# Supplementary material for: Earliest modern human genomes constrain timing of Neanderthal admixture
Source: Nature. 2024 Dec 12;638(8051):711–7. doi: 10.1038/s41586-024-08420-x (PMC11839475; doi:10.1038/s41586-024-08420-x)
Supplement: Supplementary file 3 — Excel file with seven sheets summarizing the sequencing data generated for the study. [file 41586_2024_8420_MOESM3_ESM.xlsx]

## Sheet: S1.1 - Library overview
Pandora Specimen ID	CoreDB Specimen ID	Archaeological Specimen ID	Amount of samped powder (mg)	Lysate volume (ul)	Eluted volume (ul)	CoreDB Lysate ID	CoreDB Extract ID	Pandora Extract ID	CoreDB Library ID	Other Library ID	p7	p5	Treatment	Library Preparation Protocol	Library prepared in	Notes
CAB010.A60901	ENC		0	150	30	Lys.C.8367	E.E.1992		Lib.L.9081	Extraction negative control	1228	1277	NA
LNC001.A55601	LNC		0	150	30	LNC	E.E.1998		Lib.L.9087	Library negative control	1130	1183	NA
CAB010.A61001	ENC		0	150	30	Lys.C.8511	E.E.2016		Lib.L.9105	Extraction negative control	1020	1069	NA
CAB010.A61101	ENC		0	150	30	Lys.C.8516	E.E.2021		Lib.L.9110	Extraction negative control	1185	1240	NA
LNC001.A55701	LNC		0	150	30	LNC	E.E.2043		Lib.L.9132	Library negative control	1007	1050	NA
CAB010.A61201	ENC		0	150	30	Lys.C.8542	E.E.2050		Lib.L.9139	Extraction negative control	1198	1243	NA
RNI004	SP.C.4556	R10875	27.9	125	30	NA	RNI004.A01	RNI004.A01	Lib.J.2199	RNI004.A0101	0655	0711	NA	single-stranded library preparation	Mylopotamitaki et al. 2024	genome-wide data produced in this study
RNI004	SP.C.4556	R10875	13.6	150	30	Lys.C.6971	E.D.8357	RNI004.A02	Lib.K.2208	RNI004.A0201	1219	1198	NA	single-stranded library preparation	this study
RNI004	SP.C.4556	R10875	11.2	150	30	Lys.C.6972	E.D.8358	RNI004.A03	Lib.K.2209	RNI004.A0301	1220	1197	NA	single-stranded library preparation	this study
RNI004	SP.C.4556	R10875	12.2	150	30	Lys.C.6973	E.D.8359	RNI004.A04	Lib.K.2210	RNI004.A0401	1221	1196	NA	single-stranded library preparation	this study
RNI004	SP.C.4556	R10875	13.4	150	30	Lys.C.6974	E.D.8360	RNI004.A05	Lib.K.2211	RNI004.A0501	1222	1195	NA	single-stranded library preparation	this study
RNI004	SP.C.4556	R10875	27.9	150	30	Lys.C.8551	E.E.2051	RNI004.A06	Lib.L.9140	RNI004.A0601	1199	1242	NA	single-stranded library preparation	this study
RNI004	SP.C.4556	R10875	27.9	150	30	Lys.C.8552	E.E.2052	RNI004.A07	Lib.L.9141	RNI004.A0701	1200	1241	NA	single-stranded library preparation	this study
RNI006	SP.C.4557	R10876	20.1	125	30	NA	RNI006.A01	RNI006.A01	Lib.J.2200	RNI006.A0101	0666	0303	NA	single-stranded library preparation	Mylopotamitaki et al. 2024	genome-wide data produced in this study
RNI006	SP.C.4557	R10876	17.9	150	30	Lys.C.6975	E.D.8361	RNI006.A02	Lib.K.2212	RNI006.A0201	1223	1194	NA	single-stranded library preparation	this study
RNI006	SP.C.4557	R10876	11.3	150	30	Lys.C.6976	E.D.8362	RNI006.A03	Lib.K.2213	RNI006.A0301	1224	1193	NA	single-stranded library preparation	this study
RNI006	SP.C.4557	R10876	10	150	30	Lys.C.6977	E.D.8363	RNI006.A04	Lib.K.2214	RNI006.A0401	1369	1352	NA	single-stranded library preparation	this study
RNI006	SP.C.4557	R10876	10.2	150	30	Lys.C.6978	E.D.8364	RNI006.A05	Lib.K.2215	RNI006.A0501	1370	1351	NA	single-stranded library preparation	this study
RNI006	SP.C.4557	R10876	17.9	150	30	Lys.C.6975	E.E.2058	RNI006.A06	Lib.L.9147	RNI006.A0601	1366	1027	NA	single-stranded library preparation	this study
RNI006	SP.C.4557	R10876	9.3	150	30	Lys.C.8664	E.E.2063	RNI006.A07	Lib.L.9152	RNI006.A0701	1291	1342	NA	single-stranded library preparation	this study
RNI010	SP.C.4558	R10874	37.1	125	30	NA	RNI010.A01	RNI010.A01	Lib.J.2201	RNI010.A0101	0646	0372	NA	single-stranded library preparation	Mylopotamitaki et al. 2024	genome-wide data produced in this study
RNI010	SP.C.4558	R10874	11.6	150	30	Lys.C.6979	E.D.8365	RNI010.A02	Lib.K.2216	RNI010.A0201	1371	1350	NA	single-stranded library preparation	this study
RNI010	SP.C.4558	R10874	9.3	150	30	Lys.C.6980	E.D.8366	RNI010.A03	Lib.K.2217	RNI010.A0301	1372	1349	NA	single-stranded library preparation	this study
RNI010	SP.C.4558	R10874	11.8	150	30	Lys.C.6981	E.D.8367	RNI010.A04	Lib.K.2218	RNI010.A0401	1373	1348	NA	single-stranded library preparation	this study
RNI010	SP.C.4558	R10874	11.6	150	30	Lys.C.6982	E.D.8368	RNI010.A05	Lib.K.2219	RNI010.A0501	1374	1347	NA	single-stranded library preparation	this study
RNI010	SP.C.4558	R10874	37.1	150	30	Lys.C.8553	E.E.2053	RNI010.A06	Lib.L.9142	RNI010.A0601	1361	1032	NA	single-stranded library preparation	this study
RNI010	SP.C.4558	R10874	37.1	150	30	Lys.C.8554	E.E.2054	RNI010.A07	Lib.L.9143	RNI010.A0701	1362	1031	NA	single-stranded library preparation	this study
RNI012	SP.C.4559	R10879	63.9	125	30	NA	RNI012.A01	RNI012.A01	Lib.J.2202	RNI012.A0101	0676	0780	NA	single-stranded library preparation	Mylopotamitaki et al. 2024	genome-wide data produced in this study
RNI012	SP.C.4559	R10879	12.3	150	30	Lys.C.6983	E.D.8369	RNI012.A02	Lib.K.2220	RNI012.A0201	1375	1346	NA	single-stranded library preparation	this study
RNI012	SP.C.4559	R10879	14.5	150	30	Lys.C.6984	E.D.8370	RNI012.A03	Lib.K.2221	RNI012.A0301	1376	1345	NA	single-stranded library preparation	this study
RNI012	SP.C.4559	R10879	9.3	150	30	Lys.C.6985	E.D.8371	RNI012.A04	Lib.K.2222	RNI012.A0401	1193	1176	NA	single-stranded library preparation	this study
RNI012	SP.C.4559	R10879	14.4	150	30	Lys.C.6987	E.D.8373	RNI012.A05	Lib.K.2224	RNI012.A0501	1195	1174	NA	single-stranded library preparation	this study
RNI012	SP.C.4559	R10879	15.4	150	30	Lys.C.6988	E.D.8374	RNI012.A06	Lib.K.2225	RNI012.A0601	1196	1173	NA	single-stranded library preparation	this study
RNI012	SP.C.4559	R10879	11.1	150	30	Lys.C.8665	E.E.2064	RNI012.A07	Lib.L.9153	RNI012.A0701	1292	1341	NA	single-stranded library preparation	this study
RNI012	SP.C.4559	R10879	11.6	150	30	Lys.C.8666	E.E.2065	RNI012.A08	Lib.L.9154	RNI012.A0801	1293	1340	NA	single-stranded library preparation	this study
RNI013	SP.C.4560	R10873	41,2	150	30	NA	RNI013.A01	RNI013.A01	NA	RNI013.A0101	0692	0345	NA	single-stranded library preparation	Mylopotamitaki et al. 2024	genome-wide data produced in this study
RNI013	SP.C.4560	R10873	41,2	150	30	NA	RNI013.A02	RNI013.A02	Lib.J.5602	RNI013.A0201	0244	0751	NA	single-stranded library preparation	this study
RNI013	SP.C.4560	R10873	41,2	150	30	NA	RNI013.A03	RNI013.A03	Lib.J.5603	RNI013.A0301	0252	0737	NA	single-stranded library preparation	this study
RNI013	SP.C.4560	R10873	41,2	150	30	NA	RNI013.A04	RNI013.A04	Lib.J.5604	RNI013.A0401	0239	0774	NA	single-stranded library preparation	this study
RNI080	SP.B.2217	R10396	7.7	150	30	Lys.B.7361	E.C.6068	NA	Lib.H.3515	A48095	1289	1113	NA	single-stranded library preparation	Mylopotamitaki et al. 2024	genome-wide data produced in this study
RNI080	SP.B.2217	R10396	15.6	150	30	Lys.B.7362	E.C.6069	NA	Lib.H.3516	A48096	1290	1114	NA	single-stranded library preparation	Mylopotamitaki et al. 2024	genome-wide data produced in this study
RNI080	SP.B.2217	R10396	17.5	150	30	Lys.C.1407	E.C.7404	NA	Lib.H.5258	A51291	1227	1307	NA	single-stranded library preparation	Mylopotamitaki et al. 2024	genome-wide data produced in this study
RNI080	SP.B.2217	R10396	9.9	150	30	Lys.C.1408	E.C.7405	NA	Lib.H.5259	A51292	1228	1308	NA	single-stranded library preparation	Mylopotamitaki et al. 2024	genome-wide data produced in this study
RNI080	SP.B.2217	R10396	8.4	150	30	Lys.C.1409	E.C.7406	NA	Lib.H.5260	A51293	1229	1309	NA	single-stranded library preparation	Mylopotamitaki et al. 2024	genome-wide data produced in this study
RNI081	SP.B.2218	R10355	7	150	30	Lys.B.7363	E.C.6070	NA	Lib.H.3517	A48097	1291	1115	NA	single-stranded library preparation	Mylopotamitaki et al. 2024	genome-wide data produced in this study
RNI081	SP.B.2218	R10355	10.5	150	30	Lys.C.1410	E.C.7407	NA	Lib.H.5261	A51294	1230	1310	NA	single-stranded library preparation	Mylopotamitaki et al. 2024	genome-wide data produced in this study
RNI081	SP.B.2218	R10355	8	150	30	Lys.C.1411	E.C.7408	NA	Lib.H.5262	A51295	1231	1311	NA	single-stranded library preparation	this study
RNI082	SP.C.5031	R10400	9.5	150	30	Lys.C.8351	E.E.3125	NA	Lib.L.8197	NA	1281	1304	NA	single-stranded library preparation	this study
RNI082	SP.C.5031	R10400	6.2	150	30	Lys.C.8352	E.E.3126	NA	Lib.L.8198	NA	1282	1303	NA	single-stranded library preparation	this study
RNI082	SP.C.5031	R10400	7.9	150	30	Lys.C.8353	E.E.3127	NA	Lib.L.8199	NA	1283	1302	NA	single-stranded library preparation	this study
RNI083	SP.C.5032	R10318	7.1	150	30	Lys.C.8355	E.E.3129	NA	Lib.L.8201	NA	1285	1300	NA	single-stranded library preparation	this study
RNI083	SP.C.5032	R10318	7.4	150	30	Lys.C.8356	E.E.3130	NA	Lib.L.8202	NA	1286	1299	NA	single-stranded library preparation	this study
RNI083	SP.C.5032	R10318	5.6	150	30	Lys.C.8357	E.E.3131	NA	Lib.L.8203	NA	1287	1298	NA	single-stranded library preparation	this study
RNI083	SP.C.5032	R10318	11.5	150	30	Lys.C.8358	E.E.3132	NA	Lib.L.8204	NA	1288	1297	NA	single-stranded library preparation	this study
RNI084	SP.C.4594	16/116-159416	6.1	150	30	Lys.C.6455	E.D.8654	NA	Lib.K.4353	NA	1028	1085	NA	single-stranded library preparation	Mylopotamitaki et al. 2024	genome-wide data produced in this study
RNI085	SP.C.4595	16/116-159327	14	150	30	Lys.C.6456	E.D.8655	NA	Lib.K.4354	NA	1029	1084	NA	single-stranded library preparation	Mylopotamitaki et al. 2024	genome-wide data produced in this study
RNI085	SP.C.4595	16/116-159327	14	150	30	Lys.C.6456	E.E.2059	NA	Lib.L.9148	NA	1367	1026	NA	single-stranded library preparation	this study
RNI085	SP.C.4595	16/116-159327	14	150	30	Lys.C.6456	E.E.2060	NA	Lib.L.9149	NA	1368	1025	NA	single-stranded library preparation	this study
RNI086	SP.C.4596	16/116-159253	9.9	150	30	Lys.C.6457	E.D.8656	NA	Lib.K.4355	NA	1030	1083	NA	single-stranded library preparation	Mylopotamitaki et al. 2024	genome-wide data produced in this study
RNI087	SP.C.4597	16/116-159199	10	150	30	Lys.C.6458	E.D.8657	NA	Lib.K.4356	NA	1031	1082	NA	single-stranded library preparation	Mylopotamitaki et al. 2024	genome-wide data produced in this study
RNI087	SP.C.4597	16/116-159199	10	150	30	Lys.C.6458	E.E.2061	NA	Lib.L.9150	NA	1289	1344	NA	single-stranded library preparation	this study
RNI087	SP.C.4597	16/116-159199	10	150	30	Lys.C.6458	E.E.2062	NA	Lib.L.9151	NA	1290	1343	NA	single-stranded library preparation	this study
ZKU001	SP.C.5428	NA	12	150	30	Lys.C.8359	E.E.3133	ZKU001.A10	Lib.L.8205	ZKU001.A1001	1009	1032	NA	single-stranded library preparation	this study
ZKU001	SP.C.5428	NA	9.8	150	30	Lys.C.8360	E.E.3137	ZKU001.A11	Lib.L.8209	ZKU001.A1101	1013	1028	NA	single-stranded library preparation	this study
ZKU001	SP.C.5428	NA	12.8	150	30	Lys.C.8361	E.E.3138	ZKU001.A12	Lib.L.8210	ZKU001.A1201	1014	1027	NA	single-stranded library preparation	this study
ZKU001	SP.C.5428	NA	15	150	30	Lys.C.8362	E.E.3139	ZKU001.A13	Lib.L.8211	ZKU001.A1301	1015	1026	NA	single-stranded library preparation	this study
ZKU002	SP.B.6627	NA	15	1000	30	NA	NA	ZKU002.A01	NA	ZKU002.A0101	0270	0387	half-UDG	double-stranded library preparation	Prüfer et al, 2021	new data is not generated from the library in this study
ZKU002	SP.B.6627	NA	15	1000	30	NA	NA	ZKU002.A01	NA	ZKU002.A0102	0617	0348	NA	single-stranded library preparation	Prüfer et al, 2021	new data generated from the library in this study
ZKU002	SP.B.6627	NA	15	1000	30	Lys.B.4871	E.C.3551	ZKU002.A01	Lib.H.614	ZKU002.A0103	1207	1279	NA	single-stranded library preparation	this study
Pandora and CoreDB refer to internal database numbers. Due to a change over in systems, multiple labels exist for some samples. Here we include the most recent labels.

## Sheet: S1.2 - Screening (shallow shotg
Pandora Specimen ID	CoreDB Specimen ID	CoreDB Library ID	Other Library ID	Total number of copies	Number of sequenced fragments	Number of merged sequences	Number of fragments ≥30 bp	Number of mapped fragments ≥30bp	Number of mapped fragments ≥30bp, MQ≥25	% of mapped fragments ≥30bp, MQ≥25	Number of unique fragments with ≥30bp, MQ≥25	Average duplication rate	Number of singletons	Average fragment length of all sequences	Number of deaminated sequences	Average fragment lenght of deaminated sequences	5'CT	3'CT	5'CT_95CI	3'CT_95CI	5'#refC	3'#refC	cond5'CT	cond3'CT	cond5'CT_95CI	cond3'CT_95CI	cond5'#refC	cond3'#refC	AuthentiCT contamination	AuthentiCT contamination std. error
CAB010.A60901	ENC	Lib.L.9081	Extraction negative control	98850000	543985	521300	84148	1074	849	1.009	724	1.17	639	51.1782	17	39.4118	2.8	4.3	0.8-7.0	1.6-9.2	143	138	NA	NA	NA	NA	0	0	0.934105	0.007938
LNC001.A55601	LNC	Lib.L.9087	Library negative control	79200000	559112	533450	18716	1060	868	4.638	754	1.15	672	53.813	5	35.6	0.8	0.8	0.0-4.3	0.0-4.6	128	119	0	NA	0.0-97.5	NA	1	0	0.974828	0.01263
CAB010.A61001	ENC	Lib.L.9105	Extraction negative control	79275000	449300	429162	15313	893	753	4.917	652	1.15	584	52.2377	5	44.6	0	0.9	0.0-2.8	0.0-4.7	129	115	NA	NA	NA	NA	0	0	0.916302	0.064014
CAB010.A61101	ENC	Lib.L.9110	Extraction negative control	83687500	669725	638976	21168	1372	1156	5.461	940	1.23	799	53.9894	9	44.2222	0.6	0.5	0.0-3.3	0.0-2.8	165	197	NA	NA	NA	NA	0	0	0.589506	0.614068
LNC001.A55701	LNC	Lib.L.9132	Library negative control	87987500	384767	366079	13872	725	624	4.498	539	1.16	477	55.0037	1	33	1.1	0	0.0-6.2	0.0-3.3	88	109	NA	0	NA	0.0-97.5	0	1	0.91968	NaN
CAB010.A61201	ENC	Lib.L.9139	Extraction negative control	101850000	308154	293075	14443	4516	3855	26.691	3431	1.12	3069	60.1271	17	57.2941	0.4	0.5	0.1-1.1	0.1-1.4	778	751	0	0	0.0-97.5	0.0-84.2	1	2	0.550534	0.238953
RNI004	SP.C.4556	Lib.J.2199	RNI004.A0101	15420000000	5094199	5094199	2517768	37583	28889	1.147	23963	1.21	19862	50.658	5770	49.9475	35.1	26.7	33.8-36.3	25.4-27.9	5713	4776	37.9	27.3	32.3-43.8	23.0-31.9	290	403	0.07596	0.008558
RNI004	SP.C.4556	Lib.K.2208	RNI004.A0201	9843750000	2443019	2333071	1614329	5591	4235	0.262	4149	1.02	4065	46.6317	1051	43.8849	41.3	31	38.3-44.4	28.0-34.2	1024	883	42.7	34.8	31.3-54.6	25.1-45.4	75	92	0.201031	0.017393
RNI004	SP.C.4556	Lib.K.2209	RNI004.A0301	7053750000	2124933	2028626	1374119	3789	2845	0.207	2804	1.01	2763	45.7322	771	47.6187	40	32.4	36.3-43.7	28.5-36.5	700	552	59	37.1	42.1-74.4	25.2-50.3	39	62	0.085412	0.022633
RNI004	SP.C.4556	Lib.K.2210	RNI004.A0401	12506250000	4343031	4186292	2876290	22497	17051	0.593	16745	1.02	16444	48.3472	4066	47.3406	35.5	28	34.0-37.1	26.5-29.6	3709	3328	32.5	25.4	26.2-39.3	20.3-31.0	209	268	0.178201	0.007907
RNI004	SP.C.4556	Lib.K.2211	RNI004.A0501	4746250000	3072717	2907386	2059298	4802	3505	0.17	3424	1.02	3346	43.9971	828	44.7415	38.7	27	35.2-42.2	23.7-30.5	765	681	43.2	42.2	28.3-59.0	27.7-57.8	44	45	0.149251	0.023692
RNI004	SP.C.4556	Lib.L.9140	RNI004.A0601	9861250000	4877132	4606108	3566798	64021	49724	1.394	43864	1.13	38639	53.9525	10164	54.289	35.8	27.2	34.8-36.7	26.3-28.2	9958	8792	36.8	27.7	32.7-41.1	24.4-31.1	535	712	0.085253	0.006245
RNI004	SP.C.4556	Lib.L.9141	RNI004.A0701	7436250000	5559584	5267304	4105596	72621	56289	1.371	50820	1.11	45863	53.6273	12008	54.1955	35.4	28	34.6-36.3	27.2-28.9	11727	10307	34.6	28.8	31.2-38.2	25.8-31.9	742	893	0.080337	0.005813
RNI006	SP.C.4557	Lib.J.2200	RNI006.A0101	11736000000	4909273	4909273	1782430	6956	5101	0.286	4293	1.19	3618	48.1684	1213	47.047	43	35.7	39.9-46.2	32.5-39.0	960	871	49.2	41.3	36.4-62.1	30.1-53.3	63	75	0.118676	0.015076
RNI006	SP.C.4557	Lib.K.2212	RNI006.A0201	9393750000	6865497	6622096	4124246	17126	12806	0.311	12508	1.02	12215	45.0248	3561	46.5268	42.4	34.6	40.6-44.3	32.7-36.5	2836	2537	45.8	39.3	38.6-53.2	32.8-46.0	192	224	0.116444	0.009781
RNI006	SP.C.4557	Lib.K.2213	RNI006.A0301	78178750000	6308126	6080578	3853982	14667	10927	0.284	10727	1.02	10531	50.9062	1977	46.0688	28.5	23.2	26.7-30.4	21.4-25.0	2350	2200	49.2	41.3	39.9-58.4	33.1-49.8	120	143	0.448746	0.010039
RNI006	SP.C.4557	Lib.K.2214	RNI006.A0401	9125000000	4400398	4246860	2572919	6848	4676	0.182	4593	1.02	4515	45.7531	408	41.8456	16.2	10.6	13.7-18.8	8.7-12.8	841	904	41.2	29.2	18.4-67.1	12.6-51.1	17	24	0.695475	0.015692
RNI006	SP.C.4557	Lib.K.2215	RNI006.A0501	8325000000	3708324	3573406	2182582	3851	2593	0.119	2544	1.02	2498	41.7512	506	44.5296	32.5	23.6	28.6-36.7	19.9-27.6	544	492	42.9	25	21.8-66.0	12.1-42.2	21	36	0.213863	0.031989
RNI006	SP.C.4557	Lib.L.9147	RNI006.A0601	9326250000	4540294	4437986	2918566	10492	7774	0.266	6815	1.14	5979	46.3974	1875	47.6293	41.9	33.2	39.5-44.4	30.8-35.8	1545	1399	48.3	36.6	38.9-57.7	29.0-44.8	116	153	0.187998	0.012325
RNI006	SP.C.4557	Lib.L.9152	RNI006.A0701	1719125000	4163132	4081492	1992959	16394	11984	0.601	10519	1.14	9224	45.2503	3166	46.048	44	35.2	42.0-46.0	33.2-37.3	2465	2128	43.4	36.1	36.1-50.9	29.7-42.8	182	219	0.09772	0.009769
RNI010	SP.C.4558	Lib.J.2201	RNI010.A0101	29512000000	3976497	3976497	1753467	6100	4190	0.239	3587	1.17	3067	45.7538	1196	45.7283	50.6	41.6	47.1-54.2	37.9-45.4	794	688	41	43.8	30.0-52.7	32.2-55.9	78	73	0.061253	0.014356
RNI010	SP.C.4558	Lib.K.2216	RNI010.A0201	18251250000	4569061	4428313	2891653	6615	4025	0.139	3934	1.02	3845	40.6144	813	44.2153	33.1	27.1	29.7-36.7	24.0-30.5	719	733	35.7	35.7	21.6-52.0	21.6-52.0	42	42	0.220961	0.02076
RNI010	SP.C.4558	Lib.K.2217	RNI010.A0301	16332500000	8194803	7955382	5242265	8705	6126	0.117	6017	1.02	5910	41.5225	1498	45.9346	37.8	27.7	35.1-40.5	25.2-30.3	1247	1203	43.5	31.4	31.0-56.7	21.8-42.3	62	86	0.173211	0.015596
RNI010	SP.C.4558	Lib.K.2218	RNI010.A0401	18248750000	3984333	3867768	2703608	3633	2601	0.096	2553	1.02	2507	39.9056	505	45.0158	29.8	26.2	26.0-33.9	22.4-30.4	537	480	55.2	48.5	35.7-73.6	30.8-66.5	29	33	0.313429	0.024722
RNI010	SP.C.4558	Lib.K.2219	RNI010.A0501	18730000000	5233514	5089379	3476012	4120	2643	0.076	2594	1.02	2545	37.9749	460	43.4	25.1	20.9	21.5-29.0	17.5-24.7	541	512	42.9	37.5	21.8-66.0	18.8-59.4	21	24	0.387338	0.028577
RNI010	SP.C.4558	Lib.L.9142	RNI010.A0601	14447500000	4517733	4406528	3137841	14222	9529	0.304	8643	1.1	7837	43.6462	2346	45.6113	43.3	34.6	41.0-45.7	32.3-36.9	1777	1692	48.1	40.4	39.3-57.0	32.6-48.5	131	156	0.092367	0.012284
RNI010	SP.C.4558	Lib.L.9143	RNI010.A0701	13465000000	4800606	4676396	3299392	14891	9957	0.302	8923	1.12	8007	43.2955	2464	45.1696	44.4	36.3	42.0-46.7	34.0-38.6	1790	1688	52.3	41.8	43.4-61.0	34.2-49.7	132	165	0.120282	0.01213
RNI012	SP.C.4559	Lib.J.2202	RNI012.A0101	14504000000	5220261	5220261	2527321	83642	66180	2.619	52678	1.26	41869	52.1797	10067	50.5506	32.4	24.1	31.6-33.2	23.3-24.9	12730	10367	31.7	25.7	28.2-35.4	22.7-28.8	662	818	0.110091	0.008832
RNI012	SP.C.4559	Lib.K.2220	RNI012.A0201	3975000000	3382072	3171987	1991890	104385	82742	4.154	81140	1.02	79557	55.0711	15479	54.9112	31.1	27.7	30.5-31.8	27.0-28.4	19147	15314	29.9	28.7	27.2-32.7	26.1-31.4	1118	1164	0.066917	0.00757
RNI012	SP.C.4559	Lib.K.2221	RNI012.A0301	4815000000	7860180	7450910	4543463	225494	177216	3.9	173713	1.02	170274	52.0983	36473	51.8138	34.2	29.8	33.7-34.6	29.3-30.3	40396	32644	35.1	30.8	33.2-37.1	29.1-32.6	2390	2728	0.069337	0.006195
RNI012	SP.C.4559	Lib.K.2222	RNI012.A0401	1450875000	5005366	4669592	2814548	195448	151257	5.374	148031	1.02	144875	46.9043	38558	47.0001	41.9	36.9	41.4-42.5	36.4-37.5	32325	27950	40.5	36.3	38.5-42.5	34.4-38.2	2314	2582	0.079175	0.004439
RNI012	SP.C.4559	Lib.K.2224	RNI012.A0501	4732500000	5728562	5439361	3469317	122370	94622	2.727	92780	1.02	90982	48.6914	24463	48.5883	40.1	37	39.5-40.8	36.2-37.7	21673	17454	38.3	35.7	35.9-40.8	33.4-38.1	1523	1636	0.06402	0.004676
RNI012	SP.C.4559	Lib.K.2225	RNI012.A0601	5947500000	4520827	4343206	2787815	76362	58697	2.105	57623	1.02	56561	48.1212	14449	48.4356	39.3	34.6	38.5-40.2	33.7-35.5	13139	10819	36.8	32.5	33.6-40.1	29.6-35.5	864	979	0.082949	0.006254
RNI012	SP.C.4559	Lib.L.9153	RNI012.A0701	789750000	7392046	7179117	3095273	208008	161610	5.221	140685	1.15	122249	50.9996	30102	50.2698	34.1	29.7	33.6-34.6	29.1-30.2	33032	28022	36	30.3	33.9-38.1	28.5-32.2	1991	2361	0.142239	0.005587
RNI012	SP.C.4559	Lib.L.9154	RNI012.A0801	1195500000	4812383	4635515	2339667	76649	58601	2.505	52698	1.11	47389	47.7674	11616	47.9632	34.6	30.2	33.8-35.5	29.3-31.1	12106	10598	37.9	32.1	34.4-41.5	29.1-35.3	760	897	0.119744	0.007596
RNI013	SP.C.4560	NA	RNI013.A0101	15316000000	3705695	3705695	1480966	572484	450076	30.391	374142	1.2	311684	51.7573	93588	50.6033	39.2	34.3	38.9-39.5	33.9-34.6	95602	73661	37.8	33	36.7-39.0	31.9-34.0	6754	7745	0.045205	0.005659
RNI013	SP.C.4560	Lib.J.5602	RNI013.A0201	5850000000	5217630	5217630	2057652	907352	710745	34.542	598859	1.19	502629	50.2722	155663	49.578	41	34.8	40.7-41.2	34.6-35.1	154698	120229	39.5	33.4	38.6-40.4	32.6-34.2	11126	13182	0.038272	0.005853
RNI013	SP.C.4560	Lib.J.5603	RNI013.A0301	5060000000	3812339	3812339	1433111	617148	481127	33.572	414449	1.16	356110	49.8217	109005	49.2423	41.2	35.1	40.9-41.5	34.8-35.4	107406	84298	38.9	32.9	37.8-39.9	32.0-33.9	7910	9340	0.037584	0.00598
RNI013	SP.C.4560	Lib.J.5604	RNI013.A0401	5020000000	6412266	6412266	2425044	1048353	817289	33.702	695431	1.18	590055	50.083	181733	49.4065	40.8	35.1	40.6-41.1	34.8-35.3	180351	141176	38.8	33.3	38.0-39.7	32.6-34.0	13286	15495	0.030616	0.006034
RNI080	SP.B.2217	Lib.H.3515	A48095	3780000000	1635202	1594605	994327	14170	10741	1.08	10493	1.02	10248	45.2756	2546	43.9042	37.6	36.9	35.5-39.8	34.7-39.2	1988	1849	24.4	27.5	17.1-33.0	19.4-36.9	123	109	0.001	0.0148
RNI080	SP.B.2217	Lib.H.3516	A48096	5080000000	1408572	1377978	870750	33660	26513	3.045	25772	1.03	25041	52.2764	3670	44.6109	28.4	20.1	27.0-29.8	18.9-21.2	4178	4681	35.6	27.6	27.9-43.8	21.4-34.5	149	192	0.443829	0.008715
RNI080	SP.B.2217	Lib.H.5258	A51291	3820000000	4793990	4691217	3181303	42370	32784	1.031	32013	1.02	31249	46.8634	7813	45.2533	40.5	32.8	39.4-41.7	31.5-34.0	6663	5667	38.6	30.1	33.6-43.8	26.0-34.4	373	479	0.001	0.008514
RNI080	SP.B.2217	Lib.H.5259	A51292	5960000000	4011810	3941380	2656750	20300	15648	0.589	15303	1.02	14959	51.2147	3013	50.3279	34.3	28.8	32.7-35.9	27.1-30.5	3322	2730	33.9	28.5	26.8-41.6	22.4-35.3	168	200	0.003987	0.017687
RNI080	SP.B.2217	Lib.H.5260	A51293	1970000000	3886142	3816516	1958245	7943	5862	0.299	5738	1.02	5615	55.8111	122	46.7049	2.3	2.4	1.5-3.4	1.5-3.5	1082	1062	25	20	0.6-80.6	0.5-71.6	4	5	0.045932	NaN
RNI081	SP.B.2218	Lib.H.3517	A48097	2000000000	802768	784331	477242	8114	6346	1.33	6181	1.03	6018	56.1014	624	45.3734	16.9	11.5	14.7-19.1	9.8-13.4	1157	1256	30	14	11.9-54.3	5.3-27.9	20	43	0.537063	0.016144
RNI081	SP.B.2218	Lib.H.5261	A51294	376	4182241	4113216	2544609	56696	44082	1.732	43140	1.02	42210	46.7659	10427	46.1071	40.3	33.4	39.3-41.3	32.3-34.5	9232	7578	31.8	26.6	27.8-36.1	23.1-30.3	512	613	0.001	0.008261
RNI081	SP.B.2218	Lib.H.5262	A51295	408	3640010	3574674	1866583	8836	6371	0.341	6238	1.02	6107	55.7382	142	48.6549	3.2	2.8	2.3-4.3	2.0-3.9	1225	1198	33.3	14.3	0.8-90.6	0.4-57.9	3	7	0.550468	0.056364
RNI082	SP.C.5031	Lib.L.8197	NA	1015375000	8488600	7932275	5325294	42636	33302	0.625	32511	1.02	31836	61.8202	1572	52.6425	8	6.1	7.4-8.7	5.6-6.7	6811	6657	48.4	39.8	37.9-59.0	30.7-49.5	93	113	0.775531	0.005897
RNI082	SP.C.5031	Lib.L.8198	NA	840500000	6149769	5907709	3703618	26245	20382	0.55	19920	1.02	19531	56.7345	1710	46.9953	12.6	9.1	11.6-13.7	8.2-10.0	4030	4039	40	29.2	28.0-52.9	20.1-39.8	65	89	0.717086	0.00441
RNI082	SP.C.5031	Lib.L.8199	NA	877375000	542815	489178	22402	3627	3034	13.543	2912	1.04	2842	53.0402	15	41.8667	0.6	0	0.1-1.8	0.0-0.6	496	580	NA	NA	NA	NA	0	0	0.919678	0.043961
RNI083	SP.C.5032	Lib.L.8201	NA	785625000	8673938	8361998	4267035	78119	59050	1.384	57383	1.03	56011	53.7742	7288	46.1892	18.7	14	18.0-19.5	13.4-14.6	11325	11378	40.9	32.3	35.3-46.8	27.6-37.2	298	378	0.599423	0.002772
RNI083	SP.C.5032	Lib.L.8202	NA	989250000	6021665	5791101	3692220	26061	19685	0.533	19153	1.03	18711	49.7222	3193	46.5575	23.9	18.9	22.5-25.3	17.7-20.2	3561	3783	38.2	29.9	29.6-47.4	22.9-37.8	123	157	0.437811	0.004772
RNI083	SP.C.5032	Lib.L.8203	NA	1522000000	1288444	1179774	785101	6842	5283	0.673	5216	1.01	5152	59.2375	336	46.8988	7.6	8.6	6.1-9.3	7.0-10.5	1112	1023	31.6	27.3	12.6-56.6	10.7-50.2	19	22	0.810911	0.007731
RNI083	SP.C.5032	Lib.L.8204	NA	1773875000	4189001	4001665	2557062	14943	11789	0.461	11514	1.02	11261	58.4553	471	47.4501	6.6	4.3	5.6-7.7	3.6-5.2	2262	2568	44.4	38.7	25.5-64.7	21.8-57.8	27	31	0.869496	0.005169
RNI084	SP.C.4594	Lib.K.4353	NA	617000000	3987142	3718760	1717847	10392	7752	0.451	7538	1.03	7372	46.9826	1864	46.8873	38.4	33.5	36.2-40.7	31.1-35.9	1834	1479	50.9	40.1	41.3-60.5	32.0-48.7	112	142	0.218268	0.014956
RNI085	SP.C.4595	Lib.K.4354	NA	1250000000	2627391	2507053	1395324	101244	79370	5.688	77975	1.02	76606	51.4028	21853	51.3444	41.3	38.1	40.6-42.0	37.3-38.9	18624	15091	41.4	39.5	38.8-44.0	37.0-42.1	1412	1478	0.090535	0.004346
RNI085	SP.C.4595	Lib.L.9148	NA	4196250000	6518683	6337933	4454491	168775	131850	2.96	115425	1.14	100957	51.7299	31972	51.4464	43.2	36.2	42.6-43.7	35.6-36.9	27822	22762	43.3	36.3	41.1-45.5	34.4-38.3	2023	2411	0.105775	0.003802
RNI085	SP.C.4595	Lib.L.9149	NA	355000000	5295621	5168256	1537259	112897	87198	5.672	77126	1.13	68214	42.865	19834	42.6834	43.9	35.1	43.1-44.6	34.3-35.9	16701	14354	45.1	34.1	42.1-48.1	31.6-36.6	1076	1422	0.126708	0.004923
RNI086	SP.C.4596	Lib.K.4355	NA	2040000000	4023934	3866897	2565749	3662	2267	0.088	2207	1.03	2151	42.5519	365	47.4356	24.6	23	20.7-28.7	18.9-27.4	468	392	31.6	28.6	12.6-56.6	11.3-52.2	19	21	0.267298	0.035018
RNI087	SP.C.4597	Lib.K.4356	NA	1040000000	2990305	2833818	1619649	168431	129654	8.005	127301	1.02	124993	45.7883	41369	46.3992	49	44	48.4-49.6	43.4-44.6	28939	24654	44.8	40.8	42.8-46.7	39.0-42.7	2504	2747	0.001	0.003747
RNI087	SP.C.4597	Lib.L.9150	NA	1662625000	3279788	3192487	1872043	149123	114693	6.127	102835	1.12	92102	43.5353	32563	44.068	50.4	42.5	49.8-51.1	41.8-43.2	23154	19637	48.2	40.4	45.9-50.5	38.3-42.5	1862	2224	0.001366	0.004008
RNI087	SP.C.4597	Lib.L.9151	NA	319125000	5719715	5536345	1348856	168493	128839	9.552	112133	1.15	97555	40.1958	33382	40.3968	50.1	41.5	49.5-50.7	40.8-42.2	24042	20555	49.2	40.3	46.9-51.5	38.3-42.4	1836	2238	0.046989	0.004172
ZKU001	SP.C.5428	Lib.L.8205	NA	9011250000	5083975	4926025	2944389	26275	15761	0.535	15456	1.02	15153	53.3913	786	52.4644	6.8	5.4	5.8-7.8	4.6-6.3	2696	2779	3.4	2.8	0.1-17.8	0.1-14.5	29	36	0.328781	0.023435
ZKU001	SP.C.5428	Lib.L.8209	NA	4801250000	6763704	6508861	3374197	12199	7941	0.235	7796	1.02	7662	54.4065	306	52.5621	5.3	3	4.2-6.6	2.3-4.0	1432	1578	12.5	5.6	0.3-52.7	0.1-27.3	8	18	0.586789	0.023547
ZKU001	SP.C.5428	Lib.L.8210	NA	2121875000	5870458	5700029	2692543	7459	5826	0.216	5668	1.03	5533	51.9771	247	43.2713	6.9	4.7	5.5-8.5	3.5-6.1	1104	1137	46.2	35.3	19.2-74.9	14.2-61.7	13	17	0.807967	0.01675
ZKU001	SP.C.5428	Lib.L.8211	NA	3272500000	8245974	7960459	3555209	16656	12350	0.347	12040	1.03	11765	60.426	291	47.9278	3.7	2.2	3.0-4.6	1.7-2.9	2115	2389	20	12.5	2.5-55.6	1.6-38.3	10	16	0.842202	0.010794
ZKU002	SP.B.6627	NA	ZKU002.A0102	48560000000	6522261	6522261	3368038	515682	388889	11.546	337456	1.15	295339	45.593	70309	45.8885	29.7	28	29.4-30.1	27.6-28.3	77341	74020	29.3	27.2	28.1-30.6	26.0-28.4	4938	5334	0.021527	0.007962
ZKU002	SP.B.6627	Lib.H.715	ZKU002.A0103	16551250000	398913	393375	223128	42136	32291	14.472	32149	1	32007	48.78	6595	49.8688	29.9	28.8	28.8-30.9	27.7-29.9	7310	6641	28	30.9	24.0-32.3	26.6-35.5	478	434	0.032308	0.012491

## Sheet: S1.3 - 1240k captures
Pandora Specimen ID	CoreDB Specimen ID	CoreDB Library ID	Other Library ID	Number of sequenced fragments	Number of merged sequences	Number of fragments ≥30 bp	Number of mapped fragments ≥30bp	Number of mapped fragments ≥30bp, MQ≥25	% of mapped fragments ≥30bp, MQ≥25	Number of SNPs on target	Number of unique SNPs on target	Average duplication rate	Number of singletons	Average fragment length of all sequences	Number of deaminated sequences	Average fragment lenght of deaminated sequences	5'CT	3'CT	5'CT_95CI	3'CT_95CI	5'#refC	3'#refC	cond5'CT	cond3'CT	cond5'CT_95CI	cond3'CT_95CI	cond5'#refC	cond3'#refC	AuthentiCT contamination	AuthentiCT contamination std. error	Average depth (all)	Average depth (deaminated)	Notes
RNI004	SP.C.4556	Lib.J.2199	RNI004.A0101	12459271	12459271	9722966	3504449	2867667	29.494	1844216	528966	3.49	206666	58.4905	127967	57.3458	33.8	22.7	33.6-34.1	22.4-22.9	141534	119130	33.7	22.8	32.6-34.8	22.0-23.6	7304	10785	0.054812	0.004387	0.44429	0.107533
RNI004	SP.C.4556	Lib.L.9140	RNI004.A0601	23776677	23776677	20507564	11038677	9375446	45.717	6311517	932987	6.76	250101	62.2819	216836	60.8404	35.1	22	34.9-35.3	21.8-22.2	234802	201241	35.9	22.6	35.0-36.8	22.0-23.2	11312	17978	0.045913	0.004453	0.78113	0.181595
RNI004	SP.C.4556	Lib.L.9141	RNI004.A0701	13422695	13422695	11753891	6491001	5627855	47.881	3868584	755561	5.12	251802	62.4787	177615	60.9771	35.4	22.5	35.2-35.6	22.3-22.7	190429	163598	35.7	23	34.7-36.6	22.3-23.7	9549	14802	0.038406	0.004501	0.633386	0.148821
RNI006	SP.C.4557	Lib.J.2200	RNI006.A0101	12340733	12340733	9239126	1576658	1186189	12.839	740718	99608	7.44	26414	54.8051	27606	52.4704	38.6	28.5	38.0-39.2	27.9-29.1	25112	22741	44.9	34	42.5-47.3	32.0-36.0	1703	2252	0.186815	0.003215	0.0830264	0.0230036
RNI006	SP.C.4557	Lib.K.2212	RNI006.A0201	19459177	19459177	14717103	5789470	4128571	28.053	2910295	129555	22.46	12877	57.295	40662	55.3553	44.6	32.8	44.1-45.2	32.2-33.3	32643	29276	48.3	36.3	46.3-50.2	34.7-38.0	2466	3277	0.109616	0.003065	0.108242	0.033971
RNI006	SP.C.4557	Lib.L.9147	RNI006.A0601	17237360	17237360	12758301	3369095	2376480	18.627	1632665	125450	13.01	24040	57.5932	35982	55.0887	43	30.2	42.4-43.6	29.7-30.8	30340	28441	46.2	33.2	44.1-48.4	31.5-34.9	2126	2963	0.154278	0.00315	0.104513	0.0299159
RNI010	SP.C.4558	Lib.J.2201	RNI010.A0101	10335275	10335275	8258004	1277466	647762	7.844	378657	111744	3.39	44987	52.5105	39634	51.577	48.9	38.3	48.3-49.4	37.7-38.9	28608	25738	50.6	39.2	48.6-52.6	37.5-40.9	2497	3221	0.062598	0.002915	0.0937974	0.0332935
RNI010	SP.C.4558	Lib.L.9142	RNI010.A0601	20978291	20978291	18061450	5350091	1779198	9.851	1097080	144079	7.61	36083	56.738	49981	55.1595	49.5	38.8	48.9-50.0	38.2-39.3	35714	31847	50.7	39.6	48.9-52.5	38.1-41.2	3007	3844	0.081925	0.002767	0.120665	0.0418808
RNI010	SP.C.4558	Lib.L.9143	RNI010.A0701	30677857	30677857	26821832	7796443	2634773	9.823	1622760	145985	11.12	27404	56.6379	50806	55.017	50.1	38.3	49.6-50.6	37.8-38.8	36277	32307	51.3	40.1	49.5-53.0	38.5-41.6	3109	3979	0.082804	0.002773	0.122135	0.0424566
RNI012	SP.C.4559	Lib.J.2202	RNI012.A0101	13099000	13099000	10828454	6055218	5067637	46.799	3210730	1132836	2.83	494913	60.942	214635	58.96	31.6	19.1	31.4-31.7	18.9-19.2	302061	248417	32.5	19.7	31.7-33.3	19.2-20.3	12929	21314	0.047757	0.006603	0.955874	0.181213
RNI013	SP.C.4560	NA	RNI013.A0101	5440719	5440719	3208209	1722155	1295497	40.381	472379	397435	1.19	334686	59.8888	102477	58.4531	37.6	28	37.3-37.9	27.7-28.3	119272	91042	35	26.2	33.9-36.1	25.4-27.1	7827	10452	0.001	0.005375	0.341577	0.0879584
RNI080	SP.B.2217	Lib.H.3515	A48095	20275936	19609553	14749601	6558141	5931401	40.214	4509148	258053	17.47	19454	64.4013	72183	58.6288	39.6	33.5	39.2-40.0	33.1-33.9	66781	55964	46.6	38.9	45.2-48.0	37.6-40.1	5021	6013	0.197776	0.003296	0.216605	0.0604037
RNI080	SP.B.2217	Lib.H.3516	A48096	39941431	37781629	30517622	19166140	17930015	58.753	14167734	1308009	10.83	172024	74.3772	127129	59.3879	20	12	19.8-20.2	11.9-12.1	230899	274981	45.3	39	44.3-46.4	38.0-39.9	8705	10127	0.658432	0.003035	1.10745	0.106912	Not included in the merged set
RNI080	SP.B.2217	Lib.H.5258	A51291	56999551	55646084	43342802	19615064	17381141	40.102	13061505	374229	34.9	20502	62.8121	104715	58.9408	11.3	7.5	11.1-11.5	7.3-7.7	75118	80601	36.6	28.6	34.2-39.2	26.6-30.7	1474	1887	0.121792	0.003606	0.313057	0.0874505
RNI080	SP.B.2217	Lib.H.5259	A51292	33477815	32667041	25156907	11493341	10871009	43.213	8779951	320882	27.36	14731	68.7704	71073	67.3879	40.5	34.3	40.2-40.8	34.0-34.6	97280	80831	42.9	35.8	41.8-44.1	34.8-36.8	7189	8611	0.042739	0.005376	0.270117	0.0598483
RNI081	SP.B.2218	Lib.H.3517	A48097	19397902	17995488	13326523	7216605	6877219	51.606	5627469	360499	15.61	41669	76.7796	25705	60.9571	33.8	29.5	33.5-34.1	29.1-29.8	84150	66032	34.3	30	33.0-35.6	28.8-31.2	5225	5970	0.59388	0.004236	0.304811	0.0215953	Not included in the merged set
RNI081	SP.B.2218	Lib.H.5261	A51294	42746855	41912011	32798480	20445595	18987552	57.892	14588135	514397	28.36	44823	61.0324	145675	59.2227	41.8	35.9	41.5-42.0	35.6-36.2	133992	108966	42.8	36.4	41.8-43.7	35.6-37.3	10300	12091	0.07022	0.004035	0.428979	0.121434
RNI084	SP.C.4594	Lib.K.4353	NA	28710459	28710459	23021063	9055936	7523747	32.682	5252813	52351	100.34	5032	56.048	14029	52.8619	40	31.5	39.2-40.8	30.7-32.4	14058	11470	47	36.3	43.8-50.1	33.7-39.0	992	1283	0.179021	0.005648	0.0434219	0.0116521	removed due to high contamination and low coverage
RNI085	SP.C.4595	Lib.K.4354	NA	25572766	25572766	22606097	16154562	14756102	65.275	10104414	1035800	9.76	240360	60.334	293500	58.461	42.7	31.5	42.5-42.9	31.3-31.7	272638	219739	43.5	31.4	42.8-44.2	30.8-32.0	18159	25152	0.071151	0.003863	0.863464	0.244739
RNI085	SP.C.4595	Lib.L.9148	NA	20123308	20123308	16689124	11092890	9660856	57.887	6346238	944088	6.72	270898	60.4251	254318	58.4669	42.2	29.1	42.0-42.4	28.9-29.3	249942	200792	43.6	29.9	42.8-44.4	29.3-30.5	15589	22736	0.084872	0.004129	0.78814	0.212294
RNI085	SP.C.4595	Lib.L.9149	NA	19035036	19035036	12432582	8606691	6821165	54.865	4314708	86317	49.99	15644	50.4407	23249	48.9158	42.5	32.5	41.8-43.2	31.8-33.2	21221	18212	43	33.3	40.4-45.6	31.2-35.5	1463	1890	0.123237	0.004679	0.07134	0.019271	diluted lysate (less coverage, higher duplication rate)
RNI086	SP.C.4596	Lib.K.4355	NA	22036511	22036511	17525856	5070737	1210264	6.906	761336	28534	26.68	3677	60.1379	6439	56.8669	34	26.5	32.9-35.1	25.4-27.6	7144	6028	41.7	32.3	36.9-46.6	28.3-36.4	417	539	0.253509	0.006449	0.0238151	0.00538428	removed due to high contamination and low coverage
RNI087	SP.C.4597	Lib.K.4356	NA	18040323	18040323	15686088	10992530	9450865	60.25	6212202	882973	7.04	244138	55.6523	319232	54.8538	51	41.6	50.8-51.2	41.4-41.8	232884	194067	48	38.9	47.3-48.7	38.3-39.5	21018	25929	0.001	0.003179	0.736849	0.266409
RNI087	SP.C.4597	Lib.L.9150	NA	21266483	21266483	17725271	12120941	9860053	55.627	5736129	605553	9.47	165401	52.3927	214443	51.8289	52.1	41.6	51.9-52.4	41.3-41.9	154899	129959	49	39	48.1-49.8	38.2-39.7	13784	17321	0.001	0.003455	0.503537	0.178275
RNI087	SP.C.4597	Lib.L.9151	NA	13764941	13764941	8725446	6439512	5002142	57.328	3041255	82806	36.73	17090	48.1153	26432	47.1395	49	38.2	48.3-49.7	37.5-38.9	20340	18106	49.3	38.3	46.9-51.7	36.3-40.4	1695	2178	0.065573	0.004306	0.0684646	0.0218688	diluted lysate (less coverage, higher duplication rate)

## Sheet: S1.4 - Archaic Admixture captur
Pandora Specimen ID	CoreDB Specimen ID	CoreDB Library ID	Other Library ID	Number of sequenced fragments	Number of merged sequences	Number of fragments ≥30 bp	Number of mapped fragments ≥30bp	Number of mapped fragments ≥30bp, MQ≥25	% of mapped fragments ≥30bp, MQ≥25	Number of SNPs on target	Number of unique SNPs on target	Average duplication rate	Number of singletons	Average fragment length of all sequences	Number of deaminated sequences	Average fragment lenght of deaminated sequences	5'CT	3'CT	5'CT_95CI	3'CT_95CI	5'#refC	3'#refC	cond5'CT	cond3'CT	cond5'CT_95CI	cond3'CT_95CI	cond5'#refC	cond3'#refC	AuthentiCT contamination	AuthentiCT contamination std. error	Average depth (all)	Average depth (deaminated)	Notes
RNI004	SP.C.4556	Lib.L.9140	RNI004.A0601	22697054	21480440	19681435	5080721	3957730	20.109	2312829	786313	2.94	370407	69.1053	192938	68.5062	33.9	27.6	33.7-34.1	27.4-27.9	197524	171439	35.5	28.7	34.6-36.3	28.0-29.4	12193	15074	0.08147	0.003726	0.532554	0.129679
RNI004	SP.C.4556	Lib.L.9141	RNI004.A0701	23060887	21886450	20129132	5344247	4208393	20.907	2483512	811464	3.06	384290	68.3567	199535	67.7473	34	27.7	33.8-34.2	27.5-27.9	204356	177223	35.4	28.8	34.5-36.2	28.1-29.5	12788	15709	0.079508	0.003789	0.54432	0.132927
RNI006	SP.C.4557	Lib.K.2212	RNI006.A0201	16817484	16231274	11834983	2409652	1611899	13.62	1141590	123495	9.24	26892	61.6623	38965	59.1122	43.7	36	43.2-44.3	35.4-36.6	31109	27859	50	39.8	48.0-51.9	38.1-41.5	2556	3208	0.162873	0.002855	0.0836765	0.0255947
RNI006	SP.C.4557	Lib.L.9147	RNI006.A0601	21782982	21339103	15972032	3092295	2197561	13.759	1563138	144435	10.82	32108	61.7924	41693	58.4536	41.9	33.2	41.3-42.4	32.7-33.8	34974	32180	48.6	40.7	46.7-50.5	39.0-42.4	2760	3298	0.217725	0.002888	0.0962623	0.0270198
RNI010	SP.C.4558	Lib.L.9142	RNI010.A0601	18279908	17814576	15365548	2200085	495996	3.228	202604	100756	2.01	61542	57.0024	33644	55.7877	45.4	37.6	44.8-46.0	37.0-38.2	25503	24047	48.7	39.9	46.6-50.8	38.0-41.7	2237	2734	0.13496	0.002806	0.0715233	0.022924
RNI010	SP.C.4558	Lib.L.9143	RNI010.A0701	16966390	16442127	14317132	1874550	454410	3.174	188603	97405	1.94	61532	58.1281	32690	56.4787	46.1	37.3	45.4-46.7	36.7-38.0	24805	22936	49.6	40.2	47.5-51.7	38.3-42.1	2176	2684	0.137385	0.002805	0.0691687	0.0224287
RNI080	SP.B.2217	Lib.H.5258	A51291	38631586	37682355	28062792	10423851	8499130	30.286	6317986	377836	16.72	45718	63.4927	104618	59.3701	40.5	34.3	40.2-40.8	33.9-34.6	98212	81489	43.7	37.8	42.6-44.8	36.8-38.9	7708	8908	0.149432	0.0037	0.245754	0.0675882
RNI080	SP.B.2217	Lib.H.5259	A51292	34622840	33794925	24627066	9087573	7872967	31.969	6289915	306008	20.55	23380	69.1376	66045	67.6173	34.1	28.8	33.7-34.4	28.4-29.1	78829	62958	35.7	30.2	34.4-37.0	29.0-31.3	4945	5853	0.054355	0.00579	0.202028	0.0435224
RNI081	SP.B.2218	Lib.H.5261	A51294	32502537	31822322	23791304	12240366	10597670	44.544	7808163	498474	15.66	72594	61.7701	138915	59.7193	41.5	35.8	41.3-41.8	35.5-36.1	128636	104982	43.4	36.7	42.4-44.4	35.8-37.6	9900	11697	0.095802	0.004154	0.32151	0.0891922
RNI084	SP.C.4594	Lib.K.4353	NA	24247230	24247230	18859453	7817323	5284982	28.023	3680787	60505	60.83	6249	56.8082	14977	53.8555	38.8	28.7	38.1-39.6	27.9-29.4	16006	13045	46.9	36.5	43.8-50.0	33.9-39.1	1035	1330	0.233932	0.005502	0.0390464	0.00953192	removed due to high contamination and low coverage
RNI085	SP.C.4595	Lib.K.4354	NA	28564822	28564822	24567408	17470313	15396308	62.67	10464366	1334320	7.84	362491	60.6606	362380	58.7023	42.8	31.3	42.7-43.0	31.1-31.5	337763	273857	44.7	32.6	44.0-45.3	32.0-33.1	22509	30865	0.096248	0.004132	0.8534	0.231081
RNI085	SP.C.4595	Lib.L.9148	NA	32148405	31052999	25432976	15513412	13947991	54.842	9808184	1339034	7.32	391427	66.677	376563	64.7443	42.4	36.5	42.2-42.5	36.4-36.7	343251	274552	43.4	37.1	42.8-44.0	36.6-37.7	26242	30658	0.107315	0.003729	0.862779	0.241556
RNI085	SP.C.4595	Lib.L.9149	NA	18890807	18200462	11311026	7440779	6013764	53.167	3934692	112571	34.95	25273	53.5521	29500	51.7792	42	34.3	41.4-42.6	33.7-34.9	26592	23083	43.8	36.5	41.5-46.0	34.6-38.5	1928	2310	0.17592	0.004068	0.0709933	0.01849
RNI086	SP.C.4596	Lib.K.4355	NA	33974905	33974905	26802656	10942963	979874	3.656	432735	35929	12.04	7981	59.1475	7558	56.5062	30.5	23.8	29.6-31.5	22.9-24.8	9046	7890	39.1	31.7	34.7-43.7	27.9-35.6	473	584	0.312377	0.006362	0.0248731	0.0049502	removed due to high contamination and low coverage
RNI087	SP.C.4597	Lib.K.4356	NA	28790953	28790953	24684179	17576978	14299797	57.931	9067319	1295072	7	386110	55.8935	451044	55.033	51.6	41.6	51.4-51.7	41.5-41.8	324456	274329	49.9	40.1	49.4-50.5	39.6-40.6	28859	35973	0.001	0.003554	0.826465	0.286811
RNI087	SP.C.4597	Lib.L.9150	NA	21703360	21318164	17626635	11205121	9660254	54.805	5820718	758882	7.67	242149	54.8829	265882	54.6722	52.1	44.4	51.8-52.3	44.2-44.7	187653	159308	50.2	42.5	49.5-51.0	41.8-43.2	17668	20885	0.018593	0.003432	0.484841	0.169084
RNI087	SP.C.4597	Lib.L.9151	NA	11541268	11174132	6646919	4788170	3848741	57.903	2398129	103289	23.22	27305	50.5972	32261	49.3423	48.6	39.8	48.0-49.2	39.1-40.4	24205	21901	49.5	40.4	47.3-51.6	38.5-42.3	2151	2633	0.101447	0.003759	0.0651147	0.0202502

## Sheet: S1.5 - Y chromosome captures
Pandora Specimen ID	CoreDB Specimen ID	CoreDB Library ID	Other Library ID	Capture array	Number of sequenced fragments	Number of merged sequences	Number of fragments ≥30 bp	Number of mapped fragments ≥30bp	Number of mapped fragments ≥30bp, MQ≥25	% of mapped fragments ≥30bp, MQ≥25	Number of SNPs on target	Number of unique SNPs	Average duplication rate	Number of singletons	5'CT	3'CT	5'CT_95CI	3'CT_95CI	5'#refC	3'#refC	cond5'CT	cond3'CT	cond5'CT_95CI	cond3'CT_95CI	cond5'#refC	cond3'#refC
RNI010	SP.C.4558	Lib.L.9142	RNI010.A0601	Y chromosome (AA170-AA172)	23396210	22759364	20353066	8771234	7965117	39.135	7260589	7880	921.39	1151	48.9	44.2	46.7-51.2	41.9-46.5	1938	1772	45.1	38.5	37.6-52.8	31.8-45.6	175	205
RNI010	SP.C.4558	Lib.L.9143	RNI010.A0701	Y chromosome (AA170-AA172)	35115680	33980892	30654677	12674071	11632091	37.946	10712078	8833	1212.73	1454	52.5	45.2	50.3-54.7	42.9-47.5	2037	1857	57.9	51.9	51.0-64.6	45.3-58.4	214	239
RNI087	SP.C.4597	Lib.K.4356	NA	Y chromosome (AA170-AA172)	7669919	7669919	6657091	4538683	3328177	49.994	2277763	145006	15.71	22219	49.6	44	49.1-50.2	43.5-44.6	34871	30076	47.9	42.5	46.2-49.7	40.9-44.2	3194	3599
RNI010	SP.C.4558	Lib.J.2201	RNI010.A0101	YMCA	20810928	20810928	16947265	7431688	1299589	7.668		405848	3.2	185043	42.4	34.5	42.1-42.8	34.2-34.8	99067	95193	47.4	38.8	46.3-48.5	37.9-39.8	7948	9701
RNI010	SP.C.4558	Lib.L.9142	RNI010.A0601	YMCA	20782142	20782142	18053014	7727193	1603690	8.883		512827	3.13	236583	42.4	34.7	42.1-42.7	34.4-34.9	127047	121628	47.8	40	46.9-48.8	39.1-40.9	10465	12516
RNI010	SP.C.4558	Lib.L.9143	RNI010.A0701	YMCA	20409192	20409192	17798226	7253802	1620819	9.107		501737	3.23	229460	42.9	34.9	42.7-43.2	34.7-35.2	122992	119668	50.1	41.3	49.1-51.0	40.4-42.2	10188	12356
RNI087	SP.C.4597	Lib.K.4356	NA	YMCA	31698249	31698249	28029390	21980994	4744305	16.926		1911496	2.48	1059133	46.3	41.3	46.2-46.5	41.1-41.4	504187	446026	46	41	45.6-46.5	40.6-41.4	48125	54077
RNI087	SP.C.4597	Lib.L.9150	NA	YMCA	29807040	29807040	26644899	20248267	3946403	14.811		1359921	2.9	753070	47.4	38.9	47.3-47.6	38.7-39.1	347734	307659	47.7	39.1	47.1-48.3	38.6-39.6	30615	37325

## Sheet: S1.6 - Mammalian mitochondria c
Pandora Specimen ID	CoreDB Specimen ID	CoreDB Extract ID	Sample Type	CoreDB Library ID	CoreDB Capture Library ID	p7	p5	Number of Sequences ≥35 bp	Unique Sequences ≥35 bp	Duplication Rate	Identified Sequences ≥35 bp	Sequences In Ancient Taxa	Damage>=10% & >=1%present	Signal for Ancient DNA	OtherTaxa	Substitutions
ZKU001	SP.C.5428	E.E.1991	skeletal	Lib.L.9080	Cap.J.5424	1227	1278	2509202	1044528	13211	18.3	9940	0	Weak	Cervidae(170[1.7%])	Bovidae(7791[78.4%])	Hominidae(1548[15.6%])	Suidae(260[2.6%])	Bovidae(4.1[3.0-5.4],3.6[2.6-4.9],Bos_taurus)	Cervidae(22.0[10.6-37.6],22.2[8.6-42.3],Rangifer_tarandus)	Cricetidae(50.0[1.3-98.7],0.0[0.0-45.9],Microtus_levis)	Equidae(44.4[21.5-69.2],25.0[8.7-49.1],Equus_przewalskii)	Hominidae(7.7[4.7-11.8],5.1[2.7-8.5],Homo_sapiens)	Hyaenidae(16.7[0.4-64.1],0.0[0.0-97.5],Crocuta_crocuta)	Mustelidae(63.6[30.8-89.1],30.0[6.7-65.2],Gulo_gulo)	Rhinocerotidae(40.0[5.3-85.3],0.0[0.0-60.2],Coelodonta_antiquitatis)	Suidae(2.7[0.1-14.2],3.8[0.1-19.6],Sus_scrofa_taivanus)
	ENC	E.E.1992	control	Lib.L.9081	Cap.J.5425	1228	1277		407679	152662	1096	34.9	689	No	-	-	Bovidae(21[3.0%])	Canidae(75[10.9%])	Equidae(51[7.4%])	Hominidae(516[74.9%])	Hyaenidae(13[1.9%])	Bovidae(100.0[2.5-100.0],NA[NA],Bison_bonasus)	Canidae(NA[NA],0.0[0.0-97.5],Canis_lupus_lupus)	Cervidae(NA[NA],NA[NA],Rangifer_tarandus)	Elephantidae(NA[NA],NA[NA],Mammuthus_primigenius)	Equidae(33.3[0.8-90.6],0.0[0.0-84.2],Equus_przewalskii)	Hominidae(0.0[0.0-14.8],0.0[0.0-14.2],Homo_sapiens)	Hyaenidae(50.0[1.3-98.7],NA[NA],Crocuta_crocuta)	Suidae(0.0[0.0-97.5],0.0[0.0-97.5],Sus_verrucosus)

## Sheet: S1.7 - Coverage on 1240k sites
		ZKU002		RNI013		RNI012		RNI010		RNI006		RNI004		RNI080		RNI081		RNI084		RNI085		RNI086		RNI087
Chromosome	Target size	Bases	Ratio	Bases	Ratio	Bases	Ratio	Bases	Ratio	Bases	Ratio	Bases	Ratio	Bases	Ratio	Bases	Ratio	Bases	Ratio	Bases	Ratio	Bases	Ratio	Bases	Ratio
1	93166	1893188	20.3206	2150171	23.0789	92036	0.987871	32162	0.345212	28630	0.307301	174237	1.87018	77111	0.827673	40893	0.438926	4247	0.0455853	162151	1.74045	2276	0.0244295	122292	1.31262
2	98657	2017772	20.4524	2348243	23.8021	91177	0.924182	33373	0.338273	29564	0.299664	182868	1.85357	77734	0.787922	41914	0.424846	4211	0.0426832	169574	1.71882	2378	0.0241037	130195	1.31967
3	81416	1666014	20.463	1927765	23.678	75562	0.928098	26632	0.32711	23714	0.29127	151486	1.86064	63314	0.77766	34044	0.418149	3422	0.0420311	140747	1.72874	1918	0.023558	104678	1.28572
4	71634	1470359	20.526	1732500	24.1854	61433	0.857596	21826	0.304688	19314	0.269621	124191	1.73369	52110	0.727448	27728	0.387079	2972	0.0414887	120372	1.68038	1739	0.0242762	89114	1.24402
5	74004	1515211	20.4747	1773102	23.9595	67710	0.914951	23966	0.323847	22061	0.298106	134028	1.81109	57209	0.773053	31121	0.420531	3250	0.0439165	126552	1.71007	1768	0.0238906	98160	1.32641
6	78867	1472707	18.6733	1705356	21.6232	73319	0.929654	26051	0.330316	22396	0.283972	142978	1.8129	61044	0.774012	33377	0.423206	3349	0.0424639	135708	1.72072	1852	0.0234826	100598	1.27554
7	62595	1276212	20.3884	1465486	23.4122	57909	0.925138	20961	0.334867	18320	0.292675	115240	1.84104	48170	0.76955	26350	0.42096	2772	0.0442847	107696	1.72052	1440	0.023005	81327	1.29926
8	63916	1305290	20.422	1551413	24.2727	59817	0.935869	21734	0.34004	18435	0.288425	119001	1.86183	51355	0.803476	27255	0.426419	2803	0.0438544	111903	1.75078	1496	0.0234057	88184	1.37969
9	52765	1073527	20.3454	1251298	23.7145	50892	0.964503	18064	0.342348	15507	0.293888	99782	1.89106	42592	0.807202	22596	0.428238	2341	0.0443665	91939	1.74242	1277	0.0242016	67481	1.2789
10	61131	1243780	20.3461	1445514	23.6462	59340	0.970702	21108	0.345291	18492	0.302498	114925	1.87998	50432	0.824982	27603	0.451538	2713	0.0443801	106517	1.74244	1482	0.024243	86405	1.41344
11	57163	1153219	20.1742	1338622	23.4176	55023	0.962563	19894	0.348022	16852	0.294806	106810	1.86852	45751	0.80036	25042	0.438081	2486	0.0434897	98625	1.72533	1403	0.0245438	73599	1.28753
12	56133	1137811	20.2699	1305562	23.2584	53056	0.945184	18754	0.334099	16700	0.297508	103972	1.85224	44282	0.788876	24128	0.429836	2360	0.042043	97436	1.73581	1306	0.0232662	73053	1.30143
13	40441	832919	20.5959	965259	23.8683	35535	0.878687	12678	0.313494	11291	0.279197	72203	1.78539	30552	0.755471	16477	0.407433	1715	0.0424075	68502	1.69388	916	0.0226503	53352	1.31926
14	37903	773806	20.4154	886794	23.3964	35694	0.94172	12732	0.33591	10906	0.287734	70669	1.86447	30035	0.792417	16048	0.423397	1684	0.0444292	64224	1.69443	948	0.0250112	48410	1.27721
15	35991	732590	20.3548	840116	23.3424	35277	0.980162	12422	0.345142	11540	0.320636	69016	1.91759	29129	0.809341	16133	0.448251	1562	0.0433997	62426	1.73449	866	0.0240616	52228	1.45114
16	36000	728456	20.2349	867839	24.1066	37801	1.05003	13454	0.373722	11301	0.313917	71116	1.97544	30968	0.860222	16539	0.459417	1608	0.0446667	62817	1.74492	874	0.0242778	50204	1.39456
17	30733	616078	20.0461	714229	23.2398	32705	1.06417	11812	0.384343	10153	0.330362	59473	1.93515	26752	0.870465	14545	0.47327	1437	0.0467576	52921	1.72196	737	0.0239807	41574	1.35275
18	35327	723463	20.479	853033	24.1468	32950	0.932714	11488	0.32519	10058	0.284711	65106	1.84295	27906	0.789934	14901	0.421802	1488	0.0421208	61002	1.72678	881	0.0249384	49196	1.39259
19	19273	381886	19.8146	460060	23.8707	21531	1.11716	7737	0.401442	6499	0.337207	37008	1.9202	17704	0.918591	9527	0.494318	969	0.0502776	33312	1.72843	521	0.0270326	24340	1.26291
20	30377	617211	20.3184	714949	23.5359	31950	1.05178	11147	0.366955	9912	0.3263	61562	2.0266	26509	0.872667	14232	0.468512	1348	0.0443757	53567	1.76341	731	0.0240643	42904	1.41238
21	16727	342191	20.4574	400266	23.9293	15570	0.93083	5500	0.32881	4877	0.291565	29952	1.79064	13158	0.786632	7102	0.424583	738	0.0441203	28042	1.67645	412	0.0246308	21127	1.26305
22	16420	326360	19.8758	382803	23.3132	18643	1.13538	6605	0.402253	5623	0.342448	33536	2.04239	15541	0.946468	8313	0.506273	835	0.0508526	28629	1.74354	445	0.0271011	23726	1.44495
X	49704	1009979	20.3199	634149	12.7585	37379	0.752032	7346	0.147795	11474	0.230847	77844	1.56615	33481	0.673608	18327	0.368723	1961	0.0394536	81027	1.63019	572	0.0115081	29915	0.601863
Y	32670	7827	0.239578	319697	9.78564	527	0.016131	4362	0.133517	994	0.0304255	511	0.0156413	325	0.00994796	202	0.00618304	80	0.00244873	516	0.0157943	296	0.0090603	19270	0.589838
auto	1150639	23300050	20.2497	27080380	23.5351	1094930	0.951584	390100	0.339029	342145	0.297352	2139159	1.85911	919358	0.798998	495868	0.43095	50310	0.0437235	1984662	1.72483	27666	0.024044	1522147	1.32287
