# Supplementary material for: Earliest modern human genomes constrain timing of Neanderthal admixture
Source: Nature. 2024 Dec 12;638(8051):711–7. doi: 10.1038/s41586-024-08420-x (PMC11839475; doi:10.1038/s41586-024-08420-x)
Supplement: Supplementary file 4 — Excel file containing genetic relatedness results. [file 41586_2024_8420_MOESM4_ESM.xlsx]

## Sheet: S2.1 - Per individual, all sequ
All sequences, per individual and with AuthentiCT contamination estimates
pair	relatedness	Second Guess	loglik_ratio	Within Degree Second Guess	Within Degree loglik_ratio	k0	k1	k2	IBD Length
ZlatyKun_._Ranis13	Unrelated	Third Degree	11.568			0.97	0.03	0	4
ZlatyKun_._Ranis12	Unrelated	Third Degree	10.38			0.949	0.051	0	11
ZlatyKun_._Ranis10	Unrelated	Third Degree	13.167			0.986	0.014	0	2
ZlatyKun_._Ranis6	Unrelated	Third Degree	10.699			0.96	0.04	0	7
ZlatyKun_._Ranis4	Unrelated	Third Degree	8.406			0.933	0.067	0	12
ZlatyKun_._Ranis84	Unrelated	Third Degree	9.029			0.957	0.043	0	1	unreliable
ZlatyKun_._Ranis87	Unrelated	Third Degree	10.77			0.981	0.019	0	2
Ranis13_._Ranis12	Unrelated	Third Degree	12.859			1	0	0	0
Ranis13_._Ranis10	Unrelated	Third Degree	20.399			1	0	0	0
Ranis13_._Ranis6	Unrelated	Third Degree	11.418			0.969	0.031	0	5
Ranis13_._Ranis4	Unrelated	Third Degree	7.92			0.924	0.076	0	17
Ranis13_._Ranis84	Unrelated	Third Degree	12.663			1	0	0	0
Ranis13_._Ranis87	Unrelated	Third Degree	12.663			1	0	0	0
Ranis12_._Ranis10	Unrelated	Third Degree	11.169			0.962	0.038	0	8
Ranis12_._Ranis6	Unrelated	Third Degree	2.472			0.86	0.14	0	33
Ranis12_._Ranis4	Second Degree	Third Degree	5.55			0.613	0.387	0	109
Ranis12_._Ranis84	Unrelated	Third Degree	1.399			0.855	0.145	0	11	unreliable
Ranis12_._Ranis87	Unrelated	Third Degree	15.164			1	0	0	0
Ranis10_._Ranis6	Unrelated	Third Degree	10.723			1	0	0	0
Ranis10_._Ranis4	Unrelated	Third Degree	11.515			0.962	0.038	0	9
Ranis10_._Ranis84	Unrelated	Third Degree	3.697			1	0	0	0	unreliable
Ranis10_._Ranis87	Unrelated	Third Degree	19.502			1	0	0	0
Ranis6_._Ranis4	Parent-Child	Second Degree	29.884	Siblings	66.9488	0	1	0	288
Ranis6_._Ranis84	Parent-Child	Second Degree	24.194	Siblings	18.7675	0	1	0	287	unreliable
Ranis6_._Ranis87	Unrelated	Third Degree	16.528			1	0	0	0
Ranis4_._Ranis84	Parent-Child	Second Degree	31.822	Siblings	56.4193	0	1	0	287	unreliable
Ranis4_._Ranis87	Unrelated	Third Degree	11.626			0.968	0.032	0	3
Ranis84_._Ranis87	Unrelated	Third Degree	11.354			1	0	0	0
All sequences, per individual and with hapCon_ROH contamination estimates
pair	relatedness	Second Guess	loglik_ratio	Within Degree Second Guess	Within Degree loglik_ratio	k0	k1	k2	IBD Length
ZlatyKun_._Ranis13	Unrelated	Third Degree	11.223			0.965	0.035	0	4
ZlatyKun_._Ranis12	Unrelated	Third Degree	10.245			0.95	0.05	0	11
ZlatyKun_._Ranis10	Unrelated	Third Degree	12.595			0.978	0.022	0	4
ZlatyKun_._Ranis6	Unrelated	Third Degree	7.221			0.939	0.061	0	8
ZlatyKun_._Ranis4	Unrelated	Third Degree	7.981			0.928	0.072	0	12
ZlatyKun_._Ranis87	Unrelated	Third Degree	10.312			0.977	0.023	0	3
Ranis13_._Ranis12	Unrelated	Third Degree	14.494			1	0	0	0
Ranis13_._Ranis10	Unrelated	Third Degree	18.505			1	0	0	0
Ranis13_._Ranis6	Unrelated	Third Degree	9.884			0.957	0.043	0	13
Ranis13_._Ranis4	Unrelated	Third Degree	8.158			0.924	0.076	0	17
Ranis13_._Ranis87	Unrelated	Third Degree	12.663			1	0	0	0
Ranis12_._Ranis10	Unrelated	Third Degree	9.437			0.946	0.054	0	10
Ranis12_._Ranis6	Unrelated	Third Degree	1.579			0.848	0.152	0	41
Ranis12_._Ranis4	Third Degree	Second Degree	0.804			0.739	0.261	0	71
Ranis12_._Ranis87	Unrelated	Third Degree	13.842			1	0	0	0
Ranis10_._Ranis6	Unrelated	Third Degree	3.428			0.905	0.095	0	14
Ranis10_._Ranis4	Unrelated	Third Degree	9.328			0.935	0.065	0	17
Ranis10_._Ranis87	Unrelated	Third Degree	18.338			1	0	0	0
Ranis6_._Ranis4	Parent-Child	Second Degree	30.895	Siblings	65.7236	0	1	0	290
Ranis6_._Ranis87	Unrelated	Third Degree	11.971			1	0	0	0
Ranis4_._Ranis87	Unrelated	Third Degree	11.349			0.962	0.038	0	7

## Sheet: S2.2 - Per individual, deaminat
Deaminated sequences only, per individual and assuming no contamination
pair	relatedness	Second Guess	loglik_ratio	Within Degree Second Guess	Within Degree loglik_ratio	k0	k1	k2	IBD Length
ZlatyKun_._Ranis13	Unrelated	Third Degree	12.162			1	0	0	0
ZlatyKun_._Ranis12	Unrelated	Third Degree	10.533			0.955	0.045	0	11
ZlatyKun_._Ranis10	Unrelated	Third Degree	12.116			0.976	0.024	0	6
ZlatyKun_._Ranis6	Unrelated	Third Degree	9.913			0.964	0.036	0	5
ZlatyKun_._Ranis4	Unrelated	Third Degree	8.624			0.935	0.065	0	14
ZlatyKun_._Ranis84	Unrelated	Third Degree	11.91			1	0	0	0	unreliable
ZlatyKun_._Ranis86	Unrelated	Third Degree	4.796			1	0	0	0	unreliable
ZlatyKun_._Ranis87	Unrelated	Third Degree	12.242			1	0	0	0
Ranis13_._Ranis12	Unrelated	Third Degree	16.927			1	0	0	0
Ranis13_._Ranis10	Unrelated	Third Degree	18.715			1	0	0	0
Ranis13_._Ranis6	Unrelated	Third Degree	15.653			1	0	0	0
Ranis13_._Ranis4	Unrelated	Third Degree	7.575			0.923	0.077	0	18
Ranis13_._Ranis84	Unrelated	Third Degree	12.735			1	0	0	0	unreliable
Ranis13_._Ranis86	Unrelated	Third Degree	4.899			1	0	0	0	unreliable
Ranis13_._Ranis87	Unrelated	Third Degree	12.557			1	0	0	0
Ranis12_._Ranis10	Unrelated	Third Degree	8.86			0.941	0.059	0	14
Ranis12_._Ranis6	Unrelated	Third Degree	5.134			0.924	0.076	0	9
Ranis12_._Ranis4	Third Degree	Second Degree	0.14			0.745	0.255	0	70
Ranis12_._Ranis84	Unrelated	Third Degree	4.498			0.943	0.057	0	0	unreliable
Ranis12_._Ranis86	Third Degree	Second Degree	0.724			0.711	0.289	0	14	unreliable
Ranis12_._Ranis87	Unrelated	Third Degree	10.812			0.964	0.036	0	7
Ranis10_._Ranis6	Unrelated	Third Degree	10			1	0	0	0
Ranis10_._Ranis4	Unrelated	Third Degree	7.875			0.942	0.058	0	2
Ranis10_._Ranis84	Unrelated	Third Degree	1.705			1	0	0	0	unreliable
Ranis10_._Ranis86	Third Degree	Unrelated	0.157			0.752	0.248	0	0	unreliable
Ranis10_._Ranis87	Unrelated	Third Degree	13.593			1	0	0	0
Ranis6_._Ranis4	Parent-Child	Second Degree	7.348	Siblings	24.2011	0	1	0	289
Ranis6_._Ranis84	Second Degree	Siblings	0.03			0.475	0.525	0	111	unreliable
Ranis6_._Ranis86	Third Degree	Unrelated	0.218			0.747	0.253	0	0	unreliable
Ranis6_._Ranis87	Unrelated	Third Degree	12.222			1	0	0	0
Ranis4_._Ranis84	Parent-Child	Second Degree	6.29	Siblings	9.95574	0	1	0	285	unreliable
Ranis4_._Ranis86	Unrelated	Third Degree	0.399			0.87	0.13	0	0	unreliable
Ranis4_._Ranis87	Unrelated	Third Degree	7.927			0.926	0.074	0	19
Ranis84_._Ranis86	Unrelated	Third Degree	0.574			1	0	0	0	unreliable
Ranis84_._Ranis87	Unrelated	Third Degree	4.131			1	0	0	0
Ranis86_._Ranis87	Third Degree	Unrelated	0.071			0.748	0.252	0	0	unreliable
Deaminated sequences only, per individual using HapCon_ROH contamination estimates
pair	relatedness	Second Guess	loglik_ratio	Within Degree Second Guess	Within Degree loglik_ratio	k0	k1	k2	IBD Length
ZlatyKun_._Ranis13	Unrelated	Third Degree	12.109			0.973	0.027	0	4
ZlatyKun_._Ranis12	Unrelated	Third Degree	10.45			0.954	0.046	0	11
ZlatyKun_._Ranis10	Unrelated	Third Degree	12.199			0.976	0.024	0	6
ZlatyKun_._Ranis6	Unrelated	Third Degree	8.985			0.955	0.045	0	5
ZlatyKun_._Ranis4	Unrelated	Third Degree	8.595			0.935	0.065	0	14
ZlatyKun_._Ranis87	Unrelated	Third Degree	11.942			1	0	0	0
Ranis13_._Ranis12	Unrelated	Third Degree	16.588			1	0	0	0
Ranis13_._Ranis10	Unrelated	Third Degree	18.786			1	0	0	0
Ranis13_._Ranis6	Unrelated	Third Degree	13.596			1	0	0	0
Ranis13_._Ranis4	Unrelated	Third Degree	7.631			0.923	0.077	0	18
Ranis13_._Ranis87	Unrelated	Third Degree	11.97			0.975	0.025	0	8
Ranis12_._Ranis10	Unrelated	Third Degree	8.828			0.941	0.059	0	14
Ranis12_._Ranis6	Unrelated	Third Degree	2.929			0.904	0.096	0	11
Ranis12_._Ranis4	Second Degree	Third Degree	0.659			0.679	0.321	0	87
Ranis12_._Ranis87	Unrelated	Third Degree	10.547			0.961	0.039	0	7
Ranis10_._Ranis6	Unrelated	Third Degree	9.23			1	0	0	0
Ranis10_._Ranis4	Unrelated	Third Degree	8.155			0.945	0.055	0	2
Ranis10_._Ranis87	Unrelated	Third Degree	13.532			1	0	0	0
Ranis6_._Ranis4	Parent-Child	Second Degree	15.738	Siblings	32.6713	0	1	0	289
Ranis6_._Ranis87	Unrelated	Third Degree	9.31			1	0	0	0
Ranis4_._Ranis87	Unrelated	Third Degree	7.704			0.923	0.077	0	19

## Sheet: S2.3 - Per specimen, all sequen
All sequences, per specimen and with AuthentiCT contamination estimates
pair	relatedness	Second Guess	loglik_ratio	Within Degree Second Guess	Within Degree loglik_ratio	k0	k1	k2	IBD Length
ZKU002_._RNI013	Unrelated	Third Degree	11.569			0.97	0.03	0	4
ZKU002_._RNI012	Unrelated	Third Degree	9.825			0.945	0.055	0	10
ZKU002_._RNI080	Unrelated	Third Degree	10.505			0.95	0.05	0	10
ZKU002_._RNI081	Unrelated	Third Degree	11.262			0.96	0.04	0	9
ZKU002_._RNI085	Unrelated	Third Degree	10.576			0.953	0.047	0	11
ZKU002_._RNI010	Unrelated	Third Degree	13.172			0.986	0.014	0	2
ZKU002_._RNI006	Unrelated	Third Degree	10.74			0.96	0.04	0	7
ZKU002_._RNI004	Unrelated	Third Degree	8.483			0.933	0.067	0	12
ZKU002_._RNI084	Unrelated	Third Degree	9.072			0.957	0.043	0	1	unreliable
ZKU002_._RNI086	Unrelated	Third Degree	3.252			0.934	0.066	0	0	unreliable
ZKU002_._RNI087	Unrelated	Third Degree	10.787			0.982	0.018	0	2
RNI013_._RNI012	Unrelated	Third Degree	12.117			1	0	0	0
RNI013_._RNI080	Unrelated	Third Degree	12.183			0.969	0.031	0	6
RNI013_._RNI081	Unrelated	Third Degree	18.579			1	0	0	0
RNI013_._RNI085	Unrelated	Third Degree	14.366			1	0	0	0
RNI013_._RNI010	Unrelated	Third Degree	20.416			1	0	0	0
RNI013_._RNI006	Unrelated	Third Degree	11.419			0.969	0.031	0	5
RNI013_._RNI004	Unrelated	Third Degree	7.935			0.924	0.076	0	17
RNI013_._RNI084	Unrelated	Third Degree	8.46			0.953	0.047	0	2	unreliable
RNI013_._RNI086	Unrelated	Third Degree	2.107			0.875	0.125	0	14	unreliable
RNI013_._RNI087	Unrelated	Third Degree	14.44			1	0	0	0
RNI012_._RNI080	Identical	Siblings	108.303			0	0	1	0
RNI012_._RNI081	Identical	Siblings	55.205			0	0	1	0
RNI012_._RNI085	Identical	Siblings	101.388			0	0	1	0
RNI012_._RNI010	Unrelated	Third Degree	10.568			0.951	0.049	0	15
RNI012_._RNI006	Unrelated	Third Degree	2.779			0.859	0.141	0	31
RNI012_._RNI004	Second Degree	Third Degree	2.279			0.629	0.371	0	108
RNI012_._RNI084	Unrelated	Third Degree	1.513			0.859	0.141	0	14	unreliable
RNI012_._RNI086	Parent-Child	Second Degree	1.788	Siblings	17.0497	0	1	0	288	unreliable
RNI012_._RNI087	Unrelated	Third Degree	14.887			1	0	0	0
RNI080_._RNI081	Identical	Siblings	83.904			0	0	1	0
RNI080_._RNI085	Identical	Siblings	112.191			0	0	1	0
RNI080_._RNI010	Unrelated	Third Degree	9.734			0.952	0.048	0	9
RNI080_._RNI006	Second Degree	Unrelated	0.044			0.655	0.345	0	91	unreliable
RNI080_._RNI004	Second Degree	Third Degree	7.455			0.605	0.395	0	113
RNI080_._RNI084	Third Degree	Second Degree	0.861			0.722	0.278	0	16	unreliable
RNI080_._RNI086	Parent-Child	Second Degree	20.291	Siblings	28.3828	0	1	0	288	unreliable
RNI080_._RNI087	Unrelated	Third Degree	13.858			1	0	0	0
RNI081_._RNI085	Identical	Siblings	63.045			0	0	1	0
RNI081_._RNI010	Unrelated	Third Degree	13.558			1	0	0	0
RNI081_._RNI006	Unrelated	Third Degree	3.693			0.878	0.122	0	31
RNI081_._RNI004	Third Degree	Unrelated	0.849			0.769	0.231	0	62	unreliable
RNI081_._RNI084	Unrelated	Third Degree	6.094			1	0	0	0	unreliable
RNI081_._RNI086	Second Degree	Third Degree	3.946			0.481	0.519	0	134	unreliable
RNI081_._RNI087	Unrelated	Third Degree	19.513			1	0	0	0
RNI085_._RNI010	Unrelated	Third Degree	11.544			1	0	0	0
RNI085_._RNI006	Unrelated	Third Degree	2.613			0.87	0.13	0	31
RNI085_._RNI004	Second Degree	Third Degree	1.263			0.65	0.35	0	101
RNI085_._RNI084	Unrelated	Third Degree	1.231			0.858	0.142	0	23	unreliable
RNI085_._RNI086	Second Degree	Parent-Child	4.442			0.327	0.673	0	193	unreliable
RNI085_._RNI087	Unrelated	Third Degree	15.623			1	0	0	0
RNI010_._RNI006	Unrelated	Third Degree	10.795			1	0	0	0
RNI010_._RNI004	Unrelated	Third Degree	11.57			0.962	0.038	0	9
RNI010_._RNI084	Unrelated	Third Degree	3.681			1	0	0	0	unreliable
RNI010_._RNI086	Second Degree	Third Degree	3.062			0.49	0.51	0	155	unreliable
RNI010_._RNI087	Unrelated	Third Degree	19.555			1	0	0	0
RNI006_._RNI004	Parent-Child	Second Degree	29.852	Siblings	66.7593	0	1	0	288
RNI006_._RNI084	Parent-Child	Second Degree	24.035	Siblings	18.6595	0	1	0	288	unreliable
RNI006_._RNI086	Second Degree	Third Degree	2.602			0.482	0.518	0	212	unreliable
RNI006_._RNI087	Unrelated	Third Degree	16.606			1	0	0	0
RNI004_._RNI084	Parent-Child	Second Degree	31.902	Siblings	56.5071	0	1	0	288	unreliable
RNI004_._RNI086	Third Degree	Second Degree	1.281			0.711	0.289	0	49	unreliable
RNI004_._RNI087	Unrelated	Third Degree	11.633			0.968	0.032	0	3
RNI084_._RNI086	Parent-Child	Second Degree	0.033	Siblings	2.90629	0	1	0	271	unreliable
RNI084_._RNI087	Unrelated	Third Degree	11.37			1	0	0	0	unreliable
RNI086_._RNI087	Third Degree	Unrelated	0.141			0.764	0.236	0	19	unreliable
All sequences, per individual and with hapCon_ROH contamination estimates
pair	relatedness	Second Guess	loglik_ratio	Within Degree Second Guess	Within Degree loglik_ratio	k0	k1	k2	IBD Length
ZKU002_._RNI013	Unrelated	Third Degree	11.142			0.965	0.035	0	4
ZKU002_._RNI012	Unrelated	Third Degree	9.292			0.939	0.061	0	13
ZKU002_._RNI080	Unrelated	Third Degree	10.693			0.951	0.049	0	10
ZKU002_._RNI081	Unrelated	Third Degree	11.039			0.958	0.042	0	8
ZKU002_._RNI085	Unrelated	Third Degree	10.184			0.952	0.048	0	11
ZKU002_._RNI010	Unrelated	Third Degree	12.566			0.978	0.022	0	4
ZKU002_._RNI006	Unrelated	Third Degree	7.266			0.94	0.06	0	8
ZKU002_._RNI004	Unrelated	Third Degree	7.963			0.928	0.072	0	12
ZKU002_._RNI087	Unrelated	Third Degree	10.292			0.977	0.023	0	3
RNI013_._RNI012	Unrelated	Third Degree	11.431			0.965	0.035	0	3
RNI013_._RNI080	Unrelated	Third Degree	13.136			1	0	0	0
RNI013_._RNI081	Unrelated	Third Degree	17.881			1	0	0	0
RNI013_._RNI085	Unrelated	Third Degree	14.935			1	0	0	0
RNI013_._RNI010	Unrelated	Third Degree	18.37			1	0	0	0
RNI013_._RNI006	Unrelated	Third Degree	9.696			0.956	0.044	0	13
RNI013_._RNI004	Unrelated	Third Degree	8.06			0.923	0.077	0	18
RNI013_._RNI087	Unrelated	Third Degree	12.49			1	0	0	0
RNI012_._RNI080	Identical	Siblings	96.274			0	0	1	0
RNI012_._RNI081	Identical	Siblings	53.044			0	0	1	0
RNI012_._RNI085	Identical	Siblings	83.475			0	0	1	0
RNI012_._RNI010	Unrelated	Third Degree	7.623			0.927	0.073	0	16
RNI012_._RNI006	Unrelated	Third Degree	1.493			0.84	0.16	0	34
RNI012_._RNI004	Second Degree	Third Degree	1.159			0.651	0.349	0	99
RNI012_._RNI087	Unrelated	Third Degree	12.292			0.97	0.03	0	6
RNI080_._RNI081	Identical	Siblings	60.913			0	0	1	0
RNI080_._RNI085	Identical	Siblings	86.177			0	0	1	0
RNI080_._RNI010	Unrelated	Third Degree	8.173			0.938	0.062	0	11
RNI080_._RNI006	Second Degree	Unrelated	1.849			0.644	0.356	0	86
RNI080_._RNI004	Second Degree	Third Degree	0.308			0.666	0.334	0	91
RNI080_._RNI087	Unrelated	Third Degree	12.648			1	0	0	0
RNI081_._RNI085	Identical	Siblings	37.126			0	0	1	0
RNI081_._RNI010	Unrelated	Third Degree	10.506			0.957	0.043	0	7
RNI081_._RNI006	Unrelated	Third Degree	3.009			0.863	0.137	0	34
RNI081_._RNI004	Third Degree	Unrelated	0.78			0.776	0.224	0	63
RNI081_._RNI087	Unrelated	Third Degree	18.124			1	0	0	0
RNI085_._RNI010	Unrelated	Third Degree	10.14			0.953	0.047	0	11
RNI085_._RNI006	Unrelated	Third Degree	1.83			0.862	0.138	0	32
RNI085_._RNI004	Third Degree	Unrelated	1.978			0.756	0.244	0	67
RNI085_._RNI087	Unrelated	Third Degree	13.568			1	0	0	0
RNI010_._RNI006	Unrelated	Third Degree	3.462			0.905	0.095	0	14
RNI010_._RNI004	Unrelated	Third Degree	9.307			0.935	0.065	0	17
RNI010_._RNI087	Unrelated	Third Degree	18.338			1	0	0	0
RNI006_._RNI004	Parent-Child	Second Degree	30.913	Siblings	65.7155	0	1	0	289
RNI006_._RNI087	Unrelated	Third Degree	12.007			1	0	0	0
RNI004_._RNI087	Unrelated	Third Degree	11.313			0.962	0.038	0	7

## Sheet: S2.4 - Per specimen, deaminated
Deaminated sequences only, per specimen and assuming no contamination
pair	relatedness	Second Guess	loglik_ratio	Within Degree Second Guess	Within Degree loglik_ratio	k0	k1	k2	IBD Length
ZKU002deam_._RNI013deam	Unrelated	Third Degree	12.162			1	0	0	0
ZKU002deam_._RNI012deam	Unrelated	Third Degree	8.593			0.944	0.056	0	12
ZKU002deam_._RNI080deam	Unrelated	Third Degree	11.323			0.966	0.034	0	8
ZKU002deam_._RNI081deam	Unrelated	Third Degree	11.963			1	0	0	0
ZKU002deam_._RNI085deam	Unrelated	Third Degree	10.364			0.955	0.045	0	9
ZKU002deam_._RNI010deam	Unrelated	Third Degree	12.116			0.976	0.024	0	6
ZKU002deam_._RNI006deam	Unrelated	Third Degree	9.913			0.964	0.036	0	5
ZKU002deam_._RNI004deam	Unrelated	Third Degree	8.624			0.935	0.065	0	14
ZKU002deam_._RNI084deam	Unrelated	Third Degree	11.91			1	0	0	0	unreliable
ZKU002deam_._RNI086deam	Unrelated	Third Degree	4.796			1	0	0	0	unreliable
ZKU002deam_._RNI087deam	Unrelated	Third Degree	12.242			1	0	0	0
RNI013deam_._RNI012deam	Unrelated	Third Degree	14.047			1	0	0	0
RNI013deam_._RNI080deam	Unrelated	Third Degree	15.135			1	0	0	0
RNI013deam_._RNI081deam	Unrelated	Third Degree	15.131			1	0	0	0
RNI013deam_._RNI085deam	Unrelated	Third Degree	16.72			1	0	0	0
RNI013deam_._RNI010deam	Unrelated	Third Degree	18.715			1	0	0	0
RNI013deam_._RNI006deam	Unrelated	Third Degree	15.653			1	0	0	0
RNI013deam_._RNI004deam	Unrelated	Third Degree	7.575			0.923	0.077	0	18
RNI013deam_._RNI084deam	Unrelated	Third Degree	12.735			1	0	0	0	unreliable
RNI013deam_._RNI086deam	Unrelated	Third Degree	4.899			1	0	0	0	unreliable
RNI013deam_._RNI087deam	Unrelated	Third Degree	12.557			1	0	0	0
RNI012deam_._RNI080deam	Identical	Siblings	14.199			0	0	1	0
RNI012deam_._RNI081deam	Identical	Siblings	0.896			0	0	1	0
RNI012deam_._RNI085deam	Identical	Siblings	35.451			0	0	1	0
RNI012deam_._RNI010deam	Unrelated	Third Degree	7.64			0.944	0.056	0	2
RNI012deam_._RNI006deam	Unrelated	Third Degree	3.706			0.924	0.076	0	0
RNI012deam_._RNI004deam	Second Degree	Third Degree	0.954			0.628	0.372	0	98
RNI012deam_._RNI084deam	Unrelated	Third Degree	1.02			0.934	0.066	0	0	unreliable
RNI012deam_._RNI086deam	Third Degree	Second Degree	0.494			0.727	0.273	0	0	unreliable
RNI012deam_._RNI087deam	Unrelated	Third Degree	9.882			0.953	0.047	0	9
RNI080deam_._RNI081deam	Siblings	Identical	18.208	Parent-Child	16.5151	0.038	0.508	0.454	154
RNI080deam_._RNI085deam	Siblings	Identical	8.113	Parent-Child	26.5051	0.022	0.481	0.497	131
RNI080deam_._RNI010deam	Unrelated	Third Degree	7.3			0.945	0.055	0	2
RNI080deam_._RNI006deam	Unrelated	Third Degree	4.838			0.94	0.06	0	4
RNI080deam_._RNI004deam	Third Degree	Second Degree	1.146			0.734	0.266	0	78
RNI080deam_._RNI084deam	Unrelated	Third Degree	2.708			1	0	0	0	unreliable
RNI080deam_._RNI086deam	Second Degree	Third Degree	1.499			0.489	0.511	0	203	unreliable
RNI080deam_._RNI087deam	Unrelated	Third Degree	12.574			1	0	0	0
RNI081deam_._RNI085deam	Siblings	Identical	16.484	Parent-Child	13.662	0.028	0.532	0.441	168
RNI081deam_._RNI010deam	Unrelated	Third Degree	5.989			0.946	0.054	0	0
RNI081deam_._RNI006deam	Unrelated	Third Degree	5.288			1	0	0	0
RNI081deam_._RNI004deam	Third Degree	Second Degree	0.097			0.731	0.269	0	78
RNI081deam_._RNI084deam	Unrelated	Third Degree	1.378			1	0	0	0	unreliable
RNI081deam_._RNI086deam	Unrelated	Third Degree	0.414			0.936	0.064	0	0	unreliable
RNI081deam_._RNI087deam	Unrelated	Third Degree	10.564			0.961	0.039	0	3
RNI085deam_._RNI010deam	Unrelated	Third Degree	6.191			0.925	0.075	0	11
RNI085deam_._RNI006deam	Unrelated	Third Degree	2.616			0.881	0.119	0	13
RNI085deam_._RNI004deam	Third Degree	Unrelated	2.368			0.758	0.242	0	61
RNI085deam_._RNI084deam	Unrelated	Third Degree	2.951			1	0	0	0	unreliable
RNI085deam_._RNI086deam	Second Degree	Third Degree	1.35			0.513	0.487	0	107	unreliable
RNI085deam_._RNI087deam	Unrelated	Third Degree	11.096			0.965	0.035	0	6
RNI010deam_._RNI006deam	Unrelated	Third Degree	10			1	0	0	0
RNI010deam_._RNI004deam	Unrelated	Third Degree	7.875			0.942	0.058	0	2
RNI010deam_._RNI084deam	Unrelated	Third Degree	1.705			1	0	0	0	unreliable
RNI010deam_._RNI086deam	Third Degree	Unrelated	0.157			0.752	0.248	0	0	unreliable
RNI010deam_._RNI087deam	Unrelated	Third Degree	13.593			1	0	0	0
RNI006deam_._RNI004deam	Parent-Child	Second Degree	7.348	Siblings	24.2011	0	1	0	289
RNI006deam_._RNI084deam	Second Degree	Siblings	0.03			0.475	0.525	0	111	unreliable
RNI006deam_._RNI086deam	Third Degree	Unrelated	0.218			0.747	0.253	0	0	unreliable
RNI006deam_._RNI087deam	Unrelated	Third Degree	12.222			1	0	0	0
RNI004deam_._RNI084deam	Parent-Child	Second Degree	6.29	Siblings	9.95574	0	1	0	285	unreliable
RNI004deam_._RNI086deam	Unrelated	Third Degree	0.399			0.87	0.13	0	0	unreliable
RNI004deam_._RNI087deam	Unrelated	Third Degree	7.927			0.926	0.074	0	19
RNI084deam_._RNI086deam	Unrelated	Third Degree	0.574			1	0	0	0	unreliable
RNI084deam_._RNI087deam	Unrelated	Third Degree	4.131			1	0	0	0	unreliable
RNI086deam_._RNI087deam	Third Degree	Unrelated	0.071			0.748	0.252	0	0	unreliable
Deaminated sequences only, per individual and with hapCon_ROH contamination estimates
pair	relatedness	Second Guess	loglik_ratio	Within Degree Second Guess	Within Degree loglik_ratio	k0	k1	k2	IBD Length
ZKU002deam_._RNI013deam	Unrelated	Third Degree	12.109			0.973	0.027	0	4
ZKU002deam_._RNI012deam	Unrelated	Third Degree	8.67			0.945	0.055	0	12
ZKU002deam_._RNI080deam	Unrelated	Third Degree	11.196			0.964	0.036	0	8
ZKU002deam_._RNI081deam	Unrelated	Third Degree	12.194			1	0	0	0
ZKU002deam_._RNI085deam	Unrelated	Third Degree	10.303			0.954	0.046	0	11
ZKU002deam_._RNI010deam	Unrelated	Third Degree	12.199			0.976	0.024	0	6
ZKU002deam_._RNI006deam	Unrelated	Third Degree	8.985			0.955	0.045	0	5
ZKU002deam_._RNI004deam	Unrelated	Third Degree	8.595			0.935	0.065	0	14
ZKU002deam_._RNI087deam	Unrelated	Third Degree	11.942			1	0	0	0
RNI013deam_._RNI012deam	Unrelated	Third Degree	14.266			1	0	0	0
RNI013deam_._RNI080deam	Unrelated	Third Degree	14.459			1	0	0	0
RNI013deam_._RNI081deam	Unrelated	Third Degree	15.307			1	0	0	0
RNI013deam_._RNI085deam	Unrelated	Third Degree	16.457			1	0	0	0
RNI013deam_._RNI010deam	Unrelated	Third Degree	18.786			1	0	0	0
RNI013deam_._RNI006deam	Unrelated	Third Degree	13.596			1	0	0	0
RNI013deam_._RNI004deam	Unrelated	Third Degree	7.631			0.923	0.077	0	18
RNI013deam_._RNI087deam	Unrelated	Third Degree	11.97			0.975	0.025	0	8
RNI012deam_._RNI080deam	Identical	Siblings	26.872			0	0	1	0
RNI012deam_._RNI081deam	Siblings	Identical	0.494	Parent-Child	38.4014	0.03	0.394	0.577	101
RNI012deam_._RNI085deam	Identical	Siblings	42.562			0	0	1	0
RNI012deam_._RNI010deam	Unrelated	Third Degree	7.911			0.946	0.054	0	2
RNI012deam_._RNI006deam	Unrelated	Third Degree	2.366			0.875	0.125	0	11
RNI012deam_._RNI004deam	Second Degree	Third Degree	0.543			0.633	0.367	0	98
RNI012deam_._RNI087deam	Unrelated	Third Degree	9.839			0.953	0.047	0	9
RNI080deam_._RNI081deam	Siblings	Identical	5.724	Parent-Child	21.6611	0.034	0.476	0.49	125
RNI080deam_._RNI085deam	Identical	Siblings	17.759			0	0	1	0
RNI080deam_._RNI010deam	Unrelated	Third Degree	7.158			0.944	0.056	0	2
RNI080deam_._RNI006deam	Unrelated	Third Degree	3.014			0.928	0.072	0	4
RNI080deam_._RNI004deam	Third Degree	Second Degree	0.089			0.726	0.274	0	79
RNI080deam_._RNI087deam	Unrelated	Third Degree	11.566			1	0	0	0
RNI081deam_._RNI085deam	Siblings	Identical	7.664	Parent-Child	17.8002	0.026	0.51	0.464	148
RNI081deam_._RNI010deam	Unrelated	Third Degree	6.273			1	0	0	0
RNI081deam_._RNI006deam	Unrelated	Third Degree	4.236			0.943	0.057	0	0
RNI081deam_._RNI004deam	Third Degree	Second Degree	0.539			0.736	0.264	0	78
RNI081deam_._RNI087deam	Unrelated	Third Degree	10.513			0.961	0.039	0	3
RNI085deam_._RNI010deam	Unrelated	Third Degree	6.202			0.925	0.075	0	11
RNI085deam_._RNI006deam	Unrelated	Third Degree	1.319			0.859	0.141	0	18
RNI085deam_._RNI004deam	Third Degree	Unrelated	2.391			0.754	0.246	0	61
RNI085deam_._RNI087deam	Unrelated	Third Degree	10.826			0.962	0.038	0	6
RNI010deam_._RNI006deam	Unrelated	Third Degree	9.23			1	0	0	0
RNI010deam_._RNI004deam	Unrelated	Third Degree	8.155			0.945	0.055	0	2
RNI010deam_._RNI087deam	Unrelated	Third Degree	13.532			1	0	0	0
RNI006deam_._RNI004deam	Parent-Child	Second Degree	15.738	Siblings	32.6713	0	1	0	289
RNI006deam_._RNI087deam	Unrelated	Third Degree	9.31			1	0	0	0
RNI004deam_._RNI087deam	Unrelated	Third Degree	7.704			0.923	0.077	0	19
