# Supplementary material for: Earliest modern human genomes constrain timing of Neanderthal admixture
Source: Nature. 2024 Dec 12;638(8051):711–7. doi: 10.1038/s41586-024-08420-x (PMC11839475; doi:10.1038/s41586-024-08420-x)
Supplement: Supplementary file 5 — Excel file with ten sheets containing the estimates of heterozygosity and inbreeding for high-coverage genomes. [file 41586_2024_8420_MOESM5_ESM.xlsx]

## Sheet: S3.1 - Heterozygosity
Individual	Chromosome	Number of heterozygous positions	Number of total positions
Chagyrskaya	1	20159	135889782
Chagyrskaya	2	18684	149893145
Chagyrskaya	3	17153	123901202
Chagyrskaya	4	20919	116975966
Chagyrskaya	5	13899	110858336
Chagyrskaya	6	20651	104878863
Chagyrskaya	7	11083	90284909
Chagyrskaya	8	13531	90251680
Chagyrskaya	9	11884	68445371
Chagyrskaya	10	13660	79769965
Chagyrskaya	11	10341	80772815
Chagyrskaya	12	7951	79457237
Chagyrskaya	13	9641	61590677
Chagyrskaya	14	7454	54443766
Chagyrskaya	15	6673	47604374
Chagyrskaya	16	5709	44217912
Chagyrskaya	17	7026	43338970
Chagyrskaya	18	5590	48909004
Chagyrskaya	19	3411	25416336
Chagyrskaya	20	5700	38260939
Chagyrskaya	21	3080	21061615
Chagyrskaya	22	2307	19434656
Vindija	1	20190	123538675
Vindija	2	21269	136625152
Vindija	3	18153	112878154
Vindija	4	23883	106650846
Vindija	5	14792	101148786
Vindija	6	19872	95573239
Vindija	7	13429	82223034
Vindija	8	12653	82138295
Vindija	9	11335	62289647
Vindija	10	15088	72535881
Vindija	11	12407	73352914
Vindija	12	10240	72368030
Vindija	13	10138	56105201
Vindija	14	7308	49514572
Vindija	15	6266	43289295
Vindija	16	7524	40022242
Vindija	17	5604	39176050
Vindija	18	8060	44565772
Vindija	19	4379	22789027
Vindija	20	5991	34696704
Vindija	21	4352	19141799
Vindija	22	3232	17487229
Altai	1	21374	123538675
Altai	2	21214	136625152
Altai	3	20114	112878154
Altai	4	17012	106650846
Altai	5	15584	101148786
Altai	6	26139	95573239
Altai	7	16168	82223034
Altai	8	16584	82138295
Altai	9	6793	62289647
Altai	10	12656	72535881
Altai	11	13566	73352914
Altai	12	10028	72368030
Altai	13	10374	56105201
Altai	14	4294	49514572
Altai	15	4983	43289295
Altai	16	6941	40022242
Altai	17	4433	39176050
Altai	18	8614	44565772
Altai	19	3500	22789027
Altai	20	7383	34696704
Altai	21	2084	19141799
Altai	22	3116	17487229
Denisova	1	22972	123538675
Denisova	2	24214	136625152
Denisova	3	19856	112878154
Denisova	4	19290	106650846
Denisova	5	19275	101148786
Denisova	6	27899	95573239
Denisova	7	15684	82223034
Denisova	8	18354	82138295
Denisova	9	12078	62289647
Denisova	10	13797	72535881
Denisova	11	15714	73352914
Denisova	12	11557	72368030
Denisova	13	11230	56105201
Denisova	14	8987	49514572
Denisova	15	7499	43289295
Denisova	16	8786	40022242
Denisova	17	5093	39176050
Denisova	18	8269	44565772
Denisova	19	4224	22789027
Denisova	20	7285	34696704
Denisova	21	3943	19141799
Denisova	22	4281	17487229
B_Australian-4	1	67085	113439332
B_Australian-4	2	74354	126508139
B_Australian-4	3	72170	104808479
B_Australian-4	4	62916	98946622
B_Australian-4	5	59298	93893099
B_Australian-4	6	59294	88454134
B_Australian-4	7	53236	75781225
B_Australian-4	8	49947	75968951
B_Australian-4	9	39498	57258164
B_Australian-4	10	43874	66555972
B_Australian-4	11	41579	67162813
B_Australian-4	12	42034	66843090
B_Australian-4	13	33500	51899618
B_Australian-4	14	29082	45462743
B_Australian-4	15	27841	39941315
B_Australian-4	16	27944	36044702
B_Australian-4	17	21832	34878470
B_Australian-4	18	27047	41331770
B_Australian-4	19	14286	19492703
B_Australian-4	20	21238	31532136
B_Australian-4	21	13560	17303654
B_Australian-4	22	8527	14916076
B_Dinka-3	1	91080	112154895
B_Dinka-3	2	114128	124007551
B_Dinka-3	3	96646	103129556
B_Dinka-3	4	93914	96575802
B_Dinka-3	5	86991	92050481
B_Dinka-3	6	84539	86663633
B_Dinka-3	7	70546	73979504
B_Dinka-3	8	74476	74215246
B_Dinka-3	9	55086	56457556
B_Dinka-3	10	64803	65608465
B_Dinka-3	11	63135	66576272
B_Dinka-3	12	56217	65678628
B_Dinka-3	13	48825	50748707
B_Dinka-3	14	42069	44904055
B_Dinka-3	15	37747	39437353
B_Dinka-3	16	40305	35678628
B_Dinka-3	17	32384	34988112
B_Dinka-3	18	40331	40342417
B_Dinka-3	19	18969	19384930
B_Dinka-3	20	30806	31301350
B_Dinka-3	21	19171	17197800
B_Dinka-3	22	16746	15499472
B_French-3	1	78669	115072571
B_French-3	2	90200	127189408
B_French-3	3	76563	105326358
B_French-3	4	75558	98233145
B_French-3	5	70556	94000733
B_French-3	6	71634	88649248
B_French-3	7	57666	75889406
B_French-3	8	59196	76067000
B_French-3	9	44211	57784680
B_French-3	10	51549	67387542
B_French-3	11	53114	68350168
B_French-3	12	47032	67108583
B_French-3	13	40749	51529905
B_French-3	14	33175	45893072
B_French-3	15	29414	40604162
B_French-3	16	30032	36876340
B_French-3	17	24514	36005253
B_French-3	18	31367	41314185
B_French-3	19	15868	19872506
B_French-3	20	23888	32336924
B_French-3	21	14053	17511272
B_French-3	22	12797	16097116
B_Han-3	1	73668	113450390
B_Han-3	2	85653	126375136
B_Han-3	3	70491	104595513
B_Han-3	4	72367	98685622
B_Han-3	5	65668	93649712
B_Han-3	6	63482	88172443
B_Han-3	7	53768	75653725
B_Han-3	8	56457	75783337
B_Han-3	9	41455	57313515
B_Han-3	10	49681	66626002
B_Han-3	11	45744	67416003
B_Han-3	12	44689	66576931
B_Han-3	13	34055	51740725
B_Han-3	14	32929	45390013
B_Han-3	15	27609	39919455
B_Han-3	16	28717	36224809
B_Han-3	17	22015	35140983
B_Han-3	18	30890	41245206
B_Han-3	19	14357	19663478
B_Han-3	20	22421	31649721
B_Han-3	21	14736	17408757
B_Han-3	22	11563	15275677
B_Mbuti-4	1	106243	115305647
B_Mbuti-4	2	121515	128327553
B_Mbuti-4	3	98618	106163081
B_Mbuti-4	4	102229	99949875
B_Mbuti-4	5	95506	95055152
B_Mbuti-4	6	84348	89535075
B_Mbuti-4	7	82011	76883351
B_Mbuti-4	8	83789	76976497
B_Mbuti-4	9	37943	35101726
B_Mbuti-4	10	69578	67866856
B_Mbuti-4	11	67709	68605500
B_Mbuti-4	12	64585	67678566
B_Mbuti-4	13	53345	52447603
B_Mbuti-4	14	41306	46188082
B_Mbuti-4	15	42754	40646538
B_Mbuti-4	16	44568	36953130
B_Mbuti-4	17	33245	36037105
B_Mbuti-4	18	42161	41835385
B_Mbuti-4	19	21943	20236343
B_Mbuti-4	20	33427	32296671
B_Mbuti-4	21	21536	17703476
B_Mbuti-4	22	17455	15766657
B_Papuan-15	1	56983	114290309
B_Papuan-15	2	63207	126978955
B_Papuan-15	3	64253	105060361
B_Papuan-15	4	60632	98957148
B_Papuan-15	5	54347	94089695
B_Papuan-15	6	55996	88586517
B_Papuan-15	7	44412	76084797
B_Papuan-15	8	42990	76049385
B_Papuan-15	9	35200	57749523
B_Papuan-15	10	42519	67130571
B_Papuan-15	11	38240	67943335
B_Papuan-15	12	37320	66929920
B_Papuan-15	13	32520	51538850
B_Papuan-15	14	27527	43569474
B_Papuan-15	15	25867	40263921
B_Papuan-15	16	24127	36661586
B_Papuan-15	17	20460	35777707
B_Papuan-15	18	27611	41390410
B_Papuan-15	19	12923	20011603
B_Papuan-15	20	20401	32010266
B_Papuan-15	21	12103	17553980
B_Papuan-15	22	9454	15677062
S_Basque-1	1	78280	115334688
S_Basque-1	2	88663	127234111
S_Basque-1	3	74741	105617957
S_Basque-1	4	75994	98585754
S_Basque-1	5	68924	94299389
S_Basque-1	6	66526	89142492
S_Basque-1	7	54714	76038828
S_Basque-1	8	57534	75857453
S_Basque-1	9	44079	57813246
S_Basque-1	10	50421	67285993
S_Basque-1	11	51446	68272017
S_Basque-1	12	48845	67516179
S_Basque-1	13	39209	51716465
S_Basque-1	14	34541	45997425
S_Basque-1	15	28186	40551999
S_Basque-1	16	31148	36578266
S_Basque-1	17	24842	36285434
S_Basque-1	18	32208	41248404
S_Basque-1	19	15687	20293168
S_Basque-1	20	24874	32147173
S_Basque-1	21	14562	17603003
S_Basque-1	22	12999	16008879
S_Basque-2	1	75909	114695690
S_Basque-2	2	86368	126138407
S_Basque-2	3	73367	104766569
S_Basque-2	4	73590	97761195
S_Basque-2	5	65177	93518774
S_Basque-2	6	64948	88628519
S_Basque-2	7	57160	75494694
S_Basque-2	8	60206	75389249
S_Basque-2	9	44854	57339635
S_Basque-2	10	49503	66793365
S_Basque-2	11	50125	67697152
S_Basque-2	12	49066	67137285
S_Basque-2	13	38236	51271623
S_Basque-2	14	30385	45793096
S_Basque-2	15	28806	40312544
S_Basque-2	16	29965	36466172
S_Basque-2	17	23242	36040974
S_Basque-2	18	30552	40939500
S_Basque-2	19	15714	20202512
S_Basque-2	20	22291	31959243
S_Basque-2	21	15304	17462524
S_Basque-2	22	12842	15944294
S_Dai-1	1	72730	114617335
S_Dai-1	2	82204	127147879
S_Dai-1	3	69683	105608327
S_Dai-1	4	70137	99069321
S_Dai-1	5	62180	94329642
S_Dai-1	6	63525	89205207
S_Dai-1	7	53629	75843871
S_Dai-1	8	56992	75821775
S_Dai-1	9	39112	57511186
S_Dai-1	10	49572	66922221
S_Dai-1	11	46150	68260024
S_Dai-1	12	45600	67379409
S_Dai-1	13	37102	51933239
S_Dai-1	14	33604	45840990
S_Dai-1	15	27639	40342148
S_Dai-1	16	29800	36129224
S_Dai-1	17	22577	35493022
S_Dai-1	18	29140	41275544
S_Dai-1	19	13724	19401980
S_Dai-1	20	21256	31792356
S_Dai-1	21	13679	17446329
S_Dai-1	22	10639	15426167
S_Dai-2	1	71650	114732763
S_Dai-2	2	80572	127531218
S_Dai-2	3	76084	105947219
S_Dai-2	4	70767	99615641
S_Dai-2	5	61735	94703545
S_Dai-2	6	63740	89338539
S_Dai-2	7	54425	76079863
S_Dai-2	8	53432	76262505
S_Dai-2	9	40036	57649919
S_Dai-2	10	46421	67183945
S_Dai-2	11	44567	68006512
S_Dai-2	12	45138	67011407
S_Dai-2	13	36624	52265034
S_Dai-2	14	31606	45936405
S_Dai-2	15	27368	40419143
S_Dai-2	16	28651	35539225
S_Dai-2	17	21879	35318500
S_Dai-2	18	29856	41490168
S_Dai-2	19	14288	19059300
S_Dai-2	20	22059	31838182
S_Dai-2	21	14136	17577905
S_Dai-2	22	11601	15322385
S_Dinka-1	1	101456	113683984
S_Dinka-1	2	112859	125386130
S_Dinka-1	3	93618	104112082
S_Dinka-1	4	95486	98182246
S_Dinka-1	5	84506	92814176
S_Dinka-1	6	83328	87866579
S_Dinka-1	7	72837	74737559
S_Dinka-1	8	74732	75068002
S_Dinka-1	9	54112	57099554
S_Dinka-1	10	64537	65890627
S_Dinka-1	11	64802	67094002
S_Dinka-1	12	58537	66303499
S_Dinka-1	13	50053	51585361
S_Dinka-1	14	40695	45452775
S_Dinka-1	15	38413	39760520
S_Dinka-1	16	37989	36031492
S_Dinka-1	17	32198	35627703
S_Dinka-1	18	38559	40787429
S_Dinka-1	19	19666	19889985
S_Dinka-1	20	31197	31624233
S_Dinka-1	21	19543	17470706
S_Dinka-1	22	15887	15617835
S_Dinka-2	1	98337	112895382
S_Dinka-2	2	114787	125335232
S_Dinka-2	3	96743	104082264
S_Dinka-2	4	97300	98396813
S_Dinka-2	5	89530	92956237
S_Dinka-2	6	86235	87670467
S_Dinka-2	7	73941	74865112
S_Dinka-2	8	75717	75120509
S_Dinka-2	9	54757	56757897
S_Dinka-2	10	61856	65952540
S_Dinka-2	11	65114	66808869
S_Dinka-2	12	57722	66230924
S_Dinka-2	13	50073	51611537
S_Dinka-2	14	40139	45247985
S_Dinka-2	15	36887	39588359
S_Dinka-2	16	39630	35783151
S_Dinka-2	17	32465	34993267
S_Dinka-2	18	37657	40785267
S_Dinka-2	19	18624	19404280
S_Dinka-2	20	30296	31285541
S_Dinka-2	21	19717	17332769
S_Dinka-2	22	16153	15284911
S_Finnish-1	1	81214	114028283
S_Finnish-1	2	86441	126684803
S_Finnish-1	3	74962	104946548
S_Finnish-1	4	76860	98857488
S_Finnish-1	5	66607	94033411
S_Finnish-1	6	70337	88494106
S_Finnish-1	7	57228	75498210
S_Finnish-1	8	58819	75717486
S_Finnish-1	9	44743	57453193
S_Finnish-1	10	49683	66779468
S_Finnish-1	11	49462	67678324
S_Finnish-1	12	48886	66853833
S_Finnish-1	13	39543	51996094
S_Finnish-1	14	32347	45800230
S_Finnish-1	15	30914	40210860
S_Finnish-1	16	32917	36321956
S_Finnish-1	17	25347	35523669
S_Finnish-1	18	31857	41244044
S_Finnish-1	19	14024	19701408
S_Finnish-1	20	23715	31743942
S_Finnish-1	21	13931	17596525
S_Finnish-1	22	12626	15654604
S_French-1	1	73591	114693435
S_French-1	2	88598	126664459
S_French-1	3	72239	105052239
S_French-1	4	67242	98605110
S_French-1	5	66549	93969947
S_French-1	6	69943	88656395
S_French-1	7	56239	75820240
S_French-1	8	61371	75913381
S_French-1	9	44456	57631367
S_French-1	10	50780	67153146
S_French-1	11	50876	67927120
S_French-1	12	49413	67205862
S_French-1	13	38438	51739966
S_French-1	14	33164	45715800
S_French-1	15	24327	40317786
S_French-1	16	30687	36605248
S_French-1	17	26352	35983921
S_French-1	18	28756	41203908
S_French-1	19	7647	20246166
S_French-1	20	22959	31926118
S_French-1	21	14660	17585603
S_French-1	22	11932	15898732
S_Karitiana-1	1	63445	114451089
S_Karitiana-1	2	64056	126874660
S_Karitiana-1	3	51152	105371121
S_Karitiana-1	4	53169	98893563
S_Karitiana-1	5	44812	94148617
S_Karitiana-1	6	40726	88838238
S_Karitiana-1	7	41600	75774015
S_Karitiana-1	8	33661	75869323
S_Karitiana-1	9	36327	57509173
S_Karitiana-1	10	43538	66902358
S_Karitiana-1	11	38913	67843036
S_Karitiana-1	12	31354	67134733
S_Karitiana-1	13	26553	51739734
S_Karitiana-1	14	25450	45861144
S_Karitiana-1	15	22201	40280654
S_Karitiana-1	16	24440	36372594
S_Karitiana-1	17	14550	35620194
S_Karitiana-1	18	16660	41240039
S_Karitiana-1	19	8748	19636540
S_Karitiana-1	20	16935	31848082
S_Karitiana-1	21	12247	17509044
S_Karitiana-1	22	3040	15677426
S_Mandenka-1	1	105981	114946980
S_Mandenka-1	2	118725	126243543
S_Mandenka-1	3	101058	104339082
S_Mandenka-1	4	96851	96493730
S_Mandenka-1	5	92336	93139642
S_Mandenka-1	6	85144	87984914
S_Mandenka-1	7	75421	75490655
S_Mandenka-1	8	78880	75248558
S_Mandenka-1	9	58891	57480956
S_Mandenka-1	10	68871	67077375
S_Mandenka-1	11	68953	68038589
S_Mandenka-1	12	61570	66941133
S_Mandenka-1	13	50535	50614311
S_Mandenka-1	14	40934	45674884
S_Mandenka-1	15	38498	40524780
S_Mandenka-1	16	43337	36986431
S_Mandenka-1	17	34005	36577386
S_Mandenka-1	18	40632	40815627
S_Mandenka-1	19	20894	20838082
S_Mandenka-1	20	32071	32325224
S_Mandenka-1	21	19846	17450601
S_Mandenka-1	22	17310	16363950
S_Mbuti-1	1	104335	113674455
S_Mbuti-1	2	117944	126133244
S_Mbuti-1	3	100518	104683652
S_Mbuti-1	4	99679	98326514
S_Mbuti-1	5	92012	93545226
S_Mbuti-1	6	86724	88224912
S_Mbuti-1	7	76742	75336587
S_Mbuti-1	8	82631	75495609
S_Mbuti-1	9	57924	57214906
S_Mbuti-1	10	66394	66514876
S_Mbuti-1	11	64024	67361886
S_Mbuti-1	12	60327	65179903
S_Mbuti-1	13	48653	51677775
S_Mbuti-1	14	42774	45501330
S_Mbuti-1	15	39688	39783873
S_Mbuti-1	16	42281	36157877
S_Mbuti-1	17	33424	35379268
S_Mbuti-1	18	39292	41027139
S_Mbuti-1	19	20027	19565802
S_Mbuti-1	20	31685	31650700
S_Mbuti-1	21	20208	17366690
S_Mbuti-1	22	15594	15402275
S_Yoruba-1	1	105148	114634057
S_Yoruba-1	2	121364	126386711
S_Yoruba-1	3	101057	104754993
S_Yoruba-1	4	98227	97667295
S_Yoruba-1	5	89788	93526557
S_Yoruba-1	6	89109	88452982
S_Yoruba-1	7	76499	75537755
S_Yoruba-1	8	81223	75462160
S_Yoruba-1	9	59696	57401009
S_Yoruba-1	10	68262	66794779
S_Yoruba-1	11	67819	67768425
S_Yoruba-1	12	64045	67128466
S_Yoruba-1	13	49523	51174244
S_Yoruba-1	14	43724	45715957
S_Yoruba-1	15	40212	40324845
S_Yoruba-1	16	41734	36512204
S_Yoruba-1	17	32988	36067884
S_Yoruba-1	18	41491	40969299
S_Yoruba-1	19	20632	20222420
S_Yoruba-1	20	32391	31974468
S_Yoruba-1	21	21253	17435965
S_Yoruba-1	22	16806	15993945
S_Yoruba-2	1	105548	114039581
S_Yoruba-2	2	117556	126798827
S_Yoruba-2	3	102006	105174995
S_Yoruba-2	4	102714	99010676
S_Yoruba-2	5	91244	94168521
S_Yoruba-2	6	89523	88691910
S_Yoruba-2	7	77098	75784802
S_Yoruba-2	8	81191	75852127
S_Yoruba-2	9	59022	57388141
S_Yoruba-2	10	67897	66822041
S_Yoruba-2	11	69092	67581513
S_Yoruba-2	12	61727	67055756
S_Yoruba-2	13	50846	51933811
S_Yoruba-2	14	42112	45702013
S_Yoruba-2	15	38599	40107816
S_Yoruba-2	16	41708	36186671
S_Yoruba-2	17	32074	35324135
S_Yoruba-2	18	41602	41238458
S_Yoruba-2	19	20040	19519303
S_Yoruba-2	20	31692	31665290
S_Yoruba-2	21	18854	17459750
S_Yoruba-2	22	15649	15325563
S_Norwegian-1	1	77484	114147268
S_Norwegian-1	2	89207	127173346
S_Norwegian-1	3	75689	105504236
S_Norwegian-1	4	76429	99819792
S_Norwegian-1	5	72136	94401107
S_Norwegian-1	6	68617	88665059
S_Norwegian-1	7	56495	75991556
S_Norwegian-1	8	59127	76203614
S_Norwegian-1	9	45804	57641481
S_Norwegian-1	10	53899	67044885
S_Norwegian-1	11	49554	67801702
S_Norwegian-1	12	48183	66852760
S_Norwegian-1	13	40217	52330955
S_Norwegian-1	14	32838	45822083
S_Norwegian-1	15	28825	39429615
S_Norwegian-1	16	28978	36151489
S_Norwegian-1	17	23461	35149300
S_Norwegian-1	18	30483	41483480
S_Norwegian-1	19	14787	19323293
S_Norwegian-1	20	22734	31674426
S_Norwegian-1	21	15976	17528321
S_Norwegian-1	22	12323	15495754
S_Papuan-1	1	61976	112279332
S_Papuan-1	2	64399	124683957
S_Papuan-1	3	64197	103564980
S_Papuan-1	4	60761	97160606
S_Papuan-1	5	52984	92506258
S_Papuan-1	6	54571	87365741
S_Papuan-1	7	46895	74260497
S_Papuan-1	8	45080	74460845
S_Papuan-1	9	35944	56311593
S_Papuan-1	10	41212	65610447
S_Papuan-1	11	39453	66386150
S_Papuan-1	12	40597	65929893
S_Papuan-1	13	31308	50845812
S_Papuan-1	14	27859	44938642
S_Papuan-1	15	22241	39495519
S_Papuan-1	16	24540	35314798
S_Papuan-1	17	18894	34630282
S_Papuan-1	18	24711	40486596
S_Papuan-1	19	11054	18837893
S_Papuan-1	20	18927	31139434
S_Papuan-1	21	12361	17167515
S_Papuan-1	22	9482	15102179
LBK	1	86072	131202198
LBK	2	88918	144786223
LBK	3	83362	119453120
LBK	4	79695	112086278
LBK	5	71311	106879359
LBK	6	77491	101139500
LBK	7	63405	87237217
LBK	8	62987	86934086
LBK	9	48518	66240915
LBK	10	58001	77236304
LBK	11	57347	77780891
LBK	12	53709	76742968
LBK	13	43657	59035094
LBK	14	38812	52475042
LBK	15	31601	46238617
LBK	16	35464	42868905
LBK	17	27721	41922714
LBK	18	32666	47121813
LBK	19	18845	24370868
LBK	20	26699	36998647
LBK	21	16782	20289167
LBK	22	15156	18828350
Loschbour	1	60857	132893697
Loschbour	2	76858	148208950
Loschbour	3	64779	123034373
Loschbour	4	68956	116976660
Loschbour	5	61885	110165028
Loschbour	6	70594	104389936
Loschbour	7	49798	89127461
Loschbour	8	53424	89388070
Loschbour	9	41282	67054726
Loschbour	10	43296	78251400
Loschbour	11	43649	78729012
Loschbour	12	43456	78620875
Loschbour	13	31874	61514136
Loschbour	14	28330	53497768
Loschbour	15	28146	46662811
Loschbour	16	29597	42502628
Loschbour	17	23462	41163201
Loschbour	18	25459	48579038
Loschbour	19	12638	23173954
Loschbour	20	22922	36856863
Loschbour	21	13659	20634933
Loschbour	22	10647	17775448

## Sheet: S3.2 - HBD_Ranis13_AAmap
Ranis13
Chromosome	Start Position	End Position	Length (in basepairs)	Length (in cM)	Coverage (in cM)	Genetic length (cM) AA map
1	84770085	105770085	12985500	23.5905	16.484	19.7721
1	105870085	110970085	3184520	6.53123	4.83006	6.6291
3	129760217	133560217	2320560	5.162	3.45721	3.9941
3	173160217	175660217	1712612	5.20638	3.39747	4.0407
4	6768747	8368747	1152850	5.41921	4.18298	6.3774
4	100368747	105868747	3348530	4.6884	2.9572	4.0156
4	184268747	187168747	1856890	7.66374	5.00652	8.9827
5	74111952	78011952	2370830	9.17482	6.50073	5.4246
6	3802274	8302274	2907710	15.8057	11.115	10.4911
9	120510450	124210450	2572770	4.90835	3.47121	4.4427
10	6194477	7594477	898000	4.12175	2.74718	4.4095
13	26740025	29340025	1690320	6.34021	4.29978	5.5845
16	86760083	88860083	1180910	5.60582	2.80065	5.7611
18	24510641	46210641	14887700	21.8568	15.7094	19.3209
18	66910641	69310641	1570160	4.04396	2.75635	3.864
20	4660024	6660024	1195237	7.28133	4.4136	6.8284
20	6860024	8960024	1463010	4.58534	3.34117	3.9353
22	19654695	23154695	1388170	7.38909	3.30696	9.158

## Sheet: S3.3 - HBD_Zlatykun_AAmap
Zlaty kun
Chromosome	Start Position	End Position	Length (in basepairs)	Length (in cM)	Coverage (in cM)	Genetic length (cM) AA map
1	95070085	122470085	15952554	30.4145	21.8445	27.5194
1	234870085	237470085	1509222	5.87742	3.61684	6.974
2	116010462	121310462	3452560	4.05614	2.84658	4.6356
2	230310462	231910462	938017	4.04178	2.6593	2.9469
3	62560217	77760217	9881270	21.041	14.6633	23.1224
3	122960217	130260217	4492610	7.95612	5.17099	7.2439
3	153360217	179560217	16743600	28.7151	18.8598	24.7603
5	143211952	149611952	4257840	12.7829	9.95954	8.318
6	41802274	44202274	1461560	4.93752	3.29527	4.9069
7	43235188	47735188	2773350	5.02971	3.51301	5.2863
8	127655366	131155366	2367160	8.65443	5.85581	6.0027
9	90610450	96010450	3188020	11.7961	7.64596	6.2954
10	114794477	119194477	3006810	8.55317	6.45944	6.3426
11	37589556	42789556	3312760	4.19	2.57453	3.5297
11	70789556	76089556	3115630	5.89681	3.66242	4.5499
13	42540025	48140025	3691170	9.39772	6.49412	8.2934
15	75000033	79700033	2640720	4.97716	3.14433	3.7083
17	1000024	2800024	940227	5.64177	3.00446	4.337
18	11110641	16310641	1777130	7.53819	4.21141	6.4674
18	17610641	33010641	9481060	14.6152	10.2218	13.7241
19	33645516	36245516	1484630	6.79872	4.17755	5.5118
20	47160024	49560024	1427380	4.33789	2.65193	3.129
21	13413571	17913571	1640470	4.21014	2.90813	8.6809

## Sheet: S3.4 - HBD_Ust-Ishim_AAmap
Ust'-Ishim
Chromosome	Start Position	End Position	Length (in basepairs)	Length (in cM)	Coverage (in cM)	Genetic length (cM) AA map
1	38770085	43470085	2985330	6.96113	4.41146	5.2077
3	22160217	27760217	3768870	7.99383	6.0355	7.2852
5	32211952	34511952	1207510	4.1282	2.54757	3.0914
5	104711952	115111952	6902950	9.26847	6.53052	9.0565
6	108202274	112902274	2965740	4.94259	3.10476	4.4511
6	151402274	153502274	1364150	4.11906	2.7632	3.412
8	85555366	89955366	2652080	4.12764	2.51622	1.795
10	13194477	15194477	1249028	4.78181	3.1092	5.027
12	98062305	108562305	6955920	12.335	8.82149	12.1518
14	81600215	87500215	4089690	7.15551	5.06364	5.4993
16	63260083	77860083	8910100	12.7643	8.70325	13.9116
18	46010641	49110641	2106770	4.19263	3.13934	4.43
19	10045516	14245516	1948600	8.45747	3.88008	6.4971

## Sheet: S3.5 - HBD_Loschbour_AAmap
Loschbour
Chromosome	Start Position	End Position	Length (in basepairs)	Length (in cM)	Coverage (in cM)	Genetic length (cM) AA map
1	152870085	159170085	3394990	8.78379	5.04424	7.4533
1	188470085	201770085	8625820	10.9814	7.72247	10.4765
1	233670085	235270085	978236	4.18674	2.69879	5.1994
1	244070085	248970085	2568340	8.06085	5.11729	9.9897
2	2410462	4410462	1242634	4.75653	3.24138	8.2681
2	228010462	233610462	3286510	9.50429	5.80762	8.7056
3	12960217	14160217	695028	4.0773	2.64396	2.3028
3	173160217	175360217	1535578	4.49403	3.09337	3.4863
4	17068747	25768747	5805300	12.0513	8.27343	10.9014
4	70868747	76868747	3538950	4.77509	3.12767	4.9255
5	75811952	77211952	873615	6.00341	4.3039	2.4291
5	171211952	172711952	877200	5.23134	3.3537	3.2356
7	18735188	21235188	1656394	5.26103	4.07345	4.5071
7	29335188	32235188	1865790	4.3093	2.92919	4.665
7	73635188	78335188	1484210	4.85927	2.4094	6.2097
8	6755366	8255366	178798	5.28063	0.196527	1.4026
8	19755366	23155366	2142730	8.90026	5.39245	6.7975
9	89410450	91410450	1156889	8.50793	5.43392	3.3706
9	111310450	114010450	1770760	4.1892	2.7634	3.8857
10	16894477	18794477	901893	27.2328	1.48657	2.7333
10	32194477	40094477	3365740	5.24814	3.38711	4.9518
11	111089556	114089556	2019460	4.03541	2.77906	3.7585
13	97240025	100340025	2001480	4.76826	3.03769	4.2833
18	10710641	16310641	1980850	9.27196	5.26441	7.7689
18	17610641	23410641	3073860	4.16109	2.79911	4.974
19	10145516	11745516	622533	4.22949	1.73583	2.2836
19	39345516	48545516	3740740	12.0145	4.82804	14.0504

## Sheet: S3.6 - HBD_LBK_AAmap
LBK
Chromosome	Start Position	End Position	Length (in basepairs)	Length (in cM)	Coverage (in cM)	Genetic length (cM) AA map
2	182710462	202610462	12145900	13.6145	8.49508	12.7048

## Sheet: S3.7 - HBD_Vindija33.19_AAmap
Vindija33.19
Chromosome	Start Position	End Position	Length (in basepairs)	Length (in cM)	Coverage (in cM)	Genetic length (cM) AA map
1	11170085	13970085	1152760	4.79268	2.69158	5.4561
1	16770085	18470085	833166	9.57148	6.83267	3.5097
1	60070085	62870085	1861500	4.38292	3.05573	4.5757
1	97870085	98970085	812217	5.05942	3.86931	1.3498
1	229770085	232470085	1802230	4.04647	2.95284	4.2447
2	1110462	5710462	3031350	10.7412	7.59873	14.5205
2	118610462	126610462	5436068	9.86861	7.46234	8.1397
2	129910462	140010462	5525480	10.3505	6.67931	10.4443
3	25560217	28760217	2044310	4.66985	3.43542	3.4247
3	191760217	193660217	1293750	4.00028	3.06542	3.689
4	5568747	7068747	1056000	5.59022	3.9377	5.7838
4	38668747	40868747	1171110	4.34988	2.57803	3.5074
5	134311952	140811952	4132170	4.15823	3.15292	4.7452
5	143411952	147311952	2567480	9.31684	7.46213	4.1511
6	3102274	5102274	1310246	9.08416	6.40149	4.9249
6	132202274	139702274	4924161	12.4626	8.40561	11.0737
6	149102274	151702274	1574060	4.5977	2.86403	4.8495
6	151802274	155402274	2274430	6.31574	4.12037	6.272
6	165902274	168202274	1444780	6.74884	4.44329	5.7582
7	96735188	101335188	2110970	5.68394	1.52467	3.9142
7	135335188	138435188	1941840	5.62059	3.47237	5.0801
8	6755366	8555366	375645	5.463	0.333149	1.8008
8	70355366	74155366	2402150	6.88338	4.59835	6.3007
8	103755366	122755366	12772100	13.1311	9.48317	13.1723
8	125555366	127755366	1454410	4.2282	3.00524	4.2844
8	133955366	135255366	953247	4.26971	3.28099	2.867
9	8810450	11110450	1596890	4.28622	3.04758	4.8006
10	17294477	18394477	389280	26.1785	0.79851	1.398
10	46194477	53994477	2930270	4.82722	2.82569	12.0139
11	87989556	95389556	4196150	6.46103	4.11548	6.2294
12	11662305	13262305	992864	5.2849	3.28036	4.8269
12	24862305	31362305	4039150	11.5176	7.78007	8.2253
12	127862305	129062305	817151	4.18515	3.18577	5.3729
14	56700215	62900215	3970700	5.12897	3.71925	6.5811
14	72700215	76900215	2610027	5.23493	3.53383	4.9443
14	96800215	99800215	2223340	5.51686	4.20858	6.2979
15	27900033	29900033	863360	4.26163	2.43062	3.7187
15	31300033	35500033	2258370	8.45013	6.12372	10.5153
15	37100033	39300033	1470970	5.12183	3.9083	4.2334
15	48200033	59900033	7356530	12.9352	9.21109	11.8228
16	74760083	78060083	2074240	4.85211	3.28746	4.8838
17	10000024	11400024	930141	4.32992	2.811	4.0219
17	77000024	79400024	1528670	7.31135	4.48076	8.4069
18	2910641	4310641	890283	7.02293	4.34422	4.9973
18	55110641	58110641	1929066	5.91024	3.88244	6.3127
18	59210641	62410641	2129300	4.80817	3.43295	5.0907
18	71210641	73210641	1446555	6.85328	5.198	5.4878
19	16645516	18045516	664667	4.46331	1.85393	3.532
19	33945516	36245516	1288900	6.24579	3.86711	4.6969
20	1760024	3160024	911887	4.93613	3.39869	4.1191
20	10160024	11360024	901672	4.7195	3.92972	2.4861
20	58460024	61960024	2503730	8.51066	6.43011	9.9595
21	43213571	45113571	1197520	4.70673	3.22075	4.6739
22	23954695	26454695	1242555	5.05513	2.13569	4.4548

## Sheet: S3.8 - HBD_Chagyrskaya8_AAmap
Chagyrskaya8
Chromosome	Start Position	End Position	Length (in basepairs)	Length (in cM)	Coverage (in cM)	Genetic length (cM) AA map
1	17670085	18870085	855517	9.36007	7.00929	3.3866
1	212970085	216670085	2486840	4.57664	3.4109	4.7085
1	241370085	243670085	1162100	5.00411	2.89817	4.8802
2	33110462	35610462	1551230	4.50116	3.17543	3.6475
2	37810462	40410462	1605740	4.60489	3.2969	3.0504
2	72010462	76110462	2590010	4.6605	3.37658	4.6523
2	79210462	80710462	1062420	4.50941	2.86406	2.7271
2	121810462	123610462	1168290	4.19421	3.26722	2.0091
2	156910462	169610462	8416020	10.5111	7.49793	9.7027
2	237410462	241810462	3062250	6.97285	4.81817	9.4821
3	1460217	17160217	10247700	33.7342	24.1582	33.571
3	152760217	163660217	6817830	9.59569	6.72122	6.9611
4	92868747	107868747	9292090	11.1746	7.58164	10.7815
5	13611952	16811952	2135220	4.15056	2.54012	4.4249
5	74011952	79111952	3068840	11.5141	8.01953	7.3512
5	141911952	148811952	4641740	14.5202	11.5607	9.2081
6	8002274	11202274	2041620	5.89418	4.14114	4.8385
6	107002274	110302274	1977860	4.16319	2.47366	4.1437
6	112302274	120302274	5156300	4.11951	2.81251	4.7191
6	144302274	149302274	3279440	6.03234	4.25784	5.8144
6	154802274	159502274	2969110	7.25084	4.80289	6.8894
7	13935188	22135188	5502036	14.2146	10.2871	13.9363
7	107735188	113335188	3607050	4.82982	3.38215	4.4686
7	139835188	147835188	4587730	10.9009	6.45847	9.0293
7	148935188	151935188	1591782	7.06982	4.15298	6.6951
8	20955366	22955366	1327563	6.80901	5.07313	4.2493
8	23055366	26655366	2357670	5.22403	3.63703	4.9967
8	87955366	98355366	6683930	11.5065	7.5918	8.6323
9	122610450	126310450	2454270	4.52975	3.22341	4.4222
10	16094477	19294477	1624760	29.1959	2.73813	4.5735
11	789556	4489556	2057770	6.43707	4.4162	8.0896
11	23189556	26289556	1950500	4.47702	3.08024	3.8392
11	32289556	35989556	2371780	5.56885	3.95639	5.9441
11	72989556	88989556	9965000	15.5901	10.656	14.8017
11	99789556	103989556	2607790	4.43151	2.69318	4.1182
12	14862305	18462305	2365800	4.31549	3.11937	3.7957
12	58862305	66762305	4830230	7.41737	5.06268	6.9624
12	67962305	75462305	4734430	7.19843	4.93851	7.5297
12	92862305	113262305	12599400	22.6708	15.1432	24.1037
13	24540025	40840025	10541500	28.1766	19.5513	28.4227
14	26100215	28500215	1558480	4.07889	2.82912	3.2543
14	47500215	52100215	2857250	4.09233	2.81526	4.1547
14	94900215	96300215	986121	4.83613	3.55038	4.5318
14	99300215	101300215	1415371	4.08817	3.08093	4.2988
15	38700033	40600033	1303940	4.45539	3.4332	3.651
15	85500033	89000033	2319070	5.26018	3.72904	4.6005
15	89100033	90100033	629508	7.31975	3.73124	2.3713
16	1360083	10860083	5602430	20.9318	13.246	22.3469
16	45460083	53760083	4696630	6.70613	4.44293	7.9965
17	60200024	65400024	2800910	6.04867	3.67794	6.3657
18	7310641	14110641	4164380	19.7656	13.467	16.2572
18	17610641	29710641	7239190	12.0286	8.2541	11.5192
18	47110641	57510641	6917440	12.1017	7.97547	12.4752
19	545516	4345516	1930700	9.84626	4.76899	13.6751
19	6745516	7945516	497462	4.70951	2.26679	4.6016
19	10345516	13345516	1254150	5.37784	2.16846	3.4801
19	16245516	19745516	1747640	7.37856	3.04747	6.2571
19	50445516	51945516	788699	6.22015	3.36408	5.5665
20	7760024	12560024	3409040	12.8759	9.6549	9.0344
20	55060024	56560024	1039359	5.40861	3.63998	5.1899
21	23313571	27313571	2599650	5.46482	3.71515	4.8534
21	34413571	36913571	1665190	4.80272	3.26948	4.8207
22	18554695	20954695	1000520	5.88334	2.66585	7.1811
22	38554695	48254695	5861128	17.3264	11.0795	16.5302

## Sheet: S3.9 - HBD_Denisova5_AAmap
Denisova5
Chromosome	Start Position	End Position	Length (in basepairs)	Length (in cM)	Coverage (in cM)	Genetic length (cM) AA map
1	110370085	114770085	2840610	6.37629	4.77875	6.2909
1	156570085	158970085	1479600	4.50501	2.87561	3.7089
2	1810462	6510462	3154750	11.6691	8.29339	14.8696
2	214710462	217610462	1942490	4.38411	3.01646	4.0822
2	223310462	233110462	6261080	15.0315	10.1259	13.3164
3	31960217	51960217	12280618	13.0638	8.64299	13.1391
3	52560217	58060217	3632000	5.6664	3.99143	5.7403
4	78968747	82668747	2444410	4.70957	3.16853	3.5908
4	84068747	89868747	3587500	7.32296	4.68527	5.946
4	135968747	176668747	26085800	47.1038	31.0431	41.9922
5	3311952	7211952	2768860	15.8344	11.3719	9.3637
5	96511952	124611952	17946600	25.4228	17.8418	24.4999
5	170911952	172811952	1232290	6.63141	4.85088	4.6792
6	139702274	148102274	5556450	7.28303	5.03431	6.8402
7	148135188	150735188	1273160	4.65044	2.32983	4.5463
8	6655366	8155366	190175	5.67327	0.508063	1.8895
8	23055366	28155366	3409400	7.23607	5.11118	6.8728
9	16810450	48210450	13673700	28.5196	18.4214	28.6939
9	64610450	82310450	7382430	15.9245	10.7224	16.4553
9	116210450	129610450	9272330	17.2718	12.5214	17.466
10	65394477	71094477	3393930	4.79283	3.05447	4.7846
10	77094477	82494477	3574110	6.51842	4.74971	8.0065
12	115562305	132862305	10641000	30.3392	20.5991	38.8723
13	77340025	97940025	13560600	15.4669	10.3858	16.5681
13	104940025	106840025	1379130	5.71557	4.41873	5.2264
14	20300215	28400215	4932390	14.6944	9.9651	18.8107
14	48200215	93100215	28809900	53.1698	36.7751	49.3872
15	36700033	47000033	6096670	10.8961	7.58725	11.0652
15	80700033	93800033	7812440	25.1927	16.2867	20.2074
16	62660083	65860083	2256430	4.06393	2.54535	2.8247
16	74060083	81960083	5148650	15.2054	10.7663	17.008
17	6100024	21200024	8340310	35.528	21.8797	30.4239
17	24300024	37700024	6674810	15.2439	10.0823	16.1918
17	55800024	69200024	7490440	15.4724	9.39025	16.1185
18	5510641	8610641	2124460	12.4218	8.6254	9.615
18	11410641	13610641	1246880	4.51503	2.85874	3.8545
18	66510641	68110641	1079290	4.00454	2.82922	3.0153
19	34545516	45145516	4982330	13.0219	6.8016	11.9887
20	15360024	16760024	1029330	5.10903	3.66286	3.8054
21	17413571	35813571	11837700	37.0642	24.31	31.3565
22	43154695	46854695	2436820	11.2447	7.32227	9.6349

## Sheet: S3.10 - HBD_Denisova3_AAmap
Denisova3
Chromosome	Start Position	End Position	Length (in basepairs)	Length (in cM)	Coverage (in cM)	Genetic length (cM) AA map
1	244070085	245870085	1117260	5.56543	3.74741	6.2708
2	16310462	20310462	2764710	5.08047	3.66701	5.3337
2	75210462	80610462	3597340	8.38631	6.19066	7.3267
2	155210462	160410462	3400350	4.72119	3.26282	4.6529
4	26968747	30068747	2110030	4.03716	2.94667	3.5211
4	30868747	35068747	2757700	4.4427	3.22107	3.9434
4	132168747	142068747	6225000	9.78456	6.44148	10.318
5	5211952	6611952	1008700	8.52661	6.16441	3.2643
5	113111952	116111952	1926980	4.11023	2.99734	3.6388
6	202274	3302274	2041690	4.25604	3.11891	8.0825
8	6755366	8355366	244730	5.32364	0.238525	1.5011
8	11755366	13055366	357602	4.45613	1.52652	5.0142
9	33210450	48210450	3103953	7.08125	3.37572	6.2753
12	54862305	59462305	2636260	4.52186	2.7448	4.3317
12	113562305	115362305	1199330	4.43894	2.91007	3.5557
14	80100215	86400215	4309700	7.6018	5.40108	5.7995
18	56510641	59510641	1985280	6.19089	4.08968	5.46
19	17545516	20445516	1294830	4.43065	1.93393	4.3151
