# Supplementary material for: Earliest modern human genomes constrain timing of Neanderthal admixture
Source: Nature. 2024 Dec 12;638(8051):711–7. doi: 10.1038/s41586-024-08420-x (PMC11839475; doi:10.1038/s41586-024-08420-x)
Supplement: Supplementary file 6 — Excel file with 17 sheets detailing the f4 and D-statistics results discussed in Supplementary Information 9. [file 41586_2024_8420_MOESM6_ESM.xlsx]

## Sheet: S4.1
A	B	test	out	f4	st.err	Zscore	BABA	ABBA	SNPs	Comments			A	B	test	out	f4	st.err	Zscore	BABA	ABBA	SNPs	Comments			A	B	test	out	f4	st.err	Zscore	BABA	ABBA	SNPs	Comments			A	B	test	out	f4	st.err	Zscore	BABA	ABBA	SNPs	Comments
RNI	AC16	ZlatyKun	Mbuti.DG	0.008436	0.000804	10.495	27711	23846	458138	Ranis grouped (Capture data) vs Zlatykun (Capture data).			Ranis13.SG	AC16	ZlatyKun	Mbuti.DG	0.006283	0.000978	6.423	31012	27724	523293	Ranis13.SG (Shotgun data, 1240k subset) vs Zlatykun (Capture data).			RNI	AC16	ZlatyKun.SG	Mbuti.DG	0.008084	0.000777	10.41	41028	35556	676887	Ranis grouped (Capture data) vs Zlatykun (Shotgun data, 1240k subset).			Ranis13.SG	AC16	ZlatyKun	Mbuti.DG	0.006283	0.000978	6.423	31012	27724	523293	Ranis13.SG (Shotgun data, 1240k subset) vs Zlatykun (Capture data).
RNI	Anatolia_Pinarbasi	ZlatyKun	Mbuti.DG	0.008548	0.000777	10.997	27966	24025	461083				Ranis13.SG	Anatolia_Pinarbasi	ZlatyKun	Mbuti.DG	0.006627	0.000947	6.997	32065	28513	536008				RNI	Anatolia_Pinarbasi	ZlatyKun.SG	Mbuti.DG	0.008498	0.000754	11.266	41257	35508	676610				Ranis13.SG	Anatolia_Pinarbasi	ZlatyKun	Mbuti.DG	0.006627	0.000947	6.997	32065	28513	536008
RNI	Austria_Krems1_1	ZlatyKun	Mbuti.DG	0.008291	0.000848	9.776	26228	22624	434781				Ranis13.SG	Austria_Krems1_1	ZlatyKun	Mbuti.DG	0.006189	0.000981	6.309	29329	26274	493712				RNI	Austria_Krems1_1	ZlatyKun.SG	Mbuti.DG	0.008418	0.000851	9.889	36027	31028	593759				Ranis13.SG	Austria_Krems1_1	ZlatyKun	Mbuti.DG	0.006189	0.000981	6.309	29329	26274	493712
RNI	Austria_KremsWA3	ZlatyKun	Mbuti.DG	0.009252	0.000994	9.304	8443	7165	138106				Ranis13.SG	Austria_KremsWA3	ZlatyKun	Mbuti.DG	0.006625	0.001114	5.948	9241	8206	156149				RNI	Austria_KremsWA3	ZlatyKun.SG	Mbuti.DG	0.008435	0.00095	8.878	11195	9636	184756				Ranis13.SG	Austria_KremsWA3	ZlatyKun	Mbuti.DG	0.006625	0.001114	5.948	9241	8206	156149
RNI	BachoKiro_BB7_240_deam	ZlatyKun	Mbuti.DG	0.008206	0.000929	8.837	18973	16345	320338				Ranis13.SG	BachoKiro_BB7_240_deam	ZlatyKun	Mbuti.DG	0.005979	0.001067	5.603	21113	18950	361821				RNI	BachoKiro_BB7_240_deam	ZlatyKun.SG	Mbuti.DG	0.007532	0.000916	8.219	25745	22458	436457				Ranis13.SG	BachoKiro_BB7_240_deam	ZlatyKun	Mbuti.DG	0.005979	0.001067	5.603	21113	18950	361821
RNI	BachoKiro_CC7_335_deam	ZlatyKun	Mbuti.DG	0.00808	0.000899	8.988	16722	14410	286101				Ranis13.SG	BachoKiro_CC7_335_deam	ZlatyKun	Mbuti.DG	0.006793	0.001038	6.547	18941	16737	324495				RNI	BachoKiro_CC7_335_deam	ZlatyKun.SG	Mbuti.DG	0.008574	0.000875	9.802	23028	19675	391043				Ranis13.SG	BachoKiro_CC7_335_deam	ZlatyKun	Mbuti.DG	0.006793	0.001038	6.547	18941	16737	324495
RNI	BachoKiro_F6_620_all	ZlatyKun	Mbuti.DG	0.010209	0.000878	11.629	32824	27312	540012				Ranis13.SG	BachoKiro_F6_620_all	ZlatyKun	Mbuti.DG	0.007887	0.001029	7.668	38064	33065	633708				RNI	BachoKiro_F6_620_all	ZlatyKun.SG	Mbuti.DG	0.009738	0.00085	11.454	50343	42276	828504				Ranis13.SG	BachoKiro_F6_620_all	ZlatyKun	Mbuti.DG	0.007887	0.001029	7.668	38064	33065	633708
RNI	Belgium_GoyetQ2	ZlatyKun	Mbuti.DG	0.008408	0.000864	9.735	13412	11519	225161				Ranis13.SG	Belgium_GoyetQ2	ZlatyKun	Mbuti.DG	0.006966	0.001	6.962	15017	13233	256150				RNI	Belgium_GoyetQ2	ZlatyKun.SG	Mbuti.DG	0.008456	0.000829	10.203	18882	16220	314822				Ranis13.SG	Belgium_GoyetQ2	ZlatyKun	Mbuti.DG	0.006966	0.001	6.962	15017	13233	256150
RNI	BachoKiro_BK1653_deam	ZlatyKun	Mbuti.DG	0.009266	0.000822	11.274	20216	17105	335740				Ranis13.SG	BachoKiro_BK1653_deam	ZlatyKun	Mbuti.DG	0.007592	0.000994	7.637	22503	19635	377799				RNI	BachoKiro_BK1653_deam	ZlatyKun.SG	Mbuti.DG	0.008997	0.000802	11.213	27424	23320	456118				Ranis13.SG	BachoKiro_BK1653_deam	ZlatyKun	Mbuti.DG	0.007592	0.000994	7.637	22503	19635	377799
RNI	China_Tianyuan	ZlatyKun	Mbuti.DG	0.007752	0.000839	9.235	29384	25529	497288				Ranis13.SG	China_Tianyuan	ZlatyKun	Mbuti.DG	0.00569	0.001027	5.54	33513	30240	575118				RNI	China_Tianyuan	ZlatyKun.SG	Mbuti.DG	0.008073	0.000811	9.959	42474	36688	716774				Ranis13.SG	China_Tianyuan	ZlatyKun	Mbuti.DG	0.00569	0.001027	5.54	33513	30240	575118
RNI	Czech_Pavlov1	ZlatyKun	Mbuti.DG	0.009478	0.00149	6.359	2188	1838	36931				Ranis13.SG	Czech_Pavlov1	ZlatyKun	Mbuti.DG	0.006521	0.001611	4.049	2373	2108	40731				RNI	Czech_Pavlov1	ZlatyKun.SG	Mbuti.DG	0.009888	0.001392	7.104	2779	2320	46338				Ranis13.SG	Czech_Pavlov1	ZlatyKun	Mbuti.DG	0.006521	0.001611	4.049	2373	2108	40731
RNI	Czech_Vestonice16	ZlatyKun	Mbuti.DG	0.008156	0.000835	9.773	26124	22536	439846				Ranis13.SG	Czech_Vestonice16	ZlatyKun	Mbuti.DG	0.006068	0.000946	6.414	29265	26228	500460				RNI	Czech_Vestonice16	ZlatyKun.SG	Mbuti.DG	0.008193	0.0008	10.242	36277	31289	608816				Ranis13.SG	Czech_Vestonice16	ZlatyKun	Mbuti.DG	0.006068	0.000946	6.414	29265	26228	500460
RNI	Czech_Vestonice13	ZlatyKun	Mbuti.DG	0.007737	0.001133	6.831	4432	3843	76119				Ranis13.SG	Czech_Vestonice13	ZlatyKun	Mbuti.DG	0.005522	0.001259	4.385	4907	4437	85054				RNI	Czech_Vestonice13	ZlatyKun.SG	Mbuti.DG	0.007766	0.001058	7.34	5691	4939	96858				Ranis13.SG	Czech_Vestonice13	ZlatyKun	Mbuti.DG	0.005522	0.001259	4.385	4907	4437	85054
RNI	Czech_Vestonice43	ZlatyKun	Mbuti.DG	0.007956	0.001086	7.329	5302	4594	88991				Ranis13.SG	Czech_Vestonice43	ZlatyKun	Mbuti.DG	0.005486	0.001314	4.174	5730	5197	97132				RNI	Czech_Vestonice43	ZlatyKun.SG	Mbuti.DG	0.008476	0.001067	7.944	6522	5591	109819				Ranis13.SG	Czech_Vestonice43	ZlatyKun	Mbuti.DG	0.005486	0.001314	4.174	5730	5197	97132
RNI	DLV005	ZlatyKun	Mbuti.DG	0.008762	0.000822	10.663	26170	22376	432983				Ranis13.SG	DLV005	ZlatyKun	Mbuti.DG	0.006669	0.001001	6.663	29315	26008	495824				RNI	DLV005	ZlatyKun.SG	Mbuti.DG	0.008538	0.000806	10.592	36843	31649	608337				Ranis13.SG	DLV005	ZlatyKun	Mbuti.DG	0.006669	0.001001	6.663	29315	26008	495824
RNI	DLV006	ZlatyKun	Mbuti.DG	0.00813	0.000838	9.701	23029	19912	383419				Ranis13.SG	DLV006	ZlatyKun	Mbuti.DG	0.005899	0.000967	6.103	25952	23351	440979				RNI	DLV006	ZlatyKun.SG	Mbuti.DG	0.00829	0.00082	10.116	32685	28203	540670				Ranis13.SG	DLV006	ZlatyKun	Mbuti.DG	0.005899	0.000967	6.103	25952	23351	440979
RNI	England_AvelinesHole.SG	ZlatyKun	Mbuti.DG	0.009846	0.001038	9.487	5909	4955	96899				Ranis13.SG	England_AvelinesHole.SG	ZlatyKun	Mbuti.DG	0.007187	0.001204	5.967	6633	5844	109789				RNI	England_AvelinesHole.SG	ZlatyKun.SG	Mbuti.DG	0.009793	0.000952	10.288	7947	6682	129250				Ranis13.SG	England_AvelinesHole.SG	ZlatyKun	Mbuti.DG	0.007187	0.001204	5.967	6633	5844	109789
RNI	England_GoughsCave.SG	ZlatyKun	Mbuti.DG	0.008983	0.000783	11.469	32625	27826	534210				Ranis13.SG	England_GoughsCave.SG	ZlatyKun	Mbuti.DG	0.006827	0.000909	7.51	37706	33408	629663				RNI	England_GoughsCave.SG	ZlatyKun.SG	Mbuti.DG	0.008736	0.000764	11.438	50619	43395	826850				Ranis13.SG	England_GoughsCave.SG	ZlatyKun	Mbuti.DG	0.006827	0.000909	7.51	37706	33408	629663
RNI	FRL	ZlatyKun	Mbuti.DG	0.00795	0.000857	9.276	20384	17622	347398				Ranis13.SG	FRL	ZlatyKun	Mbuti.DG	0.005927	0.001008	5.879	22573	20263	389849				RNI	FRL	ZlatyKun.SG	Mbuti.DG	0.007692	0.000844	9.111	28787	25031	488313				Ranis13.SG	FRL	ZlatyKun	Mbuti.DG	0.005927	0.001008	5.879	22573	20263	389849
RNI	FRM	ZlatyKun	Mbuti.DG	0.009097	0.001163	7.823	4350	3695	71933				Ranis13.SG	FRM	ZlatyKun	Mbuti.DG	0.006124	0.001296	4.724	4688	4202	79317				RNI	FRM	ZlatyKun.SG	Mbuti.DG	0.008416	0.001115	7.551	5443	4682	90358				Ranis13.SG	FRM	ZlatyKun	Mbuti.DG	0.006124	0.001296	4.724	4688	4202	79317
RNI	Georgia_Kotias.SG	ZlatyKun	Mbuti.DG	0.009597	0.000774	12.403	33550	28301	547027				Ranis13.SG	Georgia_Kotias.SG	ZlatyKun	Mbuti.DG	0.007198	0.000913	7.883	38866	34205	647513				RNI	Georgia_Kotias.SG	ZlatyKun.SG	Mbuti.DG	0.008699	0.000746	11.668	52687	45201	860629				Ranis13.SG	Georgia_Kotias.SG	ZlatyKun	Mbuti.DG	0.007198	0.000913	7.883	38866	34205	647513
RNI	Georgia_Satsurblia.SG	ZlatyKun	Mbuti.DG	0.010161	0.000777	13.079	23212	19366	378478				Ranis13.SG	Georgia_Satsurblia.SG	ZlatyKun	Mbuti.DG	0.007724	0.000955	8.091	26895	23439	447478				RNI	Georgia_Satsurblia.SG	ZlatyKun.SG	Mbuti.DG	0.009406	0.000738	12.752	36802	31156	600156				Ranis13.SG	Georgia_Satsurblia.SG	ZlatyKun	Mbuti.DG	0.007724	0.000955	8.091	26895	23439	447478
RNI	GER_new	ZlatyKun	Mbuti.DG	0.007043	0.000991	7.11	7165	6274	126500				Ranis13.SG	GER_new	ZlatyKun	Mbuti.DG	0.005348	0.001161	4.605	7827	7081	139400				RNI	GER_new	ZlatyKun.SG	Mbuti.DG	0.007273	0.000936	7.77	9707	8470	170116				Ranis13.SG	GER_new	ZlatyKun	Mbuti.DG	0.005348	0.001161	4.605	7827	7081	139400
RNI	GOY	ZlatyKun	Mbuti.DG	0.008607	0.001043	8.256	4666	3984	79210				Ranis13.SG	GOY	ZlatyKun	Mbuti.DG	0.007389	0.001206	6.125	5159	4512	87573				RNI	GOY	ZlatyKun.SG	Mbuti.DG	0.007542	0.001039	7.259	6308	5500	107211				Ranis13.SG	GOY	ZlatyKun	Mbuti.DG	0.007389	0.001206	6.125	5159	4512	87573
RNI	GOY009.pmd	ZlatyKun	Mbuti.DG	0.009028	0.001241	7.277	3855	3266	65343				Ranis13.SG	GOY009.pmd	ZlatyKun	Mbuti.DG	0.006834	0.001298	5.266	4127	3638	71580				RNI	GOY009.pmd	ZlatyKun.SG	Mbuti.DG	0.008576	0.001178	7.279	5096	4357	86198				Ranis13.SG	GOY009.pmd	ZlatyKun	Mbuti.DG	0.006834	0.001298	5.266	4127	3638	71580
RNI	GoyetQ116-1	ZlatyKun	Mbuti.DG	0.007317	0.000861	8.499	18226	15977	307319				Ranis13.SG	GoyetQ116-1	ZlatyKun	Mbuti.DG	0.006175	0.001028	6.005	19971	17872	339993				RNI	GoyetQ116-1	ZlatyKun.SG	Mbuti.DG	0.00737	0.000856	8.61	25118	22003	422642				Ranis13.SG	GoyetQ116-1	ZlatyKun	Mbuti.DG	0.006175	0.001028	6.005	19971	17872	339993
RNI	GoyetQ376-3	ZlatyKun	Mbuti.DG	0.01193	0.002214	5.387	874	707	13991				Ranis13.SG	GoyetQ376-3	ZlatyKun	Mbuti.DG	0.005421	0.002364	2.293	896	812	15390				RNI	GoyetQ376-3	ZlatyKun.SG	Mbuti.DG	0.010376	0.001971	5.265	1193	994	19189				Ranis13.SG	GoyetQ376-3	ZlatyKun	Mbuti.DG	0.005421	0.002364	2.293	896	812	15390
RNI	HohleFels	ZlatyKun	Mbuti.DG	0.009727	0.001245	7.812	3631	3063	58453				Ranis13.SG	HohleFels	ZlatyKun	Mbuti.DG	0.008093	0.001478	5.474	3745	3254	60676				RNI	HohleFels	ZlatyKun.SG	Mbuti.DG	0.009025	0.001085	8.317	5017	4285	81021				Ranis13.SG	HohleFels	ZlatyKun	Mbuti.DG	0.008093	0.001478	5.474	3745	3254	60676
RNI	Iboussieres	ZlatyKun	Mbuti.DG	0.00918	0.001977	4.644	1212	1036	19229				Ranis13.SG	Iboussieres	ZlatyKun	Mbuti.DG	0.008767	0.002142	4.092	1252	1077	19993				RNI	Iboussieres	ZlatyKun.SG	Mbuti.DG	0.006596	0.001749	3.77	1711	1529	27559				Ranis13.SG	Iboussieres	ZlatyKun	Mbuti.DG	0.008767	0.002142	4.092	1252	1077	19993
RNI	Iran_BeltCave_all_published	ZlatyKun	Mbuti.DG	0.011104	0.001905	5.83	1249	1024	20335				Ranis13.SG	Iran_BeltCave_all_published	ZlatyKun	Mbuti.DG	0.008042	0.002038	3.946	1405	1221	22920				RNI	Iran_BeltCave_all_published	ZlatyKun.SG	Mbuti.DG	0.009445	0.00171	5.524	1602	1359	25729				Ranis13.SG	Iran_BeltCave_all_published	ZlatyKun	Mbuti.DG	0.008042	0.002038	3.946	1405	1221	22920
RNI	Israel_RaqefetCave_Natufian	ZlatyKun	Mbuti.DG	0.011922	0.000765	15.594	20310	16450	323726				Ranis13.SG	Israel_RaqefetCave_Natufian	ZlatyKun	Mbuti.DG	0.009431	0.000949	9.933	22734	19246	369763				RNI	Israel_RaqefetCave_Natufian	ZlatyKun.SG	Mbuti.DG	0.011603	0.000744	15.597	27849	22711	442791				Ranis13.SG	Israel_RaqefetCave_Natufian	ZlatyKun	Mbuti.DG	0.009431	0.000949	9.933	22734	19246	369763
RNI	Italy_GrottaContinenza.SG	ZlatyKun	Mbuti.DG	0.00873	0.000772	11.308	32740	28046	537639				Ranis13.SG	Italy_GrottaContinenza.SG	ZlatyKun	Mbuti.DG	0.00676	0.000918	7.362	38294	33964	640662				RNI	Italy_GrottaContinenza.SG	ZlatyKun.SG	Mbuti.DG	0.008027	0.000739	10.868	51814	44989	850312				Ranis13.SG	Italy_GrottaContinenza.SG	ZlatyKun	Mbuti.DG	0.00676	0.000918	7.362	38294	33964	640662
RNI	Italy_OrienteC	ZlatyKun	Mbuti.DG	0.008838	0.000924	9.56	11402	9758	186070				Ranis13.SG	Italy_OrienteC	ZlatyKun	Mbuti.DG	0.006739	0.001079	6.244	12338	10947	206441				RNI	Italy_OrienteC	ZlatyKun.SG	Mbuti.DG	0.008098	0.00086	9.42	14975	12976	246854				Ranis13.SG	Italy_OrienteC	ZlatyKun	Mbuti.DG	0.006739	0.001079	6.244	12338	10947	206441
RNI	Italy_Ostuni1	ZlatyKun	Mbuti.DG	0.007656	0.000914	8.377	12347	10727	211547				Ranis13.SG	Italy_Ostuni1	ZlatyKun	Mbuti.DG	0.005676	0.001051	5.401	13598	12261	235570				RNI	Italy_Ostuni1	ZlatyKun.SG	Mbuti.DG	0.007971	0.000873	9.129	15772	13621	269812				Ranis13.SG	Italy_Ostuni1	ZlatyKun	Mbuti.DG	0.005676	0.001051	5.401	13598	12261	235570
RNI	Italy_Uzzo_EM	ZlatyKun	Mbuti.DG	0.007129	0.000818	8.72	26731	23540	447652				Ranis13.SG	Italy_Uzzo_EM	ZlatyKun	Mbuti.DG	0.005013	0.000967	5.181	29595	27046	508454				RNI	Italy_Uzzo_EM	ZlatyKun.SG	Mbuti.DG	0.007045	0.000795	8.867	38897	34317	650095				Ranis13.SG	Italy_Uzzo_EM	ZlatyKun	Mbuti.DG	0.005013	0.000967	5.181	29595	27046	508454
RNI	Italy_Villabruna	ZlatyKun	Mbuti.DG	0.008474	0.000807	10.495	30353	26109	500854				Ranis13.SG	Italy_Villabruna	ZlatyKun	Mbuti.DG	0.006372	0.000958	6.654	34370	30687	578073				RNI	Italy_Villabruna	ZlatyKun.SG	Mbuti.DG	0.00785	0.000785	10.005	43361	37713	719541				Ranis13.SG	Italy_Villabruna	ZlatyKun	Mbuti.DG	0.006372	0.000958	6.654	34370	30687	578073
RNI	KRZ	ZlatyKun	Mbuti.DG	0.010731	0.001661	6.459	1550	1275	25622				Ranis13.SG	KRZ	ZlatyKun	Mbuti.DG	0.009142	0.001837	4.977	1659	1404	27934				RNI	KRZ	ZlatyKun.SG	Mbuti.DG	0.009488	0.001563	6.07	2011	1696	33138				Ranis13.SG	KRZ	ZlatyKun	Mbuti.DG	0.009142	0.001837	4.977	1659	1404	27934
RNI	LMA	ZlatyKun	Mbuti.DG	0.006418	0.001849	3.471	1236	1095	22001				Ranis13.SG	LMA	ZlatyKun	Mbuti.DG	0.007252	0.001954	3.711	1365	1191	23992				RNI	LMA	ZlatyKun.SG	Mbuti.DG	0.006737	0.001747	3.857	1621	1427	28787				Ranis13.SG	LMA	ZlatyKun	Mbuti.DG	0.007252	0.001954	3.711	1365	1191	23992
RNI	MAZ003	ZlatyKun	Mbuti.DG	0.008607	0.00111	7.754	4736	4033	81591				Ranis13.SG	MAZ003	ZlatyKun	Mbuti.DG	0.006	0.001199	5.005	5118	4580	89574				RNI	MAZ003	ZlatyKun.SG	Mbuti.DG	0.008504	0.001009	8.428	6222	5312	107002				Ranis13.SG	MAZ003	ZlatyKun	Mbuti.DG	0.006	0.001199	5.005	5118	4580	89574
RNI	MLZ053	ZlatyKun	Mbuti.DG	0.008108	0.000889	9.121	9055	7807	153905				Ranis13.SG	MLZ053	ZlatyKun	Mbuti.DG	0.007057	0.001122	6.288	9795	8611	167726				RNI	MLZ053	ZlatyKun.SG	Mbuti.DG	0.007802	0.000869	8.982	11658	10102	199522				Ranis13.SG	MLZ053	ZlatyKun	Mbuti.DG	0.007057	0.001122	6.288	9795	8611	167726
RNI	MNN_1	ZlatyKun	Mbuti.DG	0.008233	0.000683	12.062	32765	28295	542969				Ranis13.SG	MNN_1	ZlatyKun	Mbuti.DG	0.006179	0.000834	7.408	37953	34001	639598				RNI	MNN_1	ZlatyKun.SG	Mbuti.DG	0.008297	0.000676	12.278	50748	43809	836316				Ranis13.SG	MNN_1	ZlatyKun	Mbuti.DG	0.006179	0.000834	7.408	37953	34001	639598
RNI	Morocco_Taforalt	ZlatyKun	Mbuti.DG	0.01957	0.000739	26.481	37547	26873	545438				Ranis13.SG	Morocco_Taforalt	ZlatyKun	Mbuti.DG	0.017455	0.000909	19.202	43786	32558	643227				RNI	Morocco_Taforalt	ZlatyKun.SG	Mbuti.DG	0.019443	0.000727	26.758	58389	41925	846745				Ranis13.SG	Morocco_Taforalt	ZlatyKun	Mbuti.DG	0.017455	0.000909	19.202	43786	32558	643227
RNI	MPR	ZlatyKun	Mbuti.DG	0.009419	0.000793	11.884	32086	27155	523528				Ranis13.SG	MPR	ZlatyKun	Mbuti.DG	0.007107	0.00097	7.33	36566	32226	610713				RNI	MPR	ZlatyKun.SG	Mbuti.DG	0.008716	0.000775	11.241	48356	41481	788766				Ranis13.SG	MPR	ZlatyKun	Mbuti.DG	0.007107	0.00097	7.33	36566	32226	610713
RNI	Muierii1	ZlatyKun	Mbuti.DG	0.009295	0.000775	11.986	33338	28265	545835				Ranis13.SG	Muierii1	ZlatyKun	Mbuti.DG	0.007063	0.000922	7.664	38427	33864	646066				RNI	Muierii1	ZlatyKun.SG	Mbuti.DG	0.008875	0.000764	11.624	52540	44915	859119				Ranis13.SG	Muierii1	ZlatyKun	Mbuti.DG	0.007063	0.000922	7.664	38427	33864	646066
RNI	Oase1_new	ZlatyKun	Mbuti.DG	0.010086	0.000975	10.341	12485	10368	209891				Ranis13.SG	Oase1_new	ZlatyKun	Mbuti.DG	0.008036	0.001094	7.346	13568	11679	235091				RNI	Oase1_new	ZlatyKun.SG	Mbuti.DG	0.010494	0.000962	10.905	16606	13710	275992				Ranis13.SG	Oase1_new	ZlatyKun	Mbuti.DG	0.008036	0.001094	7.346	13568	11679	235091
RNI	OKL	ZlatyKun	Mbuti.DG	0.00864	0.000738	11.703	29479	25275	486555				Ranis13.SG	OKL	ZlatyKun	Mbuti.DG	0.006287	0.00092	6.834	33282	29763	559767				RNI	OKL	ZlatyKun.SG	Mbuti.DG	0.007894	0.000732	10.786	43481	37800	719660				Ranis13.SG	OKL	ZlatyKun	Mbuti.DG	0.006287	0.00092	6.834	33282	29763	559767
RNI	ORM	ZlatyKun	Mbuti.DG	0.009069	0.000895	10.136	14080	11966	233139				Ranis13.SG	ORM	ZlatyKun	Mbuti.DG	0.006511	0.001076	6.051	15798	14061	266794				RNI	ORM	ZlatyKun.SG	Mbuti.DG	0.008435	0.000878	9.606	19436	16723	321747				Ranis13.SG	ORM	ZlatyKun	Mbuti.DG	0.006511	0.001076	6.051	15798	14061	266794
RNI	PA12	ZlatyKun	Mbuti.DG	0.008955	0.000813	11.009	24044	20464	399800				Ranis13.SG	PA12	ZlatyKun	Mbuti.DG	0.007001	0.000945	7.408	26525	23368	450919				RNI	PA12	ZlatyKun.SG	Mbuti.DG	0.008326	0.000794	10.48	34678	29863	578252				Ranis13.SG	PA12	ZlatyKun	Mbuti.DG	0.007001	0.000945	7.408	26525	23368	450919
RNI	PES	ZlatyKun	Mbuti.DG	0.009557	0.000761	12.56	32414	27356	529230				Ranis13.SG	PES	ZlatyKun	Mbuti.DG	0.007293	0.000908	8.033	37142	32582	625202				RNI	PES	ZlatyKun.SG	Mbuti.DG	0.008711	0.000744	11.714	50443	43259	824702				Ranis13.SG	PES	ZlatyKun	Mbuti.DG	0.007293	0.000908	8.033	37142	32582	625202
RNI	PIN	ZlatyKun	Mbuti.DG	0.005702	0.001688	3.378	1500	1350	26364				Ranis13.SG	PIN	ZlatyKun	Mbuti.DG	0.004362	0.001804	2.417	1624	1499	28646				RNI	PIN	ZlatyKun.SG	Mbuti.DG	0.00841	0.001484	5.667	1955	1673	33558				Ranis13.SG	PIN	ZlatyKun	Mbuti.DG	0.004362	0.001804	2.417	1624	1499	28646
RNI	PRD	ZlatyKun	Mbuti.DG	0.008898	0.000966	9.211	8514	7242	142961				Ranis13.SG	PRD	ZlatyKun	Mbuti.DG	0.006045	0.001121	5.393	9270	8307	159292				RNI	PRD	ZlatyKun.SG	Mbuti.DG	0.006953	0.000913	7.616	11696	10311	199223				Ranis13.SG	PRD	ZlatyKun	Mbuti.DG	0.006045	0.001121	5.393	9270	8307	159292
RNI	Ranchot88	ZlatyKun	Mbuti.DG	0.009109	0.001081	8.425	5585	4761	90430				Ranis13.SG	Ranchot88	ZlatyKun	Mbuti.DG	0.007106	0.00128	5.55	5764	5097	93860				RNI	Ranchot88	ZlatyKun.SG	Mbuti.DG	0.00875	0.001027	8.517	7827	6717	126786				Ranis13.SG	Ranchot88	ZlatyKun	Mbuti.DG	0.007106	0.00128	5.55	5764	5097	93860
RNI	RNI_deam	ZlatyKun	Mbuti.DG	0.001093	0.000453	2.412	15121	14681	403477				Ranis13.SG	RNI	ZlatyKun	Mbuti.DG	-0.001816	0.000856	-2.123	26414	27399	542743				RNI	RNI_deam	ZlatyKun.SG	Mbuti.DG	0.001093	0.000424	2.577	21464	20821	588494				Ranis13.SG	RNI	ZlatyKun	Mbuti.DG	-0.001816	0.000856	-2.123	26414	27399	542743
RNI	Ranis13.SG	ZlatyKun	Mbuti.DG	0.001816	0.000856	2.123	27399	26414	542743				Ranis13.SG	RNI_deam	ZlatyKun	Mbuti.DG	-0.000893	0.000913	-0.978	21879	22267	434660				RNI	Ranis13.SG	ZlatyKun.SG	Mbuti.DG	0.001635	0.000858	1.907	43927	42520	860110				Ranis13.SG	RNI_deam	ZlatyKun	Mbuti.DG	-0.000893	0.000913	-0.978	21879	22267	434660
RNI	ZlatyKun.SG	ZlatyKun	Mbuti.DG	-0.060718	0.000928	-65.425	14728	47727	543493				Ranis13.SG	ZlatyKun.SG	ZlatyKun	Mbuti.DG	-0.062753	0.001102	-56.945	17503	58149	647717				RNI	ZlatyKun	ZlatyKun.SG	Mbuti.DG	-0.060611	0.000931	-65.102	14786	47727	543493				Ranis13.SG	ZlatyKun.SG	ZlatyKun	Mbuti.DG	-0.062753	0.001102	-56.945	17503	58149	647717
RNI	Rigney1	ZlatyKun	Mbuti.DG	0.007483	0.001823	4.105	1343	1175	22339				Ranis13.SG	Rigney1	ZlatyKun	Mbuti.DG	0.006733	0.002023	3.328	1401	1245	23202				RNI	Rigney1	ZlatyKun.SG	Mbuti.DG	0.006496	0.001538	4.223	1869	1664	31479				Ranis13.SG	Rigney1	ZlatyKun	Mbuti.DG	0.006733	0.002023	3.328	1401	1245	23202
RNI	RIP	ZlatyKun	Mbuti.DG	0.008105	0.000846	9.577	17517	15152	291815				Ranis13.SG	RIP	ZlatyKun	Mbuti.DG	0.006686	0.001012	6.605	19454	17259	328313				RNI	RIP	ZlatyKun.SG	Mbuti.DG	0.007959	0.000825	9.65	25048	21744	415159				Ranis13.SG	RIP	ZlatyKun	Mbuti.DG	0.006686	0.001012	6.605	19454	17259	328313
RNI	Rochedane	ZlatyKun	Mbuti.DG	0.009997	0.001081	9.25	5492	4597	89498				Ranis13.SG	Rochedane	ZlatyKun	Mbuti.DG	0.007486	0.001294	5.785	5856	5128	97291				RNI	Rochedane	ZlatyKun.SG	Mbuti.DG	0.008938	0.001021	8.755	7559	6455	123588				Ranis13.SG	Rochedane	ZlatyKun	Mbuti.DG	0.007486	0.001294	5.785	5856	5128	97291
RNI	Russia_AfontovaGora2.SG	ZlatyKun	Mbuti.DG	0.007242	0.001322	5.479	2927	2576	48543				Ranis13.SG	Russia_AfontovaGora2.SG	ZlatyKun	Mbuti.DG	0.004515	0.001445	3.125	3302	3045	56910				RNI	Russia_AfontovaGora2.SG	ZlatyKun.SG	Mbuti.DG	0.008014	0.001151	6.96	4079	3540	67184				Ranis13.SG	Russia_AfontovaGora2.SG	ZlatyKun	Mbuti.DG	0.004515	0.001445	3.125	3302	3045	56910
RNI	Russia_AfontovaGora3	ZlatyKun	Mbuti.DG	0.009048	0.00091	9.946	10094	8528	173096				Ranis13.SG	Russia_AfontovaGora3	ZlatyKun	Mbuti.DG	0.007162	0.001022	7.008	11160	9771	193862				RNI	Russia_AfontovaGora3	ZlatyKun.SG	Mbuti.DG	0.008501	0.00088	9.657	13088	11175	224950				Ranis13.SG	Russia_AfontovaGora3	ZlatyKun	Mbuti.DG	0.007162	0.001022	7.008	11160	9771	193862
RNI	Russia_Kostenki12	ZlatyKun	Mbuti.DG	0.006102	0.001534	3.978	2023	1808	35201				Ranis13.SG	Russia_Kostenki12	ZlatyKun	Mbuti.DG	0.007185	0.00173	4.152	2342	2057	39710				RNI	Russia_Kostenki12	ZlatyKun.SG	Mbuti.DG	0.008888	0.001352	6.575	2779	2358	47401				Ranis13.SG	Russia_Kostenki12	ZlatyKun	Mbuti.DG	0.007185	0.00173	4.152	2342	2057	39710
RNI	Russia_Kostenki14	ZlatyKun	Mbuti.DG	0.00871	0.000846	10.3	31455	26907	522063				Ranis13.SG	Russia_Kostenki14	ZlatyKun	Mbuti.DG	0.006437	0.000974	6.606	36683	32695	619538				RNI	Russia_Kostenki14	ZlatyKun.SG	Mbuti.DG	0.008589	0.000832	10.326	49423	42392	818624				Ranis13.SG	Russia_Kostenki14	ZlatyKun	Mbuti.DG	0.006437	0.000974	6.606	36683	32695	619538
RNI	Russia_MA1.SG	ZlatyKun	Mbuti.DG	0.008071	0.000835	9.667	23849	20645	396946				Ranis13.SG	Russia_MA1.SG	ZlatyKun	Mbuti.DG	0.005985	0.00097	6.171	27394	24593	468043				RNI	Russia_MA1.SG	ZlatyKun.SG	Mbuti.DG	0.007501	0.000807	9.291	36896	32300	612787				Ranis13.SG	Russia_MA1.SG	ZlatyKun	Mbuti.DG	0.005985	0.00097	6.171	27394	24593	468043
RNI	Russia_Sidelkino.SG	ZlatyKun	Mbuti.DG	0.0092	0.000767	11.996	27675	23452	459063				Ranis13.SG	Russia_Sidelkino.SG	ZlatyKun	Mbuti.DG	0.007282	0.000905	8.047	32281	28325	543227				RNI	Russia_Sidelkino.SG	ZlatyKun.SG	Mbuti.DG	0.008133	0.000743	10.946	43773	37883	724270				Ranis13.SG	Russia_Sidelkino.SG	ZlatyKun	Mbuti.DG	0.007282	0.000905	8.047	32281	28325	543227
RNI	Russia_Sunghir.SG	ZlatyKun	Mbuti.DG	0.009237	0.00072	12.837	33268	28213	547272				Ranis13.SG	Russia_Sunghir.SG	ZlatyKun	Mbuti.DG	0.006988	0.000859	8.132	38472	33945	647827				RNI	Russia_Sunghir.SG	ZlatyKun.SG	Mbuti.DG	0.008816	0.000701	12.572	52531	44939	861112				Ranis13.SG	Russia_Sunghir.SG	ZlatyKun	Mbuti.DG	0.006988	0.000859	8.132	38472	33945	647827
RNI	Russia_Ust_Ishim.DG	ZlatyKun	Mbuti.DG	0.008586	0.000807	10.643	30724	26308	514376				Ranis13.SG	Russia_Ust_Ishim.DG	ZlatyKun	Mbuti.DG	0.006338	0.001016	6.237	35642	31792	607341				RNI	Russia_Ust_Ishim.DG	ZlatyKun.SG	Mbuti.DG	0.008409	0.000798	10.543	48170	41421	802525				Ranis13.SG	Russia_Ust_Ishim.DG	ZlatyKun	Mbuti.DG	0.006338	0.001016	6.237	35642	31792	607341
RNI	Russia_Yana.SG	ZlatyKun	Mbuti.DG	0.008623	0.000717	12.019	32973	28254	547269				Ranis13.SG	Russia_Yana.SG	ZlatyKun	Mbuti.DG	0.006523	0.000883	7.39	38405	34180	647825				RNI	Russia_Yana.SG	ZlatyKun.SG	Mbuti.DG	0.008253	0.000715	11.55	52115	45009	861111				Ranis13.SG	Russia_Yana.SG	ZlatyKun	Mbuti.DG	0.006523	0.000883	7.39	38405	34180	647825
RNI	Serbia_IronGates_early	ZlatyKun	Mbuti.DG	0.008522	0.000693	12.299	33096	28460	543973				Ranis13.SG	Serbia_IronGates_early	ZlatyKun	Mbuti.DG	0.006271	0.000868	7.227	38193	34176	640535				RNI	Serbia_IronGates_early	ZlatyKun.SG	Mbuti.DG	0.008312	0.000683	12.178	51324	44327	841791				Ranis13.SG	Serbia_IronGates_early	ZlatyKun	Mbuti.DG	0.006271	0.000868	7.227	38193	34176	640535
RNI	Spain_BalmaGuilanya	ZlatyKun	Mbuti.DG	0.007705	0.000858	8.975	13207	11512	220046				Ranis13.SG	Spain_BalmaGuilanya	ZlatyKun	Mbuti.DG	0.006352	0.001012	6.275	14528	12962	246531				RNI	Spain_BalmaGuilanya	ZlatyKun.SG	Mbuti.DG	0.007773	0.000863	9.004	17567	15299	291860				Ranis13.SG	Spain_BalmaGuilanya	ZlatyKun	Mbuti.DG	0.006352	0.001012	6.275	14528	12962	246531
RNI	Spain_CarihuelaCave	ZlatyKun	Mbuti.DG	0.00907	0.00086	10.551	17140	14588	281389				Ranis13.SG	Spain_CarihuelaCave	ZlatyKun	Mbuti.DG	0.007079	0.000985	7.186	18967	16719	317588				RNI	Spain_CarihuelaCave	ZlatyKun.SG	Mbuti.DG	0.008628	0.000824	10.476	23651	20305	387713				Ranis13.SG	Spain_CarihuelaCave	ZlatyKun	Mbuti.DG	0.007079	0.000985	7.186	18967	16719	317588
RNI	Spain_Chan.SG	ZlatyKun	Mbuti.DG	0.00859	0.000801	10.72	32138	27594	528993				Ranis13.SG	Spain_Chan.SG	ZlatyKun	Mbuti.DG	0.006207	0.000959	6.474	37157	33295	622168				RNI	Spain_Chan.SG	ZlatyKun.SG	Mbuti.DG	0.007738	0.000767	10.082	48635	42431	801790				Ranis13.SG	Spain_Chan.SG	ZlatyKun	Mbuti.DG	0.006207	0.000959	6.474	37157	33295	622168
RNI	Spain_ElMiron	ZlatyKun	Mbuti.DG	0.008457	0.000796	10.625	23382	20057	393290				Ranis13.SG	Spain_ElMiron	ZlatyKun	Mbuti.DG	0.006106	0.000946	6.455	25895	23187	443591				RNI	Spain_ElMiron	ZlatyKun.SG	Mbuti.DG	0.007808	0.000764	10.215	31205	27079	528447				Ranis13.SG	Spain_ElMiron	ZlatyKun	Mbuti.DG	0.006106	0.000946	6.455	25895	23187	443591
RNI	STO	ZlatyKun	Mbuti.DG	0.008632	0.000797	10.826	29915	25659	493075				Ranis13.SG	STO	ZlatyKun	Mbuti.DG	0.006383	0.000992	6.437	34284	30623	573600				RNI	STO	ZlatyKun.SG	Mbuti.DG	0.008047	0.000777	10.359	44352	38459	732314				Ranis13.SG	STO	ZlatyKun	Mbuti.DG	0.006383	0.000992	6.437	34284	30623	573600
RNI	Switzerland_Bichon.SG	ZlatyKun	Mbuti.DG	0.009145	0.000805	11.357	33461	28463	546495				Ranis13.SG	Switzerland_Bichon.SG	ZlatyKun	Mbuti.DG	0.006926	0.000961	7.209	38707	34227	646805				RNI	Switzerland_Bichon.SG	ZlatyKun.SG	Mbuti.DG	0.008537	0.000784	10.893	52744	45409	859126				Ranis13.SG	Switzerland_Bichon.SG	ZlatyKun	Mbuti.DG	0.006926	0.000961	7.209	38707	34227	646805
RNI	WCX	ZlatyKun	Mbuti.DG	0.009732	0.001051	9.263	4954	4127	85002				Ranis13.SG	WCX	ZlatyKun	Mbuti.DG	0.006679	0.001224	5.455	5380	4758	93039				RNI	WCX	ZlatyKun.SG	Mbuti.DG	0.009172	0.000979	9.367	6465	5444	111341				Ranis13.SG	WCX	ZlatyKun	Mbuti.DG	0.006679	0.001224	5.455	5380	4758	93039
RNI	BuKa3C	ZlatyKun	Mbuti.DG	0.010642	0.002322	4.584	754	617	12907				Ranis13.SG	BuKa3C	ZlatyKun	Mbuti.DG	0.010724	0.002373	4.519	911	749	15117				RNI	BuKa3C	ZlatyKun.SG	Mbuti.DG	0.012164	0.001917	6.345	1209	965	20054				Ranis13.SG	BuKa3C	ZlatyKun	Mbuti.DG	0.010724	0.002373	4.519	911	749	15117
RNI	BuKa3A	ZlatyKun	Mbuti.DG	0.012737	0.002901	4.391	509	397	8865				Ranis13.SG	BuKa3A	ZlatyKun	Mbuti.DG	0.00656	0.002695	2.435	567	499	10324				RNI	BuKa3A	ZlatyKun.SG	Mbuti.DG	0.010362	0.002253	4.599	777	633	13886				Ranis13.SG	BuKa3A	ZlatyKun	Mbuti.DG	0.00656	0.002695	2.435	567	499	10324
RNI_deam	AC16	ZlatyKun	Mbuti.DG	0.00761	0.000791	9.619	21998	19152	373950	Ranis deaminated grouped (Capture data) vs Zlatykun (Capture data).																RNI_deam	AC16	ZlatyKun.SG	Mbuti.DG	0.006977	0.000767	9.101	31180	27474	531193	Ranis deaminated grouped (Capture data) vs Zlatykun (Capture data).
RNI_deam	Anatolia_Pinarbasi	ZlatyKun	Mbuti.DG	0.007204	0.000776	9.278	22060	19365	374170																	RNI_deam	Anatolia_Pinarbasi	ZlatyKun.SG	Mbuti.DG	0.007188	0.000753	9.55	31260	27463	528395
RNI_deam	Austria_Krems1_1	ZlatyKun	Mbuti.DG	0.006741	0.000838	8.047	20960	18543	358657																	RNI_deam	Austria_Krems1_1	ZlatyKun.SG	Mbuti.DG	0.007176	0.000822	8.728	28157	24723	478396
RNI_deam	Austria_KremsWA3	ZlatyKun	Mbuti.DG	0.008589	0.001023	8.399	6819	5834	114790																	RNI_deam	Austria_KremsWA3	ZlatyKun.SG	Mbuti.DG	0.007371	0.000946	7.795	8838	7732	150165
RNI_deam	BachoKiro_BB7_240_deam	ZlatyKun	Mbuti.DG	0.006943	0.000895	7.761	15170	13333	264597																	RNI_deam	BachoKiro_BB7_240_deam	ZlatyKun.SG	Mbuti.DG	0.006171	0.000889	6.941	20022	17854	351295
RNI_deam	BachoKiro_CC7_335_deam	ZlatyKun	Mbuti.DG	0.007853	0.000887	8.855	13469	11612	236399																	RNI_deam	BachoKiro_CC7_335_deam	ZlatyKun.SG	Mbuti.DG	0.007975	0.000871	9.154	18045	15539	314298
RNI_deam	BachoKiro_F6_620_all	ZlatyKun	Mbuti.DG	0.009268	0.000882	10.506	25878	21862	433332																	RNI_deam	BachoKiro_F6_620_all	ZlatyKun.SG	Mbuti.DG	0.008631	0.000848	10.176	37830	32348	635170
RNI_deam	Belgium_GoyetQ2	ZlatyKun	Mbuti.DG	0.008094	0.000882	9.178	10841	9335	186089																	RNI_deam	Belgium_GoyetQ2	ZlatyKun.SG	Mbuti.DG	0.007498	0.000843	8.899	14750	12858	252325
RNI_deam	BachoKiro_BK1653_deam	ZlatyKun	Mbuti.DG	0.008257	0.000846	9.757	16372	14084	277126																	RNI_deam	BachoKiro_BK1653_deam	ZlatyKun.SG	Mbuti.DG	0.007919	0.000833	9.508	21584	18679	366714
RNI_deam	China_Tianyuan	ZlatyKun	Mbuti.DG	0.007095	0.000835	8.501	23441	20572	404376																	RNI_deam	China_Tianyuan	ZlatyKun.SG	Mbuti.DG	0.00711	0.000798	8.908	32748	28733	564698
RNI_deam	Czech_Pavlov1	ZlatyKun	Mbuti.DG	0.008708	0.001596	5.457	1816	1544	31250																	RNI_deam	Czech_Pavlov1	ZlatyKun.SG	Mbuti.DG	0.008889	0.001483	5.994	2249	1907	38441
RNI_deam	Czech_Vestonice16	ZlatyKun	Mbuti.DG	0.006725	0.00081	8.303	20848	18424	360463																	RNI_deam	Czech_Vestonice16	ZlatyKun.SG	Mbuti.DG	0.006961	0.000775	8.984	28212	24832	485567
RNI_deam	Czech_Vestonice13	ZlatyKun	Mbuti.DG	0.006116	0.001238	4.939	3628	3236	64179																	RNI_deam	Czech_Vestonice13	ZlatyKun.SG	Mbuti.DG	0.006974	0.0011	6.339	4572	4014	80093
RNI_deam	Czech_Vestonice43	ZlatyKun	Mbuti.DG	0.006391	0.001154	5.537	4347	3865	75502																	RNI_deam	Czech_Vestonice43	ZlatyKun.SG	Mbuti.DG	0.007368	0.001109	6.644	5308	4631	91806
RNI_deam	DLV005	ZlatyKun	Mbuti.DG	0.007784	0.000855	9.099	20865	18108	354177																	RNI_deam	DLV005	ZlatyKun.SG	Mbuti.DG	0.007403	0.000831	8.907	28378	24807	482280
RNI_deam	DLV006	ZlatyKun	Mbuti.DG	0.006931	0.000832	8.33	18351	16174	314106																	RNI_deam	DLV006	ZlatyKun.SG	Mbuti.DG	0.007415	0.0008	9.271	25149	21973	428300
RNI_deam	England_AvelinesHole.SG	ZlatyKun	Mbuti.DG	0.008469	0.0011	7.698	4851	4166	80837																	RNI_deam	England_AvelinesHole.SG	ZlatyKun.SG	Mbuti.DG	0.008667	0.000997	8.689	6327	5415	105228
RNI_deam	England_GoughsCave.SG	ZlatyKun	Mbuti.DG	0.007925	0.000744	10.646	25471	22068	429358																	RNI_deam	England_GoughsCave.SG	ZlatyKun.SG	Mbuti.DG	0.007585	0.000727	10.428	37528	32734	632067
RNI_deam	FRL	ZlatyKun	Mbuti.DG	0.006622	0.000842	7.863	16374	14471	287488																	RNI_deam	FRL	ZlatyKun.SG	Mbuti.DG	0.006405	0.000821	7.804	22322	19818	390861
RNI_deam	FRM	ZlatyKun	Mbuti.DG	0.007574	0.001234	6.139	3565	3105	60774																	RNI_deam	FRM	ZlatyKun.SG	Mbuti.DG	0.007376	0.001167	6.319	4388	3836	74828
RNI_deam	Georgia_Kotias.SG	ZlatyKun	Mbuti.DG	0.008288	0.000751	11.032	25992	22362	438011																	RNI_deam	Georgia_Kotias.SG	ZlatyKun.SG	Mbuti.DG	0.007204	0.000722	9.981	38608	33903	653156
RNI_deam	Georgia_Satsurblia.SG	ZlatyKun	Mbuti.DG	0.008754	0.000779	11.233	17891	15245	302266																	RNI_deam	Georgia_Satsurblia.SG	ZlatyKun.SG	Mbuti.DG	0.008195	0.000733	11.177	26857	23141	453457
RNI_deam	GER_new	ZlatyKun	Mbuti.DG	0.006472	0.000982	6.594	5869	5180	106465																	RNI_deam	GER_new	ZlatyKun.SG	Mbuti.DG	0.007026	0.00093	7.559	7743	6763	139401
RNI_deam	GOY	ZlatyKun	Mbuti.DG	0.006538	0.001079	6.059	3779	3340	67158																	RNI_deam	GOY	ZlatyKun.SG	Mbuti.DG	0.005861	0.001049	5.588	5017	4498	88441
RNI_deam	GOY009.pmd	ZlatyKun	Mbuti.DG	0.009009	0.001289	6.991	3199	2697	55707																	RNI_deam	GOY009.pmd	ZlatyKun.SG	Mbuti.DG	0.0086	0.001215	7.077	4110	3493	71657
RNI_deam	GoyetQ116-1	ZlatyKun	Mbuti.DG	0.006488	0.000868	7.473	14955	13282	257815																	RNI_deam	GoyetQ116-1	ZlatyKun.SG	Mbuti.DG	0.006064	0.000855	7.093	19951	17853	345862
RNI_deam	GoyetQ376-3	ZlatyKun	Mbuti.DG	0.01176	0.002305	5.101	729	587	12006																	RNI_deam	GoyetQ376-3	ZlatyKun.SG	Mbuti.DG	0.010259	0.002146	4.78	976	811	16052
RNI_deam	HohleFels	ZlatyKun	Mbuti.DG	0.008659	0.001299	6.667	3235	2775	53168																	RNI_deam	HohleFels	ZlatyKun.SG	Mbuti.DG	0.008693	0.001135	7.657	4354	3730	71680
RNI_deam	Iboussieres	ZlatyKun	Mbuti.DG	0.008324	0.002079	4.004	1065	921	17295																	RNI_deam	Iboussieres	ZlatyKun.SG	Mbuti.DG	0.00606	0.001855	3.268	1429	1283	24027
RNI_deam	Iran_BeltCave_all_published	ZlatyKun	Mbuti.DG	0.010576	0.002057	5.141	1029	847	17206																	RNI_deam	Iran_BeltCave_all_published	ZlatyKun.SG	Mbuti.DG	0.008403	0.001912	4.395	1288	1108	21357
RNI_deam	Israel_RaqefetCave_Natufian	ZlatyKun	Mbuti.DG	0.010815	0.000778	13.904	16292	13404	267083																	RNI_deam	Israel_RaqefetCave_Natufian	ZlatyKun.SG	Mbuti.DG	0.010649	0.000769	13.853	21691	17907	355322
RNI_deam	Italy_GrottaContinenza.SG	ZlatyKun	Mbuti.DG	0.007663	0.000755	10.154	25509	22209	430694																	RNI_deam	Italy_GrottaContinenza.SG	ZlatyKun.SG	Mbuti.DG	0.006878	0.000715	9.615	38231	33789	645801
RNI_deam	Italy_OrienteC	ZlatyKun	Mbuti.DG	0.007651	0.000948	8.07	9143	7961	154486																	RNI_deam	Italy_OrienteC	ZlatyKun.SG	Mbuti.DG	0.007219	0.000882	8.186	11742	10297	200156
RNI_deam	Italy_Ostuni1	ZlatyKun	Mbuti.DG	0.006246	0.00092	6.79	9974	8865	177587																	RNI_deam	Italy_Ostuni1	ZlatyKun.SG	Mbuti.DG	0.006675	0.000888	7.518	12540	11057	222152
RNI_deam	Italy_Uzzo_EM	ZlatyKun	Mbuti.DG	0.006424	0.000805	7.982	21187	18839	365510																	RNI_deam	Italy_Uzzo_EM	ZlatyKun.SG	Mbuti.DG	0.005925	0.000775	7.647	29694	26661	511943
RNI_deam	Italy_Villabruna	ZlatyKun	Mbuti.DG	0.007272	0.000779	9.331	23906	20946	407025																	RNI_deam	Italy_Villabruna	ZlatyKun.SG	Mbuti.DG	0.0067	0.000754	8.885	32990	29195	566574
RNI_deam	KRZ	ZlatyKun	Mbuti.DG	0.010395	0.001831	5.678	1287	1061	21764																	RNI_deam	KRZ	ZlatyKun.SG	Mbuti.DG	0.008507	0.001696	5.015	1632	1398	27550
RNI_deam	LMA	ZlatyKun	Mbuti.DG	0.005635	0.002007	2.807	1016	910	18861																	RNI_deam	LMA	ZlatyKun.SG	Mbuti.DG	0.004521	0.001769	2.556	1288	1179	24065
RNI_deam	MAZ003	ZlatyKun	Mbuti.DG	0.007981	0.001177	6.783	3949	3394	69568																	RNI_deam	MAZ003	ZlatyKun.SG	Mbuti.DG	0.007859	0.001041	7.552	5095	4394	89234
RNI_deam	MLZ053	ZlatyKun	Mbuti.DG	0.007247	0.000933	7.764	7576	6628	130785																	RNI_deam	MLZ053	ZlatyKun.SG	Mbuti.DG	0.007438	0.000899	8.275	9563	8330	165781
RNI_deam	MNN_1	ZlatyKun	Mbuti.DG	0.007209	0.000664	10.85	25623	22482	435704																	RNI_deam	MNN_1	ZlatyKun.SG	Mbuti.DG	0.007185	0.000648	11.092	37791	33188	640672
RNI_deam	Morocco_Taforalt	ZlatyKun	Mbuti.DG	0.01851	0.000717	25.8	29327	21235	437155																	RNI_deam	Morocco_Taforalt	ZlatyKun.SG	Mbuti.DG	0.018318	0.000703	26.055	43419	31579	646390
RNI_deam	MPR	ZlatyKun	Mbuti.DG	0.008089	0.000769	10.517	25065	21652	421916																	RNI_deam	MPR	ZlatyKun.SG	Mbuti.DG	0.007422	0.000744	9.982	36145	31626	608910
RNI_deam	Muierii1	ZlatyKun	Mbuti.DG	0.007743	0.000771	10.044	25921	22537	437015																	RNI_deam	Muierii1	ZlatyKun.SG	Mbuti.DG	0.007487	0.00075	9.982	38854	33973	651906
RNI_deam	Oase1_new	ZlatyKun	Mbuti.DG	0.008837	0.000942	9.383	10114	8564	175406																	RNI_deam	Oase1_new	ZlatyKun.SG	Mbuti.DG	0.008747	0.00094	9.307	13024	11051	225588
RNI_deam	OKL	ZlatyKun	Mbuti.DG	0.007482	0.000717	10.434	23226	20269	395112																	RNI_deam	OKL	ZlatyKun.SG	Mbuti.DG	0.006883	0.000706	9.753	32938	29074	561521
RNI_deam	ORM	ZlatyKun	Mbuti.DG	0.007378	0.000918	8.041	11258	9841	192081																	RNI_deam	ORM	ZlatyKun.SG	Mbuti.DG	0.006892	0.000867	7.952	15072	13302	256874
RNI_deam	PA12	ZlatyKun	Mbuti.DG	0.007822	0.00081	9.654	19147	16574	328953																	RNI_deam	PA12	ZlatyKun.SG	Mbuti.DG	0.007264	0.000793	9.166	26659	23328	458645
RNI_deam	PES	ZlatyKun	Mbuti.DG	0.008395	0.000759	11.059	25145	21581	424548																	RNI_deam	PES	ZlatyKun.SG	Mbuti.DG	0.007415	0.000748	9.912	37212	32550	628721
RNI_deam	PIN	ZlatyKun	Mbuti.DG	0.003098	0.001814	1.708	1244	1174	22572																	RNI_deam	PIN	ZlatyKun.SG	Mbuti.DG	0.005399	0.001597	3.381	1546	1394	28138
RNI_deam	PRD	ZlatyKun	Mbuti.DG	0.007854	0.001022	7.685	6890	5951	119612																	RNI_deam	PRD	ZlatyKun.SG	Mbuti.DG	0.006833	0.000928	7.36	9295	8189	161830
RNI_deam	Ranchot88	ZlatyKun	Mbuti.DG	0.008738	0.001092	8.004	4976	4257	82247																	RNI_deam	Ranchot88	ZlatyKun.SG	Mbuti.DG	0.007733	0.001009	7.663	6731	5862	112393
RNI_deam	RNI	ZlatyKun	Mbuti.DG	-0.001093	0.000453	-2.412	14681	15121	403477																	RNI_deam	RNI	ZlatyKun.SG	Mbuti.DG	-0.001093	0.000424	-2.577	20821	21464	588494
RNI_deam	Ranis13.SG	ZlatyKun	Mbuti.DG	0.000893	0.000913	0.978	22267	21879	434660																	RNI_deam	Ranis13.SG	ZlatyKun.SG	Mbuti.DG	0.000535	0.0009	0.595	33535	33185	652767
RNI_deam	ZlatyKun.SG_new	ZlatyKun	Mbuti.DG	-0.061271	0.0009	-68.096	11552	38217	435200																	RNI_deam	ZlatyKun	ZlatyKun.SG	Mbuti.DG	-0.061338	0.0009	-68.172	11523	38217	435200
RNI_deam	Rigney1	ZlatyKun	Mbuti.DG	0.008701	0.001868	4.657	1247	1071	20323																	RNI_deam	Rigney1	ZlatyKun.SG	Mbuti.DG	0.009285	0.001642	5.654	1690	1432	27798
RNI_deam	RIP	ZlatyKun	Mbuti.DG	0.007491	0.000845	8.864	14080	12271	241430																	RNI_deam	RIP	ZlatyKun.SG	Mbuti.DG	0.007043	0.0008	8.802	19386	17048	331960
RNI_deam	Rochedane	ZlatyKun	Mbuti.DG	0.008227	0.001131	7.276	4549	3913	77301																	RNI_deam	Rochedane	ZlatyKun.SG	Mbuti.DG	0.006902	0.001062	6.497	6081	5366	103663
RNI_deam	Russia_AfontovaGora2.SG	ZlatyKun	Mbuti.DG	0.005903	0.00136	4.341	2360	2124	40113																	RNI_deam	Russia_AfontovaGora2.SG	ZlatyKun.SG	Mbuti.DG	0.006037	0.001214	4.975	3172	2846	53947
RNI_deam	Russia_AfontovaGora3	ZlatyKun	Mbuti.DG	0.007669	0.000914	8.387	8135	7024	144860																	RNI_deam	Russia_AfontovaGora3	ZlatyKun.SG	Mbuti.DG	0.007335	0.000873	8.4	10305	8954	184134
RNI_deam	Russia_Kostenki12	ZlatyKun	Mbuti.DG	0.004782	0.001617	2.958	1641	1502	29122																	RNI_deam	Russia_Kostenki12	ZlatyKun.SG	Mbuti.DG	0.006892	0.001468	4.694	2161	1897	38296
RNI_deam	Russia_Kostenki14	ZlatyKun	Mbuti.DG	0.00769	0.000832	9.248	24538	21333	416769																	RNI_deam	Russia_Kostenki14	ZlatyKun.SG	Mbuti.DG	0.007721	0.000819	9.421	36804	31992	623197
RNI_deam	Russia_MA1.SG	ZlatyKun	Mbuti.DG	0.007152	0.0008	8.941	18661	16377	319345																	RNI_deam	Russia_MA1.SG	ZlatyKun.SG	Mbuti.DG	0.005963	0.000774	7.704	27254	24456	469210
RNI_deam	Russia_Sidelkino.SG	ZlatyKun	Mbuti.DG	0.007985	0.00075	10.645	21429	18495	367385																	RNI_deam	Russia_Sidelkino.SG	ZlatyKun.SG	Mbuti.DG	0.007121	0.000727	9.798	32034	28126	548820
RNI_deam	Russia_Sunghir.SG	ZlatyKun	Mbuti.DG	0.00799	0.000697	11.466	25914	22412	438193																	RNI_deam	Russia_Sunghir.SG	ZlatyKun.SG	Mbuti.DG	0.007764	0.000689	11.262	38799	33725	653489
RNI_deam	Russia_Ust_Ishim.DG	ZlatyKun	Mbuti.DG	0.007747	0.000771	10.052	24071	20871	413041																	RNI_deam	Russia_Ust_Ishim.DG	ZlatyKun.SG	Mbuti.DG	0.007499	0.00076	9.874	35801	31211	612074
RNI_deam	Russia_Yana.SG	ZlatyKun	Mbuti.DG	0.007441	0.000696	10.686	25628	22367	438190																	RNI_deam	Russia_Yana.SG	ZlatyKun.SG	Mbuti.DG	0.007196	0.000684	10.517	38331	33628	653487
RNI_deam	Serbia_IronGates_early	ZlatyKun	Mbuti.DG	0.007312	0.00068	10.749	25816	22625	436293																	RNI_deam	Serbia_IronGates_early	ZlatyKun.SG	Mbuti.DG	0.007027	0.000662	10.609	38062	33540	643477
RNI_deam	Spain_BalmaGuilanya	ZlatyKun	Mbuti.DG	0.006841	0.000884	7.742	10674	9423	182810																	RNI_deam	Spain_BalmaGuilanya	ZlatyKun.SG	Mbuti.DG	0.006798	0.000849	8.004	13835	12226	236750
RNI_deam	Spain_CarihuelaCave	ZlatyKun	Mbuti.DG	0.007346	0.000835	8.793	13574	11873	231553																	RNI_deam	Spain_CarihuelaCave	ZlatyKun.SG	Mbuti.DG	0.006721	0.000808	8.315	18238	16149	310800
RNI_deam	Spain_Chan.SG	ZlatyKun	Mbuti.DG	0.007554	0.000762	9.907	25187	21964	426643																	RNI_deam	Spain_Chan.SG	ZlatyKun.SG	Mbuti.DG	0.00673	0.000742	9.064	36496	32325	619898
RNI_deam	Spain_ElMiron	ZlatyKun	Mbuti.DG	0.007068	0.000769	9.187	18772	16474	325108																	RNI_deam	Spain_ElMiron	ZlatyKun.SG	Mbuti.DG	0.006699	0.000758	8.839	24493	21635	426706
RNI_deam	STO	ZlatyKun	Mbuti.DG	0.007636	0.000791	9.659	23472	20426	398906																	RNI_deam	STO	ZlatyKun.SG	Mbuti.DG	0.006831	0.000779	8.768	33412	29530	568380
RNI_deam	Switzerland_Bichon.SG	ZlatyKun	Mbuti.DG	0.008365	0.000785	10.655	26064	22403	437650																	RNI_deam	Switzerland_Bichon.SG	ZlatyKun.SG	Mbuti.DG	0.007242	0.000764	9.479	38821	34096	652313
RNI_deam	WCX	ZlatyKun	Mbuti.DG	0.008258	0.001079	7.655	4089	3487	72855																	RNI_deam	WCX	ZlatyKun.SG	Mbuti.DG	0.007732	0.001002	7.713	5209	4488	93213
RNI_deam	BuKa3C	ZlatyKun	Mbuti.DG	0.011626	0.002531	4.593	604	484	10336																	RNI_deam	BuKa3C	ZlatyKun.SG	Mbuti.DG	0.011106	0.002219	5.005	915	746	15238
RNI_deam	BuKa3A	ZlatyKun	Mbuti.DG	0.002917	0.003001	0.972	369	348	7191																	RNI_deam	BuKa3A	ZlatyKun.SG	Mbuti.DG	0.002158	0.002534	0.851	553	530	10705

## Sheet: S4.2
A	B	test	out	f4	st.err	Zscore	BABA	ABBA	SNPs	Comments			A	B	test	out	f4	st.err	Zscore	BABA	ABBA	SNPs	Comments			A	B	test	out	f4	st.err	Zscore	BABA	ABBA	SNPs	Comments			A	B	test	out	f4	st.err	Zscore	BABA	ABBA	SNPs	Comments
RNI	ZlatyKun	AC16	Mbuti.DG	-0.000731	0.000645	-1.133	23511	23846	458138	Ranis grouped (Capture data) vs Zlatykun (Capture data).			Ranis13.SG	ZlatyKun	AC16	Mbuti.DG	7.7e-05	0.000814	0.094	27764	27724	523293	Ranis13.SG (Shotgun data, 1240k subset) vs Zlatykun (Capture data).			RNI	ZlatyKun.SG_new	AC16	Mbuti.DG	-0.000695	0.00062	-1.121	35086	35556	676887	Ranis grouped (Capture data) vs Zlatykun (Shotgun data, 1240k subset).			Ranis13.SG	ZlatyKun.SG_new	AC16	Mbuti.DG	-0.000254	0.000775	-0.328	43762	43971	824031	Ranis13.SG (Shotgun data, 1240k subset) vs Zlatykun (Capture data).
RNI	ZlatyKun	Anatolia_Pinarbasi	Mbuti.DG	-0.001043	0.0006	-1.738	23544	24025	461083				Ranis13.SG	ZlatyKun	Anatolia_Pinarbasi	Mbuti.DG	-0.000709	0.000772	-0.92	28133	28513	536008				RNI	ZlatyKun.SG_new	Anatolia_Pinarbasi	Mbuti.DG	-0.001225	0.000576	-2.127	34679	35508	676610				Ranis13.SG	ZlatyKun.SG_new	Anatolia_Pinarbasi	Mbuti.DG	-0.000883	0.000752	-1.175	44256	44998	841152
RNI	ZlatyKun	Austria_Krems1_1	Mbuti.DG	-0.000145	0.00069	-0.21	22561	22624	434781				Ranis13.SG	ZlatyKun	Austria_Krems1_1	Mbuti.DG	0.000142	0.00078	0.183	26344	26274	493712				RNI	ZlatyKun.SG_new	Austria_Krems1_1	Mbuti.DG	0.000119	0.000646	0.184	31099	31028	593759				Ranis13.SG	ZlatyKun.SG_new	Austria_Krems1_1	Mbuti.DG	0.00045	0.000751	0.6	37564	37248	701871
RNI	ZlatyKun	Austria_KremsWA3	Mbuti.DG	-0.000738	0.000825	-0.894	7063	7165	138106				Ranis13.SG	ZlatyKun	Austria_KremsWA3	Mbuti.DG	0.000719	0.000967	0.744	8319	8206	156149				RNI	ZlatyKun.SG_new	Austria_KremsWA3	Mbuti.DG	-0.000805	0.000771	-1.043	9488	9636	184756				Ranis13.SG	ZlatyKun.SG_new	Austria_KremsWA3	Mbuti.DG	9.9e-05	0.000889	0.111	11542	11520	217226
RNI	ZlatyKun	BachoKiro_BB7_240_deam	Mbuti.DG	0.000137	0.000751	0.182	16388	16345	320338				Ranis13.SG	ZlatyKun	BachoKiro_BB7_240_deam	Mbuti.DG	2e-05	0.000891	0.022	18957	18950	361821				RNI	ZlatyKun.SG_new	BachoKiro_BB7_240_deam	Mbuti.DG	-0.000238	0.000751	-0.317	22354	22458	436457				Ranis13.SG	ZlatyKun.SG_new	BachoKiro_BB7_240_deam	Mbuti.DG	-0.000303	0.000871	-0.348	26910	27066	514941
RNI	ZlatyKun	BachoKiro_CC7_335_deam	Mbuti.DG	0.000294	0.000755	0.39	14494	14410	286101				Ranis13.SG	ZlatyKun	BachoKiro_CC7_335_deam	Mbuti.DG	9.8e-05	0.000865	0.114	16769	16737	324495				RNI	ZlatyKun.SG_new	BachoKiro_CC7_335_deam	Mbuti.DG	0.000748	0.000738	1.013	19968	19675	391043				Ranis13.SG	ZlatyKun.SG_new	BachoKiro_CC7_335_deam	Mbuti.DG	-6e-05	0.000856	-0.07	23968	23996	463666
RNI	ZlatyKun	BachoKiro_F6_620_all	Mbuti.DG	0.001364	0.000718	1.9	28048	27312	540012				Ranis13.SG	ZlatyKun	BachoKiro_F6_620_all	Mbuti.DG	0.000827	0.000851	0.973	33590	33065	633708				RNI	ZlatyKun.SG_new	BachoKiro_F6_620_all	Mbuti.DG	0.001383	0.00071	1.948	43422	42276	828504				Ranis13.SG	ZlatyKun.SG_new	BachoKiro_F6_620_all	Mbuti.DG	0.000727	0.00082	0.887	55679	54916	1050844
RNI	ZlatyKun	Belgium_GoyetQ2	Mbuti.DG	0.000612	0.000741	0.826	11657	11519	225161				Ranis13.SG	ZlatyKun	Belgium_GoyetQ2	Mbuti.DG	0.001459	0.000892	1.634	13607	13233	256150				RNI	ZlatyKun.SG_new	Belgium_GoyetQ2	Mbuti.DG	0.000529	0.000695	0.761	16386	16220	314822				Ranis13.SG	ZlatyKun.SG_new	Belgium_GoyetQ2	Mbuti.DG	0.00099	0.000841	1.177	20039	19666	376780
RNI	ZlatyKun	BachoKiro_BK1653_deam	Mbuti.DG	0.000716	0.000674	1.063	17345	17105	335740				Ranis13.SG	ZlatyKun	BachoKiro_BK1653_deam	Mbuti.DG	0.000724	0.000855	0.846	19908	19635	377799				RNI	ZlatyKun.SG_new	BachoKiro_BK1653_deam	Mbuti.DG	0.000414	0.000652	0.635	23509	23320	456118				Ranis13.SG	ZlatyKun.SG_new	BachoKiro_BK1653_deam	Mbuti.DG	0.000436	0.000821	0.532	28134	27900	535810
RNI	ZlatyKun	China_Tianyuan	Mbuti.DG	0.000385	0.000689	0.559	25720	25529	497288				Ranis13.SG	ZlatyKun	China_Tianyuan	Mbuti.DG	-0.000397	0.00084	-0.472	30012	30240	575118				RNI	ZlatyKun.SG_new	China_Tianyuan	Mbuti.DG	0.001046	0.000673	1.555	37438	36688	716774				Ranis13.SG	ZlatyKun.SG_new	China_Tianyuan	Mbuti.DG	0.000187	0.000818	0.229	45957	45793	876803
RNI	ZlatyKun	Czech_Pavlov1	Mbuti.DG	-0.002615	0.001339	-1.953	1741	1838	36931				Ranis13.SG	ZlatyKun	Czech_Pavlov1	Mbuti.DG	-0.001022	0.001473	-0.694	2066	2108	40731				RNI	ZlatyKun.SG_new	Czech_Pavlov1	Mbuti.DG	-0.000863	0.001226	-0.704	2280	2320	46338				Ranis13.SG	ZlatyKun.SG_new	Czech_Pavlov1	Mbuti.DG	0.000886	0.00133	0.666	2748	2701	52951
RNI	ZlatyKun	Czech_Vestonice16	Mbuti.DG	-0.000158	0.000654	-0.241	22467	22536	439846				Ranis13.SG	ZlatyKun	Czech_Vestonice16	Mbuti.DG	-2.9e-05	0.00074	-0.039	26213	26228	500460				RNI	ZlatyKun.SG_new	Czech_Vestonice16	Mbuti.DG	-0.000168	0.000637	-0.264	31187	31289	608816				Ranis13.SG	ZlatyKun.SG_new	Czech_Vestonice16	Mbuti.DG	-0.000119	0.000719	-0.165	37897	37983	724806
RNI	ZlatyKun	Czech_Vestonice13	Mbuti.DG	6.9e-05	0.001024	0.067	3848	3843	76119				Ranis13.SG	ZlatyKun	Czech_Vestonice13	Mbuti.DG	-0.000417	0.001107	-0.377	4402	4437	85054				RNI	ZlatyKun.SG_new	Czech_Vestonice13	Mbuti.DG	-0.000886	0.000951	-0.932	4853	4939	96858				Ranis13.SG	ZlatyKun.SG_new	Czech_Vestonice13	Mbuti.DG	-0.001145	0.001032	-1.11	5789	5918	112235
RNI	ZlatyKun	Czech_Vestonice43	Mbuti.DG	-0.001881	0.000966	-1.948	4427	4594	88991				Ranis13.SG	ZlatyKun	Czech_Vestonice43	Mbuti.DG	-0.001469	0.001114	-1.319	5055	5197	97132				RNI	ZlatyKun.SG_new	Czech_Vestonice43	Mbuti.DG	-0.000307	0.000902	-0.34	5558	5591	109819				Ranis13.SG	ZlatyKun.SG_new	Czech_Vestonice43	Mbuti.DG	-0.000624	0.001084	-0.576	6436	6513	123526
RNI	ZlatyKun	DLV005	Mbuti.DG	-0.000215	0.000669	-0.322	22283	22376	432983				Ranis13.SG	ZlatyKun	DLV005	Mbuti.DG	0.00068	0.000816	0.833	26345	26008	495824				RNI	ZlatyKun.SG_new	DLV005	Mbuti.DG	-0.000286	0.000663	-0.432	31475	31649	608337				Ranis13.SG	ZlatyKun.SG_new	DLV005	Mbuti.DG	0.000636	0.000785	0.81	39153	38686	734394
RNI	ZlatyKun	DLV006	Mbuti.DG	-0.00096	0.000658	-1.459	19543	19912	383419				Ranis13.SG	ZlatyKun	DLV006	Mbuti.DG	-0.000211	0.000829	-0.255	23258	23351	440979				RNI	ZlatyKun.SG_new	DLV006	Mbuti.DG	-0.00087	0.00064	-1.359	27733	28203	540670				Ranis13.SG	ZlatyKun.SG_new	DLV006	Mbuti.DG	-4.9e-05	0.000788	-0.062	34756	34789	658598
RNI	ZlatyKun	England_AvelinesHole.SG	Mbuti.DG	-4.6e-05	0.000891	-0.051	4951	4955	96899				Ranis13.SG	ZlatyKun	England_AvelinesHole.SG	Mbuti.DG	-0.000573	0.001027	-0.557	5781	5844	109789				RNI	ZlatyKun.SG_new	England_AvelinesHole.SG	Mbuti.DG	-0.000545	0.000805	-0.677	6611	6682	129250				Ranis13.SG	ZlatyKun.SG_new	England_AvelinesHole.SG	Mbuti.DG	-0.000411	0.000923	-0.445	7992	8054	152524
RNI	ZlatyKun	England_GoughsCave.SG	Mbuti.DG	-0.000406	0.000617	-0.659	27609	27826	534210				Ranis13.SG	ZlatyKun	England_GoughsCave.SG	Mbuti.DG	0.000265	0.000768	0.345	33574	33408	629663				RNI	ZlatyKun.SG_new	England_GoughsCave.SG	Mbuti.DG	-0.000374	0.000605	-0.618	43086	43395	826850				Ranis13.SG	ZlatyKun.SG_new	England_GoughsCave.SG	Mbuti.DG	0.0003	0.000735	0.408	58050	57726	1080217
RNI	ZlatyKun	FRL	Mbuti.DG	0.001014	0.000708	1.432	17975	17622	347398				Ranis13.SG	ZlatyKun	FRL	Mbuti.DG	0.000776	0.000855	0.908	20565	20263	389849				RNI	ZlatyKun.SG_new	FRL	Mbuti.DG	0.000983	0.000697	1.41	25511	25031	488313				Ranis13.SG	ZlatyKun.SG_new	FRL	Mbuti.DG	0.000794	0.000832	0.954	30628	30170	577544
RNI	ZlatyKun	FRM	Mbuti.DG	0.001475	0.001032	1.429	3802	3695	71933				Ranis13.SG	ZlatyKun	FRM	Mbuti.DG	0.000845	0.001114	0.759	4269	4202	79317				RNI	ZlatyKun.SG_new	FRM	Mbuti.DG	0.001021	0.000971	1.052	4774	4682	90358				Ranis13.SG	ZlatyKun.SG_new	FRM	Mbuti.DG	-4.8e-05	0.001024	-0.047	5480	5485	102794
RNI	ZlatyKun	Georgia_Kotias.SG	Mbuti.DG	-0.000523	0.000607	-0.861	28015	28301	547027				Ranis13.SG	ZlatyKun	Georgia_Kotias.SG	Mbuti.DG	-9.5e-05	0.000717	-0.133	34143	34205	647513				RNI	ZlatyKun.SG_new	Georgia_Kotias.SG	Mbuti.DG	-0.00102	0.000584	-1.747	44324	45201	860629				Ranis13.SG	ZlatyKun.SG_new	Georgia_Kotias.SG	Mbuti.DG	-0.000422	0.000692	-0.609	60419	60900	1139396
RNI	ZlatyKun	Georgia_Satsurblia.SG	Mbuti.DG	-0.000266	0.00061	-0.436	19266	19366	378478				Ranis13.SG	ZlatyKun	Georgia_Satsurblia.SG	Mbuti.DG	0.000206	0.000771	0.267	23531	23439	447478				RNI	ZlatyKun.SG_new	Georgia_Satsurblia.SG	Mbuti.DG	-0.00071	0.000549	-1.295	30730	31156	600156				Ranis13.SG	ZlatyKun.SG_new	Georgia_Satsurblia.SG	Mbuti.DG	-0.000478	0.000723	-0.66	41747	42127	795166
RNI	ZlatyKun	GER_new	Mbuti.DG	0.000598	0.00084	0.711	6349	6274	126500				Ranis13.SG	ZlatyKun	GER_new	Mbuti.DG	0.000318	0.001006	0.316	7125	7081	139400				RNI	ZlatyKun.SG_new	GER_new	Mbuti.DG	0.001014	0.000806	1.258	8642	8470	170116				Ranis13.SG	ZlatyKun.SG_new	GER_new	Mbuti.DG	0.000347	0.000963	0.36	10112	10044	195525
RNI	ZlatyKun	GOY	Mbuti.DG	0.000788	0.000934	0.844	4046	3984	79210				Ranis13.SG	ZlatyKun	GOY	Mbuti.DG	0.000468	0.001008	0.464	4553	4512	87573				RNI	ZlatyKun.SG_new	GOY	Mbuti.DG	-0.000692	0.000865	-0.799	5425	5500	107211				Ranis13.SG	ZlatyKun.SG_new	GOY	Mbuti.DG	-0.001046	0.000958	-1.091	6302	6431	123125
RNI	ZlatyKun	GOY009.pmd	Mbuti.DG	-0.000316	0.001069	-0.295	3245	3266	65343				Ranis13.SG	ZlatyKun	GOY009.pmd	Mbuti.DG	0.00061	0.001178	0.518	3682	3638	71580				RNI	ZlatyKun.SG_new	GOY009.pmd	Mbuti.DG	-0.000486	0.000988	-0.492	4315	4357	86198				Ranis13.SG	ZlatyKun.SG_new	GOY009.pmd	Mbuti.DG	-0.000415	0.001105	-0.376	5011	5051	97851
RNI	ZlatyKun	GoyetQ116-1	Mbuti.DG	-0.000355	0.000757	-0.469	15868	15977	307319				Ranis13.SG	ZlatyKun	GoyetQ116-1	Mbuti.DG	0.000438	0.000912	0.48	18020	17872	339993				RNI	ZlatyKun.SG_new	GoyetQ116-1	Mbuti.DG	-1.1e-05	0.000722	-0.015	21998	22003	422642				Ranis13.SG	ZlatyKun.SG_new	GoyetQ116-1	Mbuti.DG	0.000355	0.000874	0.406	25780	25607	485622
RNI	ZlatyKun	GoyetQ376-3	Mbuti.DG	-0.001089	0.001956	-0.557	691	707	13991				Ranis13.SG	ZlatyKun	GoyetQ376-3	Mbuti.DG	7.4e-05	0.00229	0.032	813	812	15390				RNI	ZlatyKun.SG_new	GoyetQ376-3	Mbuti.DG	-0.001316	0.00175	-0.752	969	994	19189				Ranis13.SG	ZlatyKun.SG_new	GoyetQ376-3	Mbuti.DG	-0.001194	0.001977	-0.604	1178	1205	21993
RNI	ZlatyKun	HohleFels	Mbuti.DG	0.000901	0.001079	0.835	3115	3063	58453				Ranis13.SG	ZlatyKun	HohleFels	Mbuti.DG	0.001163	0.001298	0.896	3325	3254	60676				RNI	ZlatyKun.SG_new	HohleFels	Mbuti.DG	0.000858	0.001009	0.85	4355	4285	81021				Ranis13.SG	ZlatyKun.SG_new	HohleFels	Mbuti.DG	0.000908	0.00121	0.75	4789	4710	86759
RNI	ZlatyKun	Iboussieres	Mbuti.DG	-0.000999	0.00188	-0.531	1016	1036	19229				Ranis13.SG	ZlatyKun	Iboussieres	Mbuti.DG	0.000675	0.002005	0.336	1090	1077	19993				RNI	ZlatyKun.SG_new	Iboussieres	Mbuti.DG	-0.001724	0.001576	-1.094	1482	1529	27559				Ranis13.SG	ZlatyKun.SG_new	Iboussieres	Mbuti.DG	-0.000208	0.001739	-0.119	1621	1627	29673
RNI	ZlatyKun	Iran_BeltCave_all_published	Mbuti.DG	0.00203	0.001767	1.149	1065	1024	20335				Ranis13.SG	ZlatyKun	Iran_BeltCave_all_published	Mbuti.DG	0.001374	0.002047	0.671	1253	1221	22920				RNI	ZlatyKun.SG_new	Iran_BeltCave_all_published	Mbuti.DG	-0.001619	0.00162	-0.999	1318	1359	25729				Ranis13.SG	ZlatyKun.SG_new	Iran_BeltCave_all_published	Mbuti.DG	-0.001499	0.001682	-0.891	1609	1654	30032
RNI	ZlatyKun	Israel_RaqefetCave_Natufian	Mbuti.DG	-0.000635	0.000583	-1.089	16245	16450	323726				Ranis13.SG	ZlatyKun	Israel_RaqefetCave_Natufian	Mbuti.DG	-0.000688	0.000661	-1.041	18992	19246	369763				RNI	ZlatyKun.SG_new	Israel_RaqefetCave_Natufian	Mbuti.DG	-0.000836	0.000545	-1.533	22341	22711	442791				Ranis13.SG	ZlatyKun.SG_new	Israel_RaqefetCave_Natufian	Mbuti.DG	-0.000883	0.000632	-1.398	27345	27813	530480
RNI	ZlatyKun	Italy_GrottaContinenza.SG	Mbuti.DG	-0.000481	0.000572	-0.842	27788	28046	537639				Ranis13.SG	ZlatyKun	Italy_GrottaContinenza.SG	Mbuti.DG	0.000531	0.000743	0.714	34304	33964	640662				RNI	ZlatyKun.SG_new	Italy_GrottaContinenza.SG	Mbuti.DG	-0.001156	0.000554	-2.086	44006	44989	850312				Ranis13.SG	ZlatyKun.SG_new	Italy_GrottaContinenza.SG	Mbuti.DG	-0.000135	0.000719	-0.187	60312	60463	1124794
RNI	ZlatyKun	Italy_OrienteC	Mbuti.DG	-0.001391	0.000737	-1.888	9499	9758	186070				Ranis13.SG	ZlatyKun	Italy_OrienteC	Mbuti.DG	5.9e-05	0.000901	0.065	10959	10947	206441				RNI	ZlatyKun.SG_new	Italy_OrienteC	Mbuti.DG	-0.001198	0.000702	-1.707	12680	12976	246854				Ranis13.SG	ZlatyKun.SG_new	Italy_OrienteC	Mbuti.DG	-0.000342	0.000861	-0.398	15025	15122	283557
RNI	ZlatyKun	Italy_Ostuni1	Mbuti.DG	-0.000404	0.000765	-0.528	10642	10727	211547				Ranis13.SG	ZlatyKun	Italy_Ostuni1	Mbuti.DG	-0.000634	0.000896	-0.707	12111	12261	235570				RNI	ZlatyKun.SG_new	Italy_Ostuni1	Mbuti.DG	-0.000271	0.000732	-0.371	13548	13621	269812				Ranis13.SG	ZlatyKun.SG_new	Italy_Ostuni1	Mbuti.DG	-0.000818	0.000861	-0.95	15832	16087	311333
RNI	ZlatyKun	Italy_Uzzo_EM	Mbuti.DG	-0.001802	0.000647	-2.785	22733	23540	447652				Ranis13.SG	ZlatyKun	Italy_Uzzo_EM	Mbuti.DG	-0.000413	0.000814	-0.507	26837	27046	508454				RNI	ZlatyKun.SG_new	Italy_Uzzo_EM	Mbuti.DG	-0.001761	0.000622	-2.832	33172	34317	650095				Ranis13.SG	ZlatyKun.SG_new	Italy_Uzzo_EM	Mbuti.DG	-0.000838	0.000786	-1.067	41234	41890	781817
RNI	ZlatyKun	Italy_Villabruna	Mbuti.DG	-0.000444	0.000634	-0.701	25886	26109	500854				Ranis13.SG	ZlatyKun	Italy_Villabruna	Mbuti.DG	9e-06	0.000773	0.011	30692	30687	578073				RNI	ZlatyKun.SG_new	Italy_Villabruna	Mbuti.DG	-0.000615	0.000621	-0.99	37270	37713	719541				Ranis13.SG	ZlatyKun.SG_new	Italy_Villabruna	Mbuti.DG	-0.000513	0.000762	-0.673	46304	46753	875592
RNI	ZlatyKun	KRZ	Mbuti.DG	0.002494	0.001581	1.578	1339	1275	25622				Ranis13.SG	ZlatyKun	KRZ	Mbuti.DG	0.001453	0.001654	0.879	1445	1404	27934				RNI	ZlatyKun.SG_new	KRZ	Mbuti.DG	3.1e-05	0.001405	0.022	1697	1696	33138				Ranis13.SG	ZlatyKun.SG_new	KRZ	Mbuti.DG	-0.00101	0.001479	-0.683	1935	1972	37372
RNI	ZlatyKun	LMA	Mbuti.DG	0.000352	0.001754	0.201	1103	1095	22001				Ranis13.SG	ZlatyKun	LMA	Mbuti.DG	0.000295	0.00177	0.167	1198	1191	23992				RNI	ZlatyKun.SG_new	LMA	Mbuti.DG	-0.000276	0.001558	-0.177	1419	1427	28787				Ranis13.SG	ZlatyKun.SG_new	LMA	Mbuti.DG	-0.000557	0.001578	-0.353	1643	1661	32742
RNI	ZlatyKun	MAZ003	Mbuti.DG	0.00101	0.00093	1.086	4116	4033	81591				Ranis13.SG	ZlatyKun	MAZ003	Mbuti.DG	1.2e-05	0.001075	0.012	4581	4580	89574				RNI	ZlatyKun.SG_new	MAZ003	Mbuti.DG	0.001443	0.000862	1.674	5466	5312	107002				Ranis13.SG	ZlatyKun.SG_new	MAZ003	Mbuti.DG	0.000572	0.001003	0.57	6303	6234	121537
RNI	ZlatyKun	MLZ053	Mbuti.DG	0.001091	0.000825	1.322	7975	7807	153905				Ranis13.SG	ZlatyKun	MLZ053	Mbuti.DG	0.001522	0.000974	1.563	8867	8611	167726				RNI	ZlatyKun.SG_new	MLZ053	Mbuti.DG	0.001528	0.000771	1.982	10407	10102	199522				Ranis13.SG	ZlatyKun.SG_new	MLZ053	Mbuti.DG	0.00137	0.000899	1.524	11862	11554	224853
RNI	ZlatyKun	MNN_1	Mbuti.DG	-0.000342	0.00052	-0.658	28109	28295	542969				Ranis13.SG	ZlatyKun	MNN_1	Mbuti.DG	0.000229	0.000645	0.354	34147	34001	639598				RNI	ZlatyKun.SG_new	MNN_1	Mbuti.DG	-0.000211	0.000501	-0.42	43633	43809	836316				Ranis13.SG	ZlatyKun.SG_new	MNN_1	Mbuti.DG	0.000336	0.000633	0.531	57576	57216	1074681
RNI	ZlatyKun	Morocco_Taforalt	Mbuti.DG	-3.2e-05	0.00045	-0.071	26855	26873	545438				Ranis13.SG	ZlatyKun	Morocco_Taforalt	Mbuti.DG	-0.000311	0.000528	-0.589	32358	32558	643227				RNI	ZlatyKun.SG_new	Morocco_Taforalt	Mbuti.DG	-2.6e-05	0.000427	-0.06	41904	41925	846745				Ranis13.SG	ZlatyKun.SG_new	Morocco_Taforalt	Mbuti.DG	-0.000483	0.000507	-0.952	54953	55480	1091748
RNI	ZlatyKun	MPR	Mbuti.DG	-0.000324	0.000624	-0.519	26985	27155	523528				Ranis13.SG	ZlatyKun	MPR	Mbuti.DG	0.000842	0.000769	1.094	32740	32226	610713				RNI	ZlatyKun.SG_new	MPR	Mbuti.DG	-0.000736	0.000609	-1.208	40901	41481	788766				Ranis13.SG	ZlatyKun.SG_new	MPR	Mbuti.DG	0.000234	0.000745	0.314	53087	52856	990277
RNI	ZlatyKun	Muierii1	Mbuti.DG	-4.9e-05	0.000618	-0.079	28238	28265	545835				Ranis13.SG	ZlatyKun	Muierii1	Mbuti.DG	0.001229	0.000753	1.633	34658	33864	646066				RNI	ZlatyKun.SG_new	Muierii1	Mbuti.DG	-0.000232	0.00059	-0.393	44716	44915	859119				Ranis13.SG	ZlatyKun.SG_new	Muierii1	Mbuti.DG	0.00093	0.000728	1.278	61226	60167	1137655
RNI	ZlatyKun	Oase1_new	Mbuti.DG	0.000621	0.000801	0.776	10499	10368	209891				Ranis13.SG	ZlatyKun	Oase1_new	Mbuti.DG	0.00222	0.000968	2.292	12200	11679	235091				RNI	ZlatyKun.SG_new	Oase1_new	Mbuti.DG	0.000633	0.000774	0.818	13884	13710	275992				Ranis13.SG	ZlatyKun.SG_new	Oase1_new	Mbuti.DG	0.001848	0.000929	1.989	16681	16086	322009
RNI	ZlatyKun	OKL	Mbuti.DG	-0.000196	0.000557	-0.352	25180	25275	486555				Ranis13.SG	ZlatyKun	OKL	Mbuti.DG	0.00018	0.000737	0.245	29863	29763	559767				RNI	ZlatyKun.SG_new	OKL	Mbuti.DG	-0.000476	0.000552	-0.861	37457	37800	719660				Ranis13.SG	ZlatyKun.SG_new	OKL	Mbuti.DG	7.4e-05	0.000705	0.105	47524	47458	886491
RNI	ZlatyKun	ORM	Mbuti.DG	0.000352	0.000732	0.482	12048	11966	233139				Ranis13.SG	ZlatyKun	ORM	Mbuti.DG	0.000414	0.000891	0.465	14172	14061	266794				RNI	ZlatyKun.SG_new	ORM	Mbuti.DG	-0.000297	0.000687	-0.432	16627	16723	321747				Ranis13.SG	ZlatyKun.SG_new	ORM	Mbuti.DG	0.000233	0.00085	0.274	20713	20622	389293
RNI	ZlatyKun	PA12	Mbuti.DG	-0.00037	0.000672	-0.551	20316	20464	399800				Ranis13.SG	ZlatyKun	PA12	Mbuti.DG	0.001137	0.000823	1.381	23881	23368	450919				RNI	ZlatyKun.SG_new	PA12	Mbuti.DG	-0.000391	0.000648	-0.603	29637	29863	578252				Ranis13.SG	ZlatyKun.SG_new	PA12	Mbuti.DG	0.000723	0.000792	0.913	36606	36107	689949
RNI	ZlatyKun	PES	Mbuti.DG	-0.000202	0.000619	-0.326	27249	27356	529230				Ranis13.SG	ZlatyKun	PES	Mbuti.DG	0.001446	0.000743	1.947	33487	32582	625202				RNI	ZlatyKun.SG_new	PES	Mbuti.DG	-0.000718	0.0006	-1.198	42667	43259	824702				Ranis13.SG	ZlatyKun.SG_new	PES	Mbuti.DG	0.00088	0.00072	1.223	57992	57040	1082116
RNI	ZlatyKun	PIN	Mbuti.DG	-0.001795	0.001578	-1.138	1303	1350	26364				Ranis13.SG	ZlatyKun	PIN	Mbuti.DG	-0.002879	0.00167	-1.725	1416	1499	28646				RNI	ZlatyKun.SG_new	PIN	Mbuti.DG	0.000703	0.001384	0.508	1697	1673	33558				Ranis13.SG	ZlatyKun.SG_new	PIN	Mbuti.DG	-9.4e-05	0.001471	-0.064	1884	1887	37559
RNI	ZlatyKun	PRD	Mbuti.DG	-0.000369	0.000821	-0.45	7189	7242	142961				Ranis13.SG	ZlatyKun	PRD	Mbuti.DG	-0.000211	0.000967	-0.218	8274	8307	159292				RNI	ZlatyKun.SG_new	PRD	Mbuti.DG	-0.000954	0.000746	-1.279	10121	10311	199223				Ranis13.SG	ZlatyKun.SG_new	PRD	Mbuti.DG	-0.000206	0.000872	-0.237	12214	12262	232771
RNI	ZlatyKun	Ranchot88	Mbuti.DG	0.00033	0.00094	0.351	4791	4761	90430				Ranis13.SG	ZlatyKun	Ranchot88	Mbuti.DG	-0.000405	0.001165	-0.348	5059	5097	93860				RNI	ZlatyKun.SG_new	Ranchot88	Mbuti.DG	-2e-06	0.000861	-0.002	6717	6717	126786				Ranis13.SG	ZlatyKun.SG_new	Ranchot88	Mbuti.DG	-0.000471	0.001068	-0.441	7329	7392	135391
RNI	ZlatyKun	RNI_deam	Mbuti.DG	0.034693	0.000645	53.802	28678	14681	403477				Ranis13.SG	ZlatyKun	RNI	Mbuti.DG	0.006979	0.000841	8.296	31187	27399	542743				RNI	ZlatyKun.SG_new	RNI_deam	Mbuti.DG	0.037981	0.000614	61.815	43172	20821	588494				Ranis13.SG	ZlatyKun.SG_new	RNI	Mbuti.DG	0.006419	0.000835	7.684	49448	43927	860110
RNI	ZlatyKun	Ranis13.SG	Mbuti.DG	0.008795	0.000881	9.981	31187	26414	542743				Ranis13.SG	ZlatyKun	RNI_deam	Mbuti.DG	0.002688	0.000803	3.346	23435	22267	434660				RNI	ZlatyKun.SG_new	Ranis13.SG	Mbuti.DG	0.008054	0.000874	9.214	49448	42520	860110				Ranis13.SG	ZlatyKun.SG_new	RNI_deam	Mbuti.DG	0.002654	0.000778	3.413	35267	33535	652767
RNI	ZlatyKun	ZlatyKun.SG_new	Mbuti.DG	-0.060611	0.000931	-65.102	14786	47727	543493				Ranis13.SG	ZlatyKun	ZlatyKun.SG_new	Mbuti.DG	-0.062455	0.001098	-56.902	17696	58149	647717				RNI	ZlatyKun.SG_new	ZlatyKun	Mbuti.DG	-0.060718	0.000928	-65.425	14728	47727	543493				Ranis13.SG	ZlatyKun.SG_new	ZlatyKun	Mbuti.DG	-0.062753	0.001102	-56.945	17503	58149	647717
RNI	ZlatyKun	Rigney1	Mbuti.DG	-0.000897	0.001682	-0.534	1155	1175	22339				Ranis13.SG	ZlatyKun	Rigney1	Mbuti.DG	0.000243	0.001953	0.124	1251	1245	23202				RNI	ZlatyKun.SG_new	Rigney1	Mbuti.DG	2e-05	0.001464	0.014	1665	1664	31479				Ranis13.SG	ZlatyKun.SG_new	Rigney1	Mbuti.DG	-0.000695	0.001656	-0.42	1808	1832	33641
RNI	ZlatyKun	RIP	Mbuti.DG	-0.000275	0.0007	-0.393	15071	15152	291815				Ranis13.SG	ZlatyKun	RIP	Mbuti.DG	0.000475	0.000856	0.555	17415	17259	328313				RNI	ZlatyKun.SG_new	RIP	Mbuti.DG	-0.000947	0.00065	-1.457	21351	21744	415159				Ranis13.SG	ZlatyKun.SG_new	RIP	Mbuti.DG	-8.8e-05	0.000814	-0.108	26156	26199	493215
RNI	ZlatyKun	Rochedane	Mbuti.DG	2.8e-05	0.000944	0.03	4600	4597	89498				Ranis13.SG	ZlatyKun	Rochedane	Mbuti.DG	-6.9e-05	0.001128	-0.061	5121	5128	97291				RNI	ZlatyKun.SG_new	Rochedane	Mbuti.DG	-0.000636	0.000868	-0.733	6376	6455	123588				Ranis13.SG	ZlatyKun.SG_new	Rochedane	Mbuti.DG	-0.000613	0.001007	-0.609	7390	7475	139630
RNI	ZlatyKun	Russia_AfontovaGora2.SG	Mbuti.DG	-0.001255	0.001139	-1.102	2515	2576	48543				Ranis13.SG	ZlatyKun	Russia_AfontovaGora2.SG	Mbuti.DG	0.000239	0.001217	0.196	3058	3045	56910				RNI	ZlatyKun.SG_new	Russia_AfontovaGora2.SG	Mbuti.DG	-0.001223	0.000972	-1.258	3458	3540	67184				Ranis13.SG	ZlatyKun.SG_new	Russia_AfontovaGora2.SG	Mbuti.DG	0.000171	0.001029	0.166	4508	4493	84364
RNI	ZlatyKun	Russia_AfontovaGora3	Mbuti.DG	0.001045	0.000752	1.389	8709	8528	173096				Ranis13.SG	ZlatyKun	Russia_AfontovaGora3	Mbuti.DG	0.001933	0.000898	2.153	10146	9771	193862				RNI	ZlatyKun.SG_new	Russia_AfontovaGora3	Mbuti.DG	0.000506	0.000756	0.669	11289	11175	224950				Ranis13.SG	ZlatyKun.SG_new	Russia_AfontovaGora3	Mbuti.DG	0.001409	0.000876	1.609	13579	13210	262413
RNI	ZlatyKun	Russia_Kostenki12	Mbuti.DG	-0.003119	0.001368	-2.279	1699	1808	35201				Ranis13.SG	ZlatyKun	Russia_Kostenki12	Mbuti.DG	-0.001214	0.00152	-0.799	2008	2057	39710				RNI	ZlatyKun.SG_new	Russia_Kostenki12	Mbuti.DG	-0.000708	0.001213	-0.584	2324	2358	47401				Ranis13.SG	ZlatyKun.SG_new	Russia_Kostenki12	Mbuti.DG	0.000711	0.001311	0.542	2903	2862	56290
RNI	ZlatyKun	Russia_Kostenki14	Mbuti.DG	0.000813	0.00066	1.233	27332	26907	522063				Ranis13.SG	ZlatyKun	Russia_Kostenki14	Mbuti.DG	0.000724	0.000813	0.891	33144	32695	619538				RNI	ZlatyKun.SG_new	Russia_Kostenki14	Mbuti.DG	0.000893	0.000646	1.382	43123	42392	818624				Ranis13.SG	ZlatyKun.SG_new	Russia_Kostenki14	Mbuti.DG	0.000571	0.00079	0.722	56630	56026	1059405
RNI	ZlatyKun	Russia_MA1.SG	Mbuti.DG	-0.000208	0.000672	-0.31	20563	20645	396946				Ranis13.SG	ZlatyKun	Russia_MA1.SG	Mbuti.DG	0.001244	0.000824	1.51	25175	24593	468043				RNI	ZlatyKun.SG_new	Russia_MA1.SG	Mbuti.DG	-0.000609	0.000634	-0.96	31927	32300	612787				Ranis13.SG	ZlatyKun.SG_new	Russia_MA1.SG	Mbuti.DG	0.00075	0.000797	0.94	42885	42285	799124
RNI	ZlatyKun	Russia_Sidelkino.SG	Mbuti.DG	0.000253	0.000599	0.422	23568	23452	459063				Ranis13.SG	ZlatyKun	Russia_Sidelkino.SG	Mbuti.DG	0.000527	0.000754	0.699	28611	28325	543227				RNI	ZlatyKun.SG_new	Russia_Sidelkino.SG	Mbuti.DG	-0.000781	0.000582	-1.34	37317	37883	724270				Ranis13.SG	ZlatyKun.SG_new	Russia_Sidelkino.SG	Mbuti.DG	-0.000193	0.000725	-0.266	50770	50955	959843
RNI	ZlatyKun	Russia_Sunghir.SG	Mbuti.DG	9.4e-05	0.00052	0.18	28264	28213	547272				Ranis13.SG	ZlatyKun	Russia_Sunghir.SG	Mbuti.DG	0.001076	0.000643	1.673	34642	33945	647827				RNI	ZlatyKun.SG_new	Russia_Sunghir.SG	Mbuti.DG	-0.000138	0.000505	-0.274	44820	44939	861112				Ranis13.SG	ZlatyKun.SG_new	Russia_Sunghir.SG	Mbuti.DG	0.000766	0.000634	1.208	61240	60367	1140337
RNI	ZlatyKun	Russia_Ust_Ishim.DG	Mbuti.DG	0.000235	0.000695	0.337	26428	26308	514376				Ranis13.SG	ZlatyKun	Russia_Ust_Ishim.DG	Mbuti.DG	0.000898	0.000852	1.055	32338	31792	607341				RNI	ZlatyKun.SG_new	Russia_Ust_Ishim.DG	Mbuti.DG	0.00011	0.00068	0.161	41509	41421	802525				Ranis13.SG	ZlatyKun.SG_new	Russia_Ust_Ishim.DG	Mbuti.DG	0.000879	0.000828	1.062	56372	55445	1054227
RNI	ZlatyKun	Russia_Yana.SG	Mbuti.DG	-4.6e-05	0.000554	-0.083	28229	28254	547269				Ranis13.SG	ZlatyKun	Russia_Yana.SG	Mbuti.DG	0.000488	0.000679	0.718	34496	34180	647825				RNI	ZlatyKun.SG_new	Russia_Yana.SG	Mbuti.DG	-0.000338	0.00053	-0.639	44717	45009	861111				Ranis13.SG	ZlatyKun.SG_new	Russia_Yana.SG	Mbuti.DG	6.5e-05	0.000659	0.099	60864	60789	1140346
RNI	ZlatyKun	Serbia_IronGates_early	Mbuti.DG	-0.000499	0.000522	-0.956	28188	28460	543973				Ranis13.SG	ZlatyKun	Serbia_IronGates_early	Mbuti.DG	8.5e-05	0.000662	0.129	34230	34176	640535				RNI	ZlatyKun.SG_new	Serbia_IronGates_early	Mbuti.DG	-0.000358	0.000509	-0.704	44026	44327	841791				Ranis13.SG	ZlatyKun.SG_new	Serbia_IronGates_early	Mbuti.DG	2.5e-05	0.00065	0.038	57962	57935	1081649
RNI	ZlatyKun	Spain_BalmaGuilanya	Mbuti.DG	-0.001015	0.000743	-1.366	11288	11512	220046				Ranis13.SG	ZlatyKun	Spain_BalmaGuilanya	Mbuti.DG	0.000691	0.000864	0.8	13133	12962	246531				RNI	ZlatyKun.SG_new	Spain_BalmaGuilanya	Mbuti.DG	-0.000918	0.000696	-1.32	15031	15299	291860				Ranis13.SG	ZlatyKun.SG_new	Spain_BalmaGuilanya	Mbuti.DG	0.000328	0.000851	0.385	18095	17983	339892
RNI	ZlatyKun	Spain_CarihuelaCave	Mbuti.DG	-0.000241	0.000662	-0.363	14520	14588	281389				Ranis13.SG	ZlatyKun	Spain_CarihuelaCave	Mbuti.DG	0.000834	0.000842	0.991	16984	16719	317588				RNI	ZlatyKun.SG_new	Spain_CarihuelaCave	Mbuti.DG	-0.000478	0.000644	-0.742	20120	20305	387713				Ranis13.SG	ZlatyKun.SG_new	Spain_CarihuelaCave	Mbuti.DG	0.000526	0.000802	0.656	24422	24182	456659
RNI	ZlatyKun	Spain_Chan.SG	Mbuti.DG	-0.000772	0.00062	-1.244	27186	27594	528993				Ranis13.SG	ZlatyKun	Spain_Chan.SG	Mbuti.DG	-0.000784	0.000752	-1.043	32807	33295	622168				RNI	ZlatyKun.SG_new	Spain_Chan.SG	Mbuti.DG	-0.001381	0.000593	-2.33	41324	42431	801790				Ranis13.SG	ZlatyKun.SG_new	Spain_Chan.SG	Mbuti.DG	-0.001059	0.000709	-1.493	54101	55189	1026716
RNI	ZlatyKun	Spain_ElMiron	Mbuti.DG	0.000383	0.000637	0.601	20207	20057	393290				Ranis13.SG	ZlatyKun	Spain_ElMiron	Mbuti.DG	0.000226	0.000817	0.277	23287	23187	443591				RNI	ZlatyKun.SG_new	Spain_ElMiron	Mbuti.DG	7.5e-05	0.00063	0.119	27119	27079	528447				Ranis13.SG	ZlatyKun.SG_new	Spain_ElMiron	Mbuti.DG	-0.00039	0.000797	-0.489	32296	32538	620379
RNI	ZlatyKun	STO	Mbuti.DG	-0.000427	0.000635	-0.673	25449	25659	493075				Ranis13.SG	ZlatyKun	STO	Mbuti.DG	0.000166	0.000793	0.21	30718	30623	573600				RNI	ZlatyKun.SG_new	STO	Mbuti.DG	-0.000616	0.00062	-0.994	38008	38459	732314				Ranis13.SG	ZlatyKun.SG_new	STO	Mbuti.DG	-5.4e-05	0.000779	-0.069	49137	49187	917505
RNI	ZlatyKun	Switzerland_Bichon.SG	Mbuti.DG	-0.000395	0.000608	-0.65	28247	28463	546495				Ranis13.SG	ZlatyKun	Switzerland_Bichon.SG	Mbuti.DG	0.000882	0.000771	1.143	34797	34227	646805				RNI	ZlatyKun.SG_new	Switzerland_Bichon.SG	Mbuti.DG	-0.000815	0.000599	-1.361	44709	45409	859126				Ranis13.SG	ZlatyKun.SG_new	Switzerland_Bichon.SG	Mbuti.DG	0.00021	0.000752	0.279	61218	60980	1135859
RNI	ZlatyKun	WCX	Mbuti.DG	0.00078	0.00091	0.858	4193	4127	85002				Ranis13.SG	ZlatyKun	WCX	Mbuti.DG	-0.000954	0.001075	-0.887	4669	4758	93039				RNI	ZlatyKun.SG_new	WCX	Mbuti.DG	0.000652	0.000873	0.747	5516	5444	111341				Ranis13.SG	ZlatyKun.SG_new	WCX	Mbuti.DG	-0.001251	0.000995	-1.258	6341	6499	126097
RNI	ZlatyKun	BuKa3C	Mbuti.DG	0.001532	0.002195	0.698	637	617	12907				Ranis13.SG	ZlatyKun	BuKa3C	Mbuti.DG	0.00162	0.002184	0.742	773	749	15117				RNI	ZlatyKun.SG_new	BuKa3C	Mbuti.DG	0.000948	0.001802	0.526	984	965	20054				Ranis13.SG	ZlatyKun.SG_new	BuKa3C	Mbuti.DG	0.001502	0.001699	0.884	1310	1271	26064
RNI	ZlatyKun	BuKa3A	Mbuti.DG	0.002048	0.00244	0.839	415	397	8865				Ranis13.SG	ZlatyKun	BuKa3A	Mbuti.DG	0.00182	0.002634	0.691	518	499	10324				RNI	ZlatyKun.SG_new	BuKa3A	Mbuti.DG	0.003489	0.002024	1.724	682	633	13886				Ranis13.SG	ZlatyKun.SG_new	BuKa3A	Mbuti.DG	0.000749	0.002058	0.364	865	851	17707
RNI_deam	ZlatyKun	AC16	Mbuti.DG	-0.000312	0.000655	-0.476	19035	19152	373950	Ranis deaminated grouped (Capture data) vs Zlatykun (Capture data).																RNI_deam	ZlatyKun.SG_new	AC16	Mbuti.DG	-0.00047	0.000615	-0.763	27225	27474	531193	Ranis deaminated grouped (Capture data) vs Zlatykun (Capture data).
RNI_deam	ZlatyKun	Anatolia_Pinarbasi	Mbuti.DG	-0.001677	0.000629	-2.666	18737	19365	374170																	RNI_deam	ZlatyKun.SG_new	Anatolia_Pinarbasi	Mbuti.DG	-0.001596	0.000597	-2.675	26619	27463	528395
RNI_deam	ZlatyKun	Austria_Krems1_1	Mbuti.DG	-0.000561	0.000709	-0.792	18341	18543	358657																	RNI_deam	ZlatyKun.SG_new	Austria_Krems1_1	Mbuti.DG	-0.00036	0.000658	-0.547	24551	24723	478396
RNI_deam	ZlatyKun	Austria_KremsWA3	Mbuti.DG	8e-06	0.000908	0.009	5834	5834	114790																	RNI_deam	ZlatyKun.SG_new	Austria_KremsWA3	Mbuti.DG	-0.000681	0.000797	-0.854	7629	7732	150165
RNI_deam	ZlatyKun	BachoKiro_BB7_240_deam	Mbuti.DG	1.9e-05	0.000768	0.025	13338	13333	264597																	RNI_deam	ZlatyKun.SG_new	BachoKiro_BB7_240_deam	Mbuti.DG	4.6e-05	0.000756	0.061	17870	17854	351295
RNI_deam	ZlatyKun	BachoKiro_CC7_335_deam	Mbuti.DG	0.001216	0.000761	1.598	11900	11612	236399																	RNI_deam	ZlatyKun.SG_new	BachoKiro_CC7_335_deam	Mbuti.DG	0.001054	0.000745	1.414	15870	15539	314298
RNI_deam	ZlatyKun	BachoKiro_F6_620_all	Mbuti.DG	4.3e-05	0.000715	0.061	21881	21862	433332																	RNI_deam	ZlatyKun.SG_new	BachoKiro_F6_620_all	Mbuti.DG	-8e-05	0.000694	-0.116	32297	32348	635170
RNI_deam	ZlatyKun	Belgium_GoyetQ2	Mbuti.DG	0.000193	0.000784	0.246	9371	9335	186089																	RNI_deam	ZlatyKun.SG_new	Belgium_GoyetQ2	Mbuti.DG	-4.8e-05	0.000747	-0.064	12846	12858	252325
RNI_deam	ZlatyKun	BachoKiro_BK1653_deam	Mbuti.DG	-0.000441	0.000683	-0.646	13962	14084	277126																	RNI_deam	ZlatyKun.SG_new	BachoKiro_BK1653_deam	Mbuti.DG	-0.000534	0.000663	-0.805	18484	18679	366714
RNI_deam	ZlatyKun	China_Tianyuan	Mbuti.DG	-0.000384	0.000703	-0.546	20416	20572	404376																	RNI_deam	ZlatyKun.SG_new	China_Tianyuan	Mbuti.DG	5.7e-05	0.000678	0.084	28765	28733	564698
RNI_deam	ZlatyKun	Czech_Pavlov1	Mbuti.DG	-0.001707	0.001459	-1.17	1490	1544	31250																	RNI_deam	ZlatyKun.SG_new	Czech_Pavlov1	Mbuti.DG	3.6e-05	0.001377	0.026	1909	1907	38441
RNI_deam	ZlatyKun	Czech_Vestonice16	Mbuti.DG	-0.000698	0.000656	-1.065	18172	18424	360463																	RNI_deam	ZlatyKun.SG_new	Czech_Vestonice16	Mbuti.DG	-0.000622	0.000645	-0.964	24530	24832	485567
RNI_deam	ZlatyKun	Czech_Vestonice13	Mbuti.DG	0.000415	0.00116	0.357	3262	3236	64179																	RNI_deam	ZlatyKun.SG_new	Czech_Vestonice13	Mbuti.DG	6e-05	0.001039	0.058	4018	4014	80093
RNI_deam	ZlatyKun	Czech_Vestonice43	Mbuti.DG	-0.001682	0.00102	-1.649	3738	3865	75502																	RNI_deam	ZlatyKun.SG_new	Czech_Vestonice43	Mbuti.DG	-0.000122	0.000966	-0.126	4620	4631	91806
RNI_deam	ZlatyKun	DLV005	Mbuti.DG	-0.00049	0.000698	-0.702	17934	18108	354177																	RNI_deam	ZlatyKun.SG_new	DLV005	Mbuti.DG	-0.000736	0.000681	-1.08	24453	24807	482280
RNI_deam	ZlatyKun	DLV006	Mbuti.DG	-0.001028	0.000688	-1.494	15851	16174	314106																	RNI_deam	ZlatyKun.SG_new	DLV006	Mbuti.DG	-0.000597	0.000653	-0.913	21717	21973	428300
RNI_deam	ZlatyKun	England_AvelinesHole.SG	Mbuti.DG	-0.000638	0.000997	-0.64	4115	4166	80837																	RNI_deam	ZlatyKun.SG_new	England_AvelinesHole.SG	Mbuti.DG	-0.00111	0.000895	-1.24	5298	5415	105228
RNI_deam	ZlatyKun	England_GoughsCave.SG	Mbuti.DG	-0.000352	0.000637	-0.552	21917	22068	429358																	RNI_deam	ZlatyKun.SG_new	England_GoughsCave.SG	Mbuti.DG	-0.000472	0.000616	-0.766	32436	32734	632067
RNI_deam	ZlatyKun	FRL	Mbuti.DG	0.000309	0.000728	0.424	14560	14471	287488																	RNI_deam	ZlatyKun.SG_new	FRL	Mbuti.DG	0.00038	0.000708	0.537	19967	19818	390861
RNI_deam	ZlatyKun	FRM	Mbuti.DG	0.002358	0.00114	2.067	3248	3105	60774																	RNI_deam	ZlatyKun.SG_new	FRM	Mbuti.DG	0.001132	0.001071	1.057	3921	3836	74828
RNI_deam	ZlatyKun	Georgia_Kotias.SG	Mbuti.DG	-0.000424	0.000594	-0.714	22176	22362	438011																	RNI_deam	ZlatyKun.SG_new	Georgia_Kotias.SG	Mbuti.DG	-0.001121	0.000567	-1.978	33171	33903	653156
RNI_deam	ZlatyKun	Georgia_Satsurblia.SG	Mbuti.DG	-0.000363	0.000632	-0.574	15135	15245	302266																	RNI_deam	ZlatyKun.SG_new	Georgia_Satsurblia.SG	Mbuti.DG	-0.000616	0.000586	-1.051	22862	23141	453457
RNI_deam	ZlatyKun	GER_new	Mbuti.DG	0.001138	0.000893	1.274	5301	5180	106465																	RNI_deam	ZlatyKun.SG_new	GER_new	Mbuti.DG	0.001531	0.000844	1.815	6977	6763	139401
RNI_deam	ZlatyKun	GOY	Mbuti.DG	-0.000116	0.001001	-0.116	3332	3340	67158																	RNI_deam	ZlatyKun.SG_new	GOY	Mbuti.DG	-0.001441	0.000932	-1.547	4371	4498	88441
RNI_deam	ZlatyKun	GOY009.pmd	Mbuti.DG	0.000791	0.001131	0.699	2741	2697	55707																	RNI_deam	ZlatyKun.SG_new	GOY009.pmd	Mbuti.DG	0.000673	0.001057	0.637	3542	3493	71657
RNI_deam	ZlatyKun	GoyetQ116-1	Mbuti.DG	-0.000856	0.000728	-1.177	13062	13282	257815																	RNI_deam	ZlatyKun.SG_new	GoyetQ116-1	Mbuti.DG	-0.000727	0.000724	-1.004	17602	17853	345862
RNI_deam	ZlatyKun	GoyetQ376-3	Mbuti.DG	0.000231	0.002144	0.108	590	587	12006																	RNI_deam	ZlatyKun.SG_new	GoyetQ376-3	Mbuti.DG	-0.000432	0.002011	-0.215	804	811	16052
RNI_deam	ZlatyKun	HohleFels	Mbuti.DG	0.000516	0.001152	0.448	2802	2775	53168																	RNI_deam	ZlatyKun.SG_new	HohleFels	Mbuti.DG	0.000723	0.001059	0.682	3782	3730	71680
RNI_deam	ZlatyKun	Iboussieres	Mbuti.DG	-0.000254	0.001996	-0.127	917	921	17295																	RNI_deam	ZlatyKun.SG_new	Iboussieres	Mbuti.DG	0.00076	0.001749	0.435	1302	1283	24027
RNI_deam	ZlatyKun	Iran_BeltCave_all_published	Mbuti.DG	0.003013	0.001944	1.55	899	847	17206																	RNI_deam	ZlatyKun.SG_new	Iran_BeltCave_all_published	Mbuti.DG	-0.001511	0.001796	-0.841	1076	1108	21357
RNI_deam	ZlatyKun	Israel_RaqefetCave_Natufian	Mbuti.DG	-0.000328	0.000623	-0.526	13316	13404	267083																	RNI_deam	ZlatyKun.SG_new	Israel_RaqefetCave_Natufian	Mbuti.DG	-0.000356	0.000577	-0.616	17780	17907	355322
RNI_deam	ZlatyKun	Italy_GrottaContinenza.SG	Mbuti.DG	-0.000572	0.000577	-0.992	21963	22209	430694																	RNI_deam	ZlatyKun.SG_new	Italy_GrottaContinenza.SG	Mbuti.DG	-0.001258	0.000546	-2.303	32977	33789	645801
RNI_deam	ZlatyKun	Italy_OrienteC	Mbuti.DG	0.00019	0.000802	0.236	7991	7961	154486																	RNI_deam	ZlatyKun.SG_new	Italy_OrienteC	Mbuti.DG	-2.2e-05	0.000763	-0.029	10293	10297	200156
RNI_deam	ZlatyKun	Italy_Ostuni1	Mbuti.DG	-0.000345	0.000781	-0.442	8804	8865	177587																	RNI_deam	ZlatyKun.SG_new	Italy_Ostuni1	Mbuti.DG	-0.000125	0.000737	-0.169	11030	11057	222152
RNI_deam	ZlatyKun	Italy_Uzzo_EM	Mbuti.DG	-0.000842	0.000667	-1.263	18531	18839	365510																	RNI_deam	ZlatyKun.SG_new	Italy_Uzzo_EM	Mbuti.DG	-0.001256	0.000635	-1.977	26018	26661	511943
RNI_deam	ZlatyKun	Italy_Villabruna	Mbuti.DG	-0.000243	0.000639	-0.38	20847	20946	407025																	RNI_deam	ZlatyKun.SG_new	Italy_Villabruna	Mbuti.DG	-0.000326	0.00062	-0.526	29010	29195	566574
RNI_deam	ZlatyKun	KRZ	Mbuti.DG	0.002483	0.001702	1.458	1115	1061	21764																	RNI_deam	ZlatyKun.SG_new	KRZ	Mbuti.DG	0.000171	0.001572	0.109	1402	1398	27550
RNI_deam	ZlatyKun	LMA	Mbuti.DG	0.001819	0.001893	0.961	944	910	18861																	RNI_deam	ZlatyKun.SG_new	LMA	Mbuti.DG	0.000944	0.001688	0.559	1202	1179	24065
RNI_deam	ZlatyKun	MAZ003	Mbuti.DG	0.000966	0.000998	0.968	3461	3394	69568																	RNI_deam	ZlatyKun.SG_new	MAZ003	Mbuti.DG	0.001657	0.000923	1.795	4542	4394	89234
RNI_deam	ZlatyKun	MLZ053	Mbuti.DG	-0.000576	0.000866	-0.665	6553	6628	130785																	RNI_deam	ZlatyKun.SG_new	MLZ053	Mbuti.DG	0.000208	0.000822	0.253	8364	8330	165781
RNI_deam	ZlatyKun	MNN_1	Mbuti.DG	-0.000769	0.000525	-1.465	22147	22482	435704																	RNI_deam	ZlatyKun.SG_new	MNN_1	Mbuti.DG	-0.000543	0.000508	-1.068	32840	33188	640672
RNI_deam	ZlatyKun	Morocco_Taforalt	Mbuti.DG	-9.4e-05	0.000439	-0.214	21194	21235	437155																	RNI_deam	ZlatyKun.SG_new	Morocco_Taforalt	Mbuti.DG	-6.4e-05	0.000417	-0.153	31537	31579	646390
RNI_deam	ZlatyKun	MPR	Mbuti.DG	-0.000297	0.000637	-0.467	21526	21652	421916																	RNI_deam	ZlatyKun.SG_new	MPR	Mbuti.DG	-0.000831	0.00061	-1.363	31120	31626	608910
RNI_deam	ZlatyKun	Muierii1	Mbuti.DG	-0.000854	0.000635	-1.345	22164	22537	437015																	RNI_deam	ZlatyKun.SG_new	Muierii1	Mbuti.DG	-0.001099	0.000612	-1.796	33257	33973	651906
RNI_deam	ZlatyKun	Oase1_new	Mbuti.DG	0.00026	0.000798	0.326	8610	8564	175406																	RNI_deam	ZlatyKun.SG_new	Oase1_new	Mbuti.DG	0.000259	0.000781	0.332	11109	11051	225588
RNI_deam	ZlatyKun	OKL	Mbuti.DG	-0.00015	0.000584	-0.258	20210	20269	395112																	RNI_deam	ZlatyKun.SG_new	OKL	Mbuti.DG	-0.00042	0.000574	-0.732	28838	29074	561521
RNI_deam	ZlatyKun	ORM	Mbuti.DG	-8.3e-05	0.00078	-0.106	9825	9841	192081																	RNI_deam	ZlatyKun.SG_new	ORM	Mbuti.DG	-0.000946	0.000736	-1.286	13059	13302	256874
RNI_deam	ZlatyKun	PA12	Mbuti.DG	5e-06	0.000686	0.008	16576	16574	328953																	RNI_deam	ZlatyKun.SG_new	PA12	Mbuti.DG	-0.000326	0.000661	-0.493	23178	23328	458645
RNI_deam	ZlatyKun	PES	Mbuti.DG	1e-05	0.000645	0.015	21585	21581	424548																	RNI_deam	ZlatyKun.SG_new	PES	Mbuti.DG	-0.000844	0.000605	-1.395	32019	32550	628721
RNI_deam	ZlatyKun	PIN	Mbuti.DG	-0.002828	0.001713	-1.65	1111	1174	22572																	RNI_deam	ZlatyKun.SG_new	PIN	Mbuti.DG	0.001017	0.001494	0.681	1423	1394	28138
RNI_deam	ZlatyKun	PRD	Mbuti.DG	0.000453	0.000861	0.526	6005	5951	119612																	RNI_deam	ZlatyKun.SG_new	PRD	Mbuti.DG	8.7e-05	0.000758	0.114	8203	8189	161830
RNI_deam	ZlatyKun	Ranchot88	Mbuti.DG	0.001028	0.000987	1.041	4342	4257	82247																	RNI_deam	ZlatyKun.SG_new	Ranchot88	Mbuti.DG	0.000881	0.000885	0.996	5961	5862	112393
RNI_deam	ZlatyKun	RNI	Mbuti.DG	0.0336	0.000683	49.191	28678	15121	403477																	RNI_deam	ZlatyKun.SG_new	RNI	Mbuti.DG	0.036889	0.000661	55.767	43172	21464	588494
RNI_deam	ZlatyKun	Ranis13.SG	Mbuti.DG	0.003581	0.000888	4.034	23435	21879	434660																	RNI_deam	ZlatyKun.SG_new	Ranis13.SG	Mbuti.DG	0.003189	0.000883	3.612	35267	33185	652767
RNI_deam	ZlatyKun	ZlatyKun.SG_new	Mbuti.DG	-0.061338	0.0009	-68.172	11523	38217	435200																	RNI_deam	ZlatyKun.SG_new	ZlatyKun	Mbuti.DG	-0.061271	0.0009	-68.096	11552	38217	435200
RNI_deam	ZlatyKun	Rigney1	Mbuti.DG	-0.002768	0.001749	-1.583	1014	1071	20323																	RNI_deam	ZlatyKun.SG_new	Rigney1	Mbuti.DG	-0.001717	0.001498	-1.146	1384	1432	27798
RNI_deam	ZlatyKun	RIP	Mbuti.DG	0.000356	0.000718	0.495	12357	12271	241430																	RNI_deam	ZlatyKun.SG_new	RIP	Mbuti.DG	-0.000388	0.000654	-0.593	16919	17048	331960
RNI_deam	ZlatyKun	Rochedane	Mbuti.DG	0.000832	0.001009	0.825	3977	3913	77301																	RNI_deam	ZlatyKun.SG_new	Rochedane	Mbuti.DG	-0.000268	0.000916	-0.293	5338	5366	103663
RNI_deam	ZlatyKun	Russia_AfontovaGora2.SG	Mbuti.DG	-0.001993	0.001293	-1.542	2044	2124	40113																	RNI_deam	ZlatyKun.SG_new	Russia_AfontovaGora2.SG	Mbuti.DG	-0.00241	0.001126	-2.14	2716	2846	53947
RNI_deam	ZlatyKun	Russia_AfontovaGora3	Mbuti.DG	0.001706	0.000828	2.061	7271	7024	144860																	RNI_deam	ZlatyKun.SG_new	Russia_AfontovaGora3	Mbuti.DG	0.001383	0.0008	1.729	9209	8954	184134
RNI_deam	ZlatyKun	Russia_Kostenki12	Mbuti.DG	-0.002857	0.001577	-1.812	1419	1502	29122																	RNI_deam	ZlatyKun.SG_new	Russia_Kostenki12	Mbuti.DG	-0.000421	0.00138	-0.305	1880	1897	38296
RNI_deam	ZlatyKun	Russia_Kostenki14	Mbuti.DG	0.00016	0.000683	0.234	21400	21333	416769																	RNI_deam	ZlatyKun.SG_new	Russia_Kostenki14	Mbuti.DG	0.000183	0.000655	0.28	32106	31992	623197
RNI_deam	ZlatyKun	Russia_MA1.SG	Mbuti.DG	-0.000351	0.000702	-0.5	16265	16377	319345																	RNI_deam	ZlatyKun.SG_new	Russia_MA1.SG	Mbuti.DG	-0.001185	0.000653	-1.815	23900	24456	469210
RNI_deam	ZlatyKun	Russia_Sidelkino.SG	Mbuti.DG	0.000484	0.000642	0.754	18673	18495	367385																	RNI_deam	ZlatyKun.SG_new	Russia_Sidelkino.SG	Mbuti.DG	-0.000443	0.000617	-0.718	27883	28126	548820
RNI_deam	ZlatyKun	Russia_Sunghir.SG	Mbuti.DG	-0.000383	0.000513	-0.747	22244	22412	438193																	RNI_deam	ZlatyKun.SG_new	Russia_Sunghir.SG	Mbuti.DG	-0.000513	0.00051	-1.006	33390	33725	653489
RNI_deam	ZlatyKun	Russia_Ust_Ishim.DG	Mbuti.DG	0.000208	0.0007	0.297	20957	20871	413041																	RNI_deam	ZlatyKun.SG_new	Russia_Ust_Ishim.DG	Mbuti.DG	-0.000109	0.000678	-0.161	31144	31211	612074
RNI_deam	ZlatyKun	Russia_Yana.SG	Mbuti.DG	-9.9e-05	0.000572	-0.173	22324	22367	438190																	RNI_deam	ZlatyKun.SG_new	Russia_Yana.SG	Mbuti.DG	-0.000267	0.000548	-0.488	33454	33628	653487
RNI_deam	ZlatyKun	Serbia_IronGates_early	Mbuti.DG	-0.000889	0.00052	-1.708	22238	22625	436293																	RNI_deam	ZlatyKun.SG_new	Serbia_IronGates_early	Mbuti.DG	-0.000818	0.000504	-1.625	33014	33540	643477
RNI_deam	ZlatyKun	Spain_BalmaGuilanya	Mbuti.DG	-0.000686	0.000764	-0.898	9298	9423	182810																	RNI_deam	ZlatyKun.SG_new	Spain_BalmaGuilanya	Mbuti.DG	-0.00069	0.000718	-0.961	12062	12226	236750
RNI_deam	ZlatyKun	Spain_CarihuelaCave	Mbuti.DG	-7.6e-05	0.000696	-0.109	11856	11873	231553																	RNI_deam	ZlatyKun.SG_new	Spain_CarihuelaCave	Mbuti.DG	-0.000501	0.00068	-0.737	15993	16149	310800
RNI_deam	ZlatyKun	Spain_Chan.SG	Mbuti.DG	-0.000907	0.000636	-1.426	21577	21964	426643																	RNI_deam	ZlatyKun.SG_new	Spain_Chan.SG	Mbuti.DG	-0.001487	0.000604	-2.46	31403	32325	619898
RNI_deam	ZlatyKun	Spain_ElMiron	Mbuti.DG	-4.7e-05	0.000668	-0.07	16459	16474	325108																	RNI_deam	ZlatyKun.SG_new	Spain_ElMiron	Mbuti.DG	-5.4e-05	0.000655	-0.082	21612	21635	426706
RNI_deam	ZlatyKun	STO	Mbuti.DG	0.00017	0.000647	0.263	20494	20426	398906																	RNI_deam	ZlatyKun.SG_new	STO	Mbuti.DG	-0.000688	0.000636	-1.081	29139	29530	568380
RNI_deam	ZlatyKun	Switzerland_Bichon.SG	Mbuti.DG	0.000245	0.000637	0.384	22510	22403	437650																	RNI_deam	ZlatyKun.SG_new	Switzerland_Bichon.SG	Mbuti.DG	-0.000886	0.000611	-1.45	33519	34096	652313
RNI_deam	ZlatyKun	WCX	Mbuti.DG	0.001483	0.00099	1.498	3595	3487	72855																	RNI_deam	ZlatyKun.SG_new	WCX	Mbuti.DG	0.001243	0.000893	1.392	4604	4488	93213
RNI_deam	ZlatyKun	BuKa3C	Mbuti.DG	0.000517	0.002435	0.212	489	484	10336																	RNI_deam	ZlatyKun.SG_new	BuKa3C	Mbuti.DG	-0.001372	0.002042	-0.672	725	746	15238
RNI_deam	ZlatyKun	BuKa3A	Mbuti.DG	-0.00276	0.00269	-1.026	329	348	7191																	RNI_deam	ZlatyKun.SG_new	BuKa3A	Mbuti.DG	-0.001871	0.002258	-0.829	510	530	10705

## Sheet: S4.3
A	B	test	out	f4_value	St.err.	Zscore	BABA	ABBA	SNPs		A	B	test	out	f4_value	St.err.	Zscore	BABA	ABBA	SNPs	Comments
Morocco_Taforalt	RNI	Ranis13.SG	Mbuti.DG	-0.026263	0.000712	-36.899	39661	61877	845926		England_AvelinesHole.SG	Russia_Sunghir.SG	Ranis13.SG	Mbuti.DG	-0.00255	0.000708	-3.599	7844	8233	152575	Top Zscores > |2.5|
Morocco_Taforalt	RNI_deam	Ranis13.SG	Mbuti.DG	-0.021123	0.00067	-31.53	30859	44500	645785		PIN	STO	Ranis13.SG	Mbuti.DG	-0.004554	0.001415	-3.219	1548	1704	34267
Israel_RaqefetCave_Natufian	RNI	Ranis13.SG	Mbuti.DG	-0.019391	0.000764	-25.365	21299	29875	442238		England_AvelinesHole.SG	MLZ053	Ranis13.SG	Mbuti.DG	-0.004229	0.001353	-3.125	2031	2207	41503
Morocco_Taforalt	Russia_Sunghir.SG	Ranis13.SG	Mbuti.DG	-0.011898	0.000508	-23.418	56579	69572	1092074		Austria_KremsWA3	Rigney1	Ranis13.SG	Mbuti.DG	-0.008563	0.002898	-2.955	375	444	7996
Morocco_Taforalt	Serbia_IronGates_early	Ranis13.SG	Mbuti.DG	-0.011665	0.000509	-22.935	54084	66385	1054580		Czech_Vestonice13	GoyetQ116-1	Ranis13.SG	Mbuti.DG	-0.003553	0.001214	-2.927	3067	3297	64566
Morocco_Taforalt	OKL	Ranis13.SG	Mbuti.DG	-0.011903	0.000547	-21.75	44367	54723	870044		Italy_Villabruna	LMA	Ranis13.SG	Mbuti.DG	-0.004477	0.001583	-2.828	1292	1424	29688
MNN_1	RNI	Ranis13.SG	Mbuti.DG	-0.01446	0.000667	-21.686	41802	53883	835488		England_AvelinesHole.SG	Spain_BalmaGuilanya	Ranis13.SG	Mbuti.DG	-0.002918	0.00104	-2.806	2672	2851	61188
Morocco_Taforalt	Russia_Yana.SG	Ranis13.SG	Mbuti.DG	-0.01177	0.000543	-21.672	56868	69722	1092066		Czech_Vestonice43	Russia_MA1.SG	Ranis13.SG	Mbuti.DG	-0.00288	0.001042	-2.765	4573	4835	90709
Georgia_Satsurblia.SG	RNI	Ranis13.SG	Mbuti.DG	-0.015716	0.000737	-21.311	29663	39087	599667		England_AvelinesHole.SG	FRL	Ranis13.SG	Mbuti.DG	-0.002937	0.001063	-2.763	4655	4932	94370
Anatolia_Pinarbasi	RNI	Ranis13.SG	Mbuti.DG	-0.016174	0.000767	-21.09	33400	44331	675841		BachoKiro_BK1653_deam	FRL	Ranis13.SG	Mbuti.DG	-0.002142	0.000779	-2.75	15960	16663	328275
Georgia_Kotias.SG	RNI	Ranis13.SG	Mbuti.DG	-0.015495	0.000742	-20.873	42771	56093	859808		Russia_Kostenki12	Spain_CarihuelaCave	Ranis13.SG	Mbuti.DG	-0.0048	0.00175	-2.743	1304	1434	27006
Morocco_Taforalt	ZlatyKun.SG_new	Ranis13.SG	Mbuti.DG	-0.018342	0.00089	-20.612	54953	74978	1091748		Czech_Vestonice43	GoyetQ116-1	Ranis13.SG	Mbuti.DG	-0.003189	0.001169	-2.728	3714	3957	76312
Czech_Vestonice16	RNI	Ranis13.SG	Mbuti.DG	-0.015552	0.000762	-20.4	29395	38852	608084		Czech_Vestonice13	FRL	Ranis13.SG	Mbuti.DG	-0.002967	0.001126	-2.635	3451	3666	72307
MPR	RNI	Ranis13.SG	Mbuti.DG	-0.01523	0.000751	-20.277	39479	51480	787959		Czech_Pavlov1	Muierii1	Ranis13.SG	Mbuti.DG	-0.003306	0.001257	-2.63	2509	2684	52828
Italy_Villabruna	RNI	Ranis13.SG	Mbuti.DG	-0.015262	0.000757	-20.149	35550	46518	718719		GOY	Spain_BalmaGuilanya	Ranis13.SG	Mbuti.DG	-0.003263	0.001242	-2.626	2335	2494	48852
Austria_Krems1_1	RNI	Ranis13.SG	Mbuti.DG	-0.015264	0.000763	-20.009	29434	38485	592982		BachoKiro_F6_620_all	FRL	Ranis13.SG	Mbuti.DG	-0.002115	0.00083	-2.549	30047	31233	560664
OKL	RNI	Ranis13.SG	Mbuti.DG	-0.014684	0.000741	-19.821	35876	46433	718917		BachoKiro_BK1653_deam	Russia_MA1.SG	Ranis13.SG	Mbuti.DG	-0.001898	0.000747	-2.54	20200	20937	388098
Italy_GrottaContinenza.SG	RNI	Ranis13.SG	Mbuti.DG	-0.014453	0.000732	-19.756	42822	55099	849499		England_AvelinesHole.SG	STO	Ranis13.SG	Mbuti.DG	-0.001964	0.000775	-2.533	5805	6073	136107
BachoKiro_BK1653_deam	RNI	Ranis13.SG	Mbuti.DG	-0.01573	0.0008	-19.672	22166	29331	455496		BachoKiro_BK1653_deam	Spain_BalmaGuilanya	Ranis13.SG	Mbuti.DG	-0.002017	0.000805	-2.506	10501	10923	209647
Morocco_Taforalt	Russia_MA1.SG	Ranis13.SG	Mbuti.DG	-0.013046	0.000663	-19.666	39741	49806	771557		Belgium_GoyetQ2	England_AvelinesHole.SG	Ranis13.SG	Mbuti.DG	0.002975	0.00119	2.5	3181	2993	63088
AC16	RNI	Ranis13.SG	Mbuti.DG	-0.015406	0.000785	-19.619	33487	43905	676211		Russia_MA1.SG	Russia_Sidelkino.SG	Ranis13.SG	Mbuti.DG	0.001555	0.000615	2.529	33964	32917	673373
England_GoughsCave.SG	RNI	Ranis13.SG	Mbuti.DG	-0.014959	0.000764	-19.593	41404	53761	826039		Italy_GrottaContinenza.SG	WCX	Ranis13.SG	Mbuti.DG	0.001701	0.000662	2.57	5068	4856	124752
Morocco_Taforalt	ZlatyKun	Ranis13.SG	Mbuti.DG	-0.017766	0.000908	-19.562	32358	43786	643227		DLV005	WCX	Ranis13.SG	Mbuti.DG	0.002496	0.000966	2.584	4967	4715	100935
Morocco_Taforalt	Spain_Chan.SG	Ranis13.SG	Mbuti.DG	-0.011078	0.000567	-19.529	51579	62682	1002315		Russia_MA1.SG	Spain_Chan.SG	Ranis13.SG	Mbuti.DG	0.001732	0.00066	2.625	39372	38103	732588
Morocco_Taforalt	Switzerland_Bichon.SG	Ranis13.SG	Mbuti.DG	-0.011797	0.000606	-19.467	56285	69134	1089167		Czech_Vestonice43	BuKa3C	Ranis13.SG	Mbuti.DG	0.012408	0.004679	2.652	155	119	2900
DLV006	RNI	Ranis13.SG	Mbuti.DG	-0.015226	0.000795	-19.146	26677	34899	539974		Italy_OrienteC	BuKa3C	Ranis13.SG	Mbuti.DG	0.008993	0.003211	2.801	357	297	6649
Morocco_Taforalt	PES	Ranis13.SG	Mbuti.DG	-0.011943	0.000627	-19.04	53592	66037	1042044		Austria_Krems1_1	BuKa3C	Ranis13.SG	Mbuti.DG	0.006424	0.002241	2.866	833	729	16251
PES	RNI	Ranis13.SG	Mbuti.DG	-0.014237	0.00075	-18.978	41547	53278	823925		MLZ053	MPR	Ranis13.SG	Mbuti.DG	0.002408	0.000834	2.889	11081	10561	215848
Italy_Ostuni1	RNI	Ranis13.SG	Mbuti.DG	-0.016332	0.000861	-18.966	12724	17124	269399		Serbia_IronGates_early	WCX	Ranis13.SG	Mbuti.DG	0.001899	0.000622	3.053	5555	5317	125243
Morocco_Taforalt	Muierii1	Ranis13.SG	Mbuti.DG	-0.011969	0.000637	-18.79	56247	69286	1089454		Muierii1	WCX	Ranis13.SG	Mbuti.DG	0.002731	0.000886	3.082	6415	6071	125767
Israel_RaqefetCave_Natufian	RNI_deam	Ranis13.SG	Mbuti.DG	-0.014403	0.000767	-18.776	17312	22424	354910		Italy_Uzzo_EM	PIN	Ranis13.SG	Mbuti.DG	0.004498	0.001418	3.173	1631	1486	32251
Morocco_Taforalt	Russia_Sidelkino.SG	Ranis13.SG	Mbuti.DG	-0.011224	0.000598	-18.774	47300	57612	918712		DLV005	England_AvelinesHole.SG	Ranis13.SG	Mbuti.DG	0.003054	0.000929	3.288	6303	5936	120258
Morocco_Taforalt	STO	Ranis13.SG	Mbuti.DG	-0.01179	0.000628	-18.76	45804	56419	900335		GER_new	Russia_Sidelkino.SG	Ranis13.SG	Mbuti.DG	0.002793	0.000834	3.349	8473	8013	164501
Morocco_Taforalt	MPR	Ranis13.SG	Mbuti.DG	-0.011442	0.000614	-18.647	49730	60856	972413		Russia_MA1.SG	WCX	Ranis13.SG	Mbuti.DG	0.003337	0.000983	3.395	4727	4421	91631
Morocco_Taforalt	PA12	Ranis13.SG	Mbuti.DG	-0.011882	0.000637	-18.639	34246	42329	680248
Morocco_Taforalt	Spain_CarihuelaCave	Ranis13.SG	Mbuti.DG	-0.011988	0.000644	-18.61	23245	28687	453924
Morocco_Taforalt	RIP	Ranis13.SG	Mbuti.DG	-0.012068	0.000653	-18.474	24592	30478	487729
DLV005	RNI	Ranis13.SG	Mbuti.DG	-0.014771	0.0008	-18.471	30198	39172	607570
BachoKiro_F6_620_all	RNI	Ranis13.SG	Mbuti.DG	-0.015265	0.000828	-18.436	40589	53223	827684
China_Tianyuan	RNI	Ranis13.SG	Mbuti.DG	-0.014678	0.000806	-18.218	34763	45272	715971
BachoKiro_BB7_240_deam	RNI	Ranis13.SG	Mbuti.DG	-0.015167	0.000835	-18.157	20996	27608	435925
GoyetQ116-1	RNI	Ranis13.SG	Mbuti.DG	-0.014805	0.000818	-18.095	20703	26954	422237
Italy_OrienteC	RNI	Ranis13.SG	Mbuti.DG	-0.015782	0.000875	-18.039	12217	16108	246535
BachoKiro_CC7_335_deam	RNI	Ranis13.SG	Mbuti.DG	-0.015951	0.000886	-17.996	18504	24734	390602
Muierii1	RNI	Ranis13.SG	Mbuti.DG	-0.014141	0.00079	-17.889	43248	55385	858297
Italy_Uzzo_EM	RNI	Ranis13.SG	Mbuti.DG	-0.014224	0.000796	-17.867	32385	41622	649408
Morocco_Taforalt	Russia_Kostenki14	Ranis13.SG	Mbuti.DG	-0.01196	0.000671	-17.823	53369	65752	1035407
England_AvelinesHole.SG	RNI	Ranis13.SG	Mbuti.DG	-0.017043	0.000956	-17.821	6321	8521	129071
Morocco_Taforalt	Spain_ElMiron	Ranis13.SG	Mbuti.DG	-0.011528	0.000654	-17.64	31064	38198	618849
PA12	RNI	Ranis13.SG	Mbuti.DG	-0.01442	0.000822	-17.54	28652	36982	577684
Morocco_Taforalt	Spain_BalmaGuilanya	Ranis13.SG	Mbuti.DG	-0.012112	0.000692	-17.504	17059	21157	338401
Ranchot88	RNI	Ranis13.SG	Mbuti.DG	-0.017645	0.001009	-17.483	6257	8494	126784
Morocco_Taforalt	Russia_Ust_Ishim.DG	Ranis13.SG	Mbuti.DG	-0.012385	0.000716	-17.289	53017	65573	1013815
Belgium_GoyetQ2	RNI	Ranis13.SG	Mbuti.DG	-0.014454	0.000837	-17.264	15442	19988	314486
FRL	RNI	Ranis13.SG	Mbuti.DG	-0.013998	0.000813	-17.217	23710	30539	487867
PRD	RNI	Ranis13.SG	Mbuti.DG	-0.014826	0.000874	-16.96	9666	12617	199079
ORM	RNI	Ranis13.SG	Mbuti.DG	-0.014727	0.00089	-16.543	15942	20674	321296
Morocco_Taforalt	ORM	Ranis13.SG	Mbuti.DG	-0.011752	0.000714	-16.466	19829	24357	385324
Morocco_Taforalt	PRD	Ranis13.SG	Mbuti.DG	-0.012036	0.000732	-16.438	11438	14214	230669
Czech_Vestonice43	RNI	Ranis13.SG	Mbuti.DG	-0.017638	0.001085	-16.25	5192	7125	109613
MLZ053	RNI	Ranis13.SG	Mbuti.DG	-0.014785	0.000912	-16.207	9623	12569	199282
Oase1_new	RNI	Ranis13.SG	Mbuti.DG	-0.015696	0.000969	-16.198	13137	17463	275594
Morocco_Taforalt	Russia_AfontovaGora3	Ranis13.SG	Mbuti.DG	-0.011802	0.00073	-16.172	13136	16224	261607
Austria_KremsWA3	RNI	Ranis13.SG	Mbuti.DG	-0.01503	0.000937	-16.048	9168	11941	184515
GOY	RNI	Ranis13.SG	Mbuti.DG	-0.015705	0.001008	-15.58	5089	6771	107097
Czech_Vestonice13	RNI	Ranis13.SG	Mbuti.DG	-0.016574	0.001074	-15.429	4579	6182	96707
Anatolia_Pinarbasi	RNI_deam	Ranis13.SG	Mbuti.DG	-0.011283	0.000733	-15.384	26463	32418	527838
MAZ003	RNI	Ranis13.SG	Mbuti.DG	-0.016183	0.001072	-15.091	5025	6755	106890
HohleFels	RNI	Ranis13.SG	Mbuti.DG	-0.017049	0.001132	-15.064	4042	5423	81019
Georgia_Satsurblia.SG	RNI_deam	Ranis13.SG	Mbuti.DG	-0.010786	0.000731	-14.752	22764	27652	453114
MNN_1	RNI_deam	Ranis13.SG	Mbuti.DG	-0.009354	0.000635	-14.737	32702	38689	640068
Georgia_Kotias.SG	RNI_deam	Ranis13.SG	Mbuti.DG	-0.010361	0.000712	-14.543	33030	39791	652559
GER_new	RNI	Ranis13.SG	Mbuti.DG	-0.013557	0.000933	-14.536	8061	10364	169892
FRM	RNI	Ranis13.SG	Mbuti.DG	-0.016681	0.001162	-14.352	4380	5885	90234
GOY009.pmd	RNI	Ranis13.SG	Mbuti.DG	-0.015858	0.001127	-14.065	4099	5464	86121
Italy_GrottaContinenza.SG	RNI_deam	Ranis13.SG	Mbuti.DG	-0.009544	0.000683	-13.974	33097	39254	645208
AC16	RNI_deam	Ranis13.SG	Mbuti.DG	-0.010293	0.000742	-13.873	26667	32130	530691
MPR	RNI_deam	Ranis13.SG	Mbuti.DG	-0.010003	0.000722	-13.857	31121	37206	608323
Morocco_Taforalt	Russia_AfontovaGora2.SG	Ranis13.SG	Mbuti.DG	-0.012585	0.000909	-13.851	4209	5255	83098
Italy_Villabruna	RNI_deam	Ranis13.SG	Mbuti.DG	-0.010037	0.000725	-13.835	28472	34152	565986
Czech_Vestonice16	RNI_deam	Ranis13.SG	Mbuti.DG	-0.010239	0.000747	-13.706	24087	29053	485036
Morocco_Taforalt	Rochedane	Ranis13.SG	Mbuti.DG	-0.011596	0.000846	-13.702	7011	8618	138548
England_GoughsCave.SG	RNI_deam	Ranis13.SG	Mbuti.DG	-0.009953	0.000727	-13.693	32206	38492	631470
DLV006	RNI_deam	Ranis13.SG	Mbuti.DG	-0.010533	0.000769	-13.689	21459	25965	427776
OKL	RNI_deam	Ranis13.SG	Mbuti.DG	-0.009328	0.000699	-13.347	28596	33829	560976
Morocco_Taforalt	Oase1_new	Ranis13.SG	Mbuti.DG	-0.010659	0.000801	-13.301	16707	20127	320806
Czech_Pavlov1	RNI	Ranis13.SG	Mbuti.DG	-0.017585	0.001331	-13.217	2177	2991	46265
BachoKiro_BK1653_deam	RNI_deam	Ranis13.SG	Mbuti.DG	-0.010488	0.000805	-13.029	18414	22256	366268
Morocco_Taforalt	Ranchot88	Ranis13.SG	Mbuti.DG	-0.011208	0.000863	-12.986	6904	8411	134459
Austria_Krems1_1	RNI_deam	Ranis13.SG	Mbuti.DG	-0.009486	0.00074	-12.815	24377	28909	477829
BachoKiro_F6_620_all	RNI_deam	Ranis13.SG	Mbuti.DG	-0.010507	0.000822	-12.774	32015	38682	634563
China_Tianyuan	RNI_deam	Ranis13.SG	Mbuti.DG	-0.009573	0.000769	-12.451	28267	33668	564115
PES	RNI_deam	Ranis13.SG	Mbuti.DG	-0.009108	0.000733	-12.427	32236	37957	628153
England_AvelinesHole.SG	RNI_deam	Ranis13.SG	Mbuti.DG	-0.012201	0.000983	-12.412	5282	6565	105087
BachoKiro_CC7_335_deam	RNI_deam	Ranis13.SG	Mbuti.DG	-0.010761	0.000869	-12.386	15213	18592	313947
Morocco_Taforalt	WCX	Ranis13.SG	Mbuti.DG	-0.009712	0.000787	-12.347	6169	7389	125598
Italy_OrienteC	RNI_deam	Ranis13.SG	Mbuti.DG	-0.010736	0.000873	-12.301	9991	12137	199927
DLV005	RNI_deam	Ranis13.SG	Mbuti.DG	-0.009843	0.000802	-12.273	24460	29201	481719
BachoKiro_BB7_240_deam	RNI_deam	Ranis13.SG	Mbuti.DG	-0.009697	0.000792	-12.25	17218	20621	350916
PA12	RNI_deam	Ranis13.SG	Mbuti.DG	-0.009282	0.000761	-12.192	23140	27394	458233
Ranchot88	RNI_deam	Ranis13.SG	Mbuti.DG	-0.01138	0.000945	-12.039	5672	6951	112391
Italy_Uzzo_EM	RNI_deam	Ranis13.SG	Mbuti.DG	-0.009139	0.00076	-12.024	25875	30549	511444
Israel_RaqefetCave_Natufian	ZlatyKun.SG_new	Ranis13.SG	Mbuti.DG	-0.01067	0.000891	-11.98	27345	33005	530480
Italy_Ostuni1	RNI_deam	Ranis13.SG	Mbuti.DG	-0.010219	0.000854	-11.969	10773	13040	221843
Muierii1	RNI_deam	Ranis13.SG	Mbuti.DG	-0.009103	0.000776	-11.731	33573	39502	651300
ORM	RNI_deam	Ranis13.SG	Mbuti.DG	-0.009999	0.000866	-11.543	13045	15610	256541
KRZ	RNI	Ranis13.SG	Mbuti.DG	-0.018281	0.00159	-11.497	1575	2180	33101
Israel_RaqefetCave_Natufian	ZlatyKun	Ranis13.SG	Mbuti.DG	-0.01012	0.000899	-11.256	18992	22734	369763
FRL	RNI_deam	Ranis13.SG	Mbuti.DG	-0.008834	0.000799	-11.052	19447	22897	390532
GoyetQ116-1	RNI_deam	Ranis13.SG	Mbuti.DG	-0.009057	0.000821	-11.029	17507	20637	345565
MAZ003	RNI_deam	Ranis13.SG	Mbuti.DG	-0.011495	0.001049	-10.96	4277	5302	89140
Belgium_GoyetQ2	RNI_deam	Ranis13.SG	Mbuti.DG	-0.009178	0.000841	-10.919	12697	15010	252076
Czech_Vestonice13	RNI_deam	Ranis13.SG	Mbuti.DG	-0.012005	0.001101	-10.9	3855	4815	79978
Austria_KremsWA3	RNI_deam	Ranis13.SG	Mbuti.DG	-0.010143	0.000933	-10.868	7564	9085	149984
Oase1_new	RNI_deam	Ranis13.SG	Mbuti.DG	-0.010121	0.000941	-10.756	10982	13262	225288
PIN	RNI	Ranis13.SG	Mbuti.DG	-0.016521	0.001543	-10.705	1542	2095	33496
PRD	RNI_deam	Ranis13.SG	Mbuti.DG	-0.009572	0.000898	-10.656	7996	9544	161739
GOY009.pmd	RNI_deam	Ranis13.SG	Mbuti.DG	-0.012025	0.001162	-10.346	3440	4301	71591
MLZ053	RNI_deam	Ranis13.SG	Mbuti.DG	-0.009602	0.000939	-10.225	8231	9821	165595
Czech_Vestonice43	RNI_deam	Ranis13.SG	Mbuti.DG	-0.01122	0.001103	-10.17	4514	5542	91647
Iboussieres	RNI	Ranis13.SG	Mbuti.DG	-0.016648	0.001666	-9.995	1420	1878	27558
Iran_BeltCave_all_published	RNI	Ranis13.SG	Mbuti.DG	-0.017337	0.001769	-9.803	1268	1713	25677
GoyetQ376-3	RNI	Ranis13.SG	Mbuti.DG	-0.018039	0.001849	-9.756	930	1276	19179
Morocco_Taforalt	Rigney1	Ranis13.SG	Mbuti.DG	-0.014679	0.001509	-9.73	1705	2195	33347
GOY	RNI_deam	Ranis13.SG	Mbuti.DG	-0.009799	0.00103	-9.509	4333	5198	88347
FRM	RNI_deam	Ranis13.SG	Mbuti.DG	-0.010796	0.001164	-9.277	3716	4523	74729
LMA	RNI	Ranis13.SG	Mbuti.DG	-0.015258	0.001658	-9.2	1318	1757	28736
HohleFels	RNI_deam	Ranis13.SG	Mbuti.DG	-0.010411	0.00114	-9.135	3742	4488	71677
Georgia_Satsurblia.SG	ZlatyKun.SG_new	Ranis13.SG	Mbuti.DG	-0.008324	0.000922	-9.03	41747	48366	795166
GER_new	RNI_deam	Ranis13.SG	Mbuti.DG	-0.008624	0.00096	-8.982	6717	7918	139238
Georgia_Kotias.SG	ZlatyKun.SG_new	Ranis13.SG	Mbuti.DG	-0.007527	0.000858	-8.774	60419	68996	1139396
Anatolia_Pinarbasi	ZlatyKun.SG_new	Ranis13.SG	Mbuti.DG	-0.007739	0.000895	-8.644	44256	50766	841152
Morocco_Taforalt	Russia_Kostenki12	Ranis13.SG	Mbuti.DG	-0.009595	0.001124	-8.536	2843	3381	56092
Georgia_Kotias.SG	ZlatyKun	Ranis13.SG	Mbuti.DG	-0.007294	0.00088	-8.29	34143	38866	647513
Morocco_Taforalt	PIN	Ranis13.SG	Mbuti.DG	-0.010936	0.001324	-8.262	1846	2255	37429
Anatolia_Pinarbasi	ZlatyKun	Ranis13.SG	Mbuti.DG	-0.007336	0.000903	-8.126	28133	32065	536008
Georgia_Satsurblia.SG	ZlatyKun	Ranis13.SG	Mbuti.DG	-0.007518	0.000943	-7.973	23531	26895	447478
Czech_Pavlov1	RNI_deam	Ranis13.SG	Mbuti.DG	-0.010692	0.001365	-7.831	1878	2288	38392
Israel_RaqefetCave_Natufian	Russia_Sunghir.SG	Ranis13.SG	Mbuti.DG	-0.004332	0.000553	-7.83	27894	30192	530603
England_AvelinesHole.SG	ZlatyKun.SG_new	Ranis13.SG	Mbuti.DG	-0.008547	0.001093	-7.817	7992	9295	152524
Israel_RaqefetCave_Natufian	MNN_1	Ranis13.SG	Mbuti.DG	-0.004419	0.000569	-7.772	27171	29487	523949
MNN_1	ZlatyKun.SG_new	Ranis13.SG	Mbuti.DG	-0.006377	0.000825	-7.733	57576	64429	1074681
Israel_RaqefetCave_Natufian	Spain_BalmaGuilanya	Ranis13.SG	Mbuti.DG	-0.006044	0.000787	-7.679	10130	11346	201198
MPR	ZlatyKun.SG_new	Ranis13.SG	Mbuti.DG	-0.006744	0.000881	-7.657	53087	59766	990277
Israel_RaqefetCave_Natufian	Serbia_IronGates_early	Ranis13.SG	Mbuti.DG	-0.003942	0.000518	-7.613	26985	29055	525022
BachoKiro_BK1653_deam	ZlatyKun.SG_new	Ranis13.SG	Mbuti.DG	-0.00728	0.000964	-7.554	28134	32035	535810
BachoKiro_F6_620_all	ZlatyKun.SG_new	Ranis13.SG	Mbuti.DG	-0.007503	0.001	-7.5	55679	63563	1050844
Italy_Villabruna	ZlatyKun.SG_new	Ranis13.SG	Mbuti.DG	-0.006674	0.000897	-7.439	46304	52147	875592
Italy_GrottaContinenza.SG	ZlatyKun.SG_new	Ranis13.SG	Mbuti.DG	-0.006549	0.000883	-7.417	60312	67677	1124794
England_GoughsCave.SG	ZlatyKun.SG_new	Ranis13.SG	Mbuti.DG	-0.006854	0.000926	-7.399	58050	65454	1080217
KRZ	RNI_deam	Ranis13.SG	Mbuti.DG	-0.012143	0.00166	-7.315	1341	1675	27530
Israel_RaqefetCave_Natufian	Italy_Uzzo_EM	Ranis13.SG	Mbuti.DG	-0.004808	0.000658	-7.303	20841	22833	414395
DLV006	ZlatyKun.SG_new	Ranis13.SG	Mbuti.DG	-0.00682	0.000937	-7.281	34756	39248	658598
BachoKiro_CC7_335_deam	ZlatyKun.SG_new	Ranis13.SG	Mbuti.DG	-0.007099	0.000979	-7.249	23968	27260	463666
Israel_RaqefetCave_Natufian	Russia_Yana.SG	Ranis13.SG	Mbuti.DG	-0.004335	0.000599	-7.24	28190	30490	530597
OKL	ZlatyKun.SG_new	Ranis13.SG	Mbuti.DG	-0.006317	0.000875	-7.216	47524	53124	886491
Czech_Vestonice16	ZlatyKun.SG_new	Ranis13.SG	Mbuti.DG	-0.006642	0.000925	-7.182	37897	42712	724806
Israel_RaqefetCave_Natufian	OKL	Ranis13.SG	Mbuti.DG	-0.004372	0.000611	-7.159	23294	25286	455508
MNN_1	ZlatyKun	Ranis13.SG	Mbuti.DG	-0.005951	0.000836	-7.12	34147	37953	639598
Austria_Krems1_1	ZlatyKun.SG_new	Ranis13.SG	Mbuti.DG	-0.006423	0.000916	-7.013	37564	42072	701871
MPR	ZlatyKun	Ranis13.SG	Mbuti.DG	-0.006265	0.000895	-7.001	32740	36566	610713
BachoKiro_BK1653_deam	ZlatyKun	Ranis13.SG	Mbuti.DG	-0.006869	0.000983	-6.988	19908	22503	377799
Italy_Ostuni1	ZlatyKun.SG_new	Ranis13.SG	Mbuti.DG	-0.006931	0.000993	-6.982	15832	17990	311333
England_GoughsCave.SG	ZlatyKun	Ranis13.SG	Mbuti.DG	-0.006562	0.00094	-6.981	33574	37706	629663
AC16	ZlatyKun.SG_new	Ranis13.SG	Mbuti.DG	-0.006629	0.000953	-6.96	43762	49225	824031
Italy_Villabruna	ZlatyKun	Ranis13.SG	Mbuti.DG	-0.006363	0.000916	-6.947	30692	34370	578073
Italy_GrottaContinenza.SG	ZlatyKun	Ranis13.SG	Mbuti.DG	-0.006229	0.000897	-6.94	34304	38294	640662
BachoKiro_F6_620_all	ZlatyKun	Ranis13.SG	Mbuti.DG	-0.00706	0.001026	-6.883	33590	38064	633708
Muierii1	ZlatyKun.SG_new	Ranis13.SG	Mbuti.DG	-0.006432	0.00094	-6.844	61226	68544	1137655
OKL	ZlatyKun	Ranis13.SG	Mbuti.DG	-0.006107	0.000902	-6.773	29863	33282	559767
PES	ZlatyKun.SG_new	Ranis13.SG	Mbuti.DG	-0.0062	0.000917	-6.762	57992	64701	1082116
Israel_RaqefetCave_Natufian	Muierii1	Ranis13.SG	Mbuti.DG	-0.004675	0.000698	-6.699	27616	30090	529221
BachoKiro_CC7_335_deam	ZlatyKun	Ranis13.SG	Mbuti.DG	-0.006695	0.001005	-6.661	16769	18941	324495
Israel_RaqefetCave_Natufian	PES	Ranis13.SG	Mbuti.DG	-0.004482	0.000673	-6.657	26506	28803	512649
China_Tianyuan	ZlatyKun.SG_new	Ranis13.SG	Mbuti.DG	-0.006306	0.000961	-6.561	45957	51486	876803
England_AvelinesHole.SG	ZlatyKun	Ranis13.SG	Mbuti.DG	-0.007759	0.001185	-6.548	5781	6633	109789
Israel_RaqefetCave_Natufian	Spain_ElMiron	Ranis13.SG	Mbuti.DG	-0.004726	0.000723	-6.537	17913	19594	355665
Austria_Krems1_1	ZlatyKun	Ranis13.SG	Mbuti.DG	-0.006046	0.000926	-6.529	26344	29329	493712
Italy_OrienteC	ZlatyKun.SG_new	Ranis13.SG	Mbuti.DG	-0.006611	0.001016	-6.509	15025	16900	283557
DLV005	ZlatyKun.SG_new	Ranis13.SG	Mbuti.DG	-0.006233	0.000962	-6.479	39153	43731	734394
Czech_Vestonice16	ZlatyKun	Ranis13.SG	Mbuti.DG	-0.006097	0.000944	-6.46	26213	29265	500460
Israel_RaqefetCave_Natufian	Italy_GrottaContinenza.SG	Ranis13.SG	Mbuti.DG	-0.004043	0.000627	-6.451	27054	29178	525261
Italy_Uzzo_EM	ZlatyKun.SG_new	Ranis13.SG	Mbuti.DG	-0.006012	0.000937	-6.413	41234	45934	781817
Italy_OrienteC	ZlatyKun	Ranis13.SG	Mbuti.DG	-0.00668	0.001046	-6.386	10959	12338	206441
PA12	ZlatyKun.SG_new	Ranis13.SG	Mbuti.DG	-0.006013	0.000943	-6.374	36606	40755	689949
GOY	ZlatyKun.SG_new	Ranis13.SG	Mbuti.DG	-0.007234	0.001139	-6.349	6302	7193	123125
PES	ZlatyKun	Ranis13.SG	Mbuti.DG	-0.005847	0.000924	-6.33	33487	37142	625202
DLV006	ZlatyKun	Ranis13.SG	Mbuti.DG	-0.00611	0.000965	-6.329	23258	25952	440979
AC16	ZlatyKun	Ranis13.SG	Mbuti.DG	-0.006206	0.000982	-6.322	27764	31012	523293
GoyetQ376-3	RNI_deam	Ranis13.SG	Mbuti.DG	-0.01261	0.002015	-6.259	797	999	16046
Iboussieres	RNI_deam	Ranis13.SG	Mbuti.DG	-0.01101	0.00176	-6.257	1251	1515	24027
Israel_RaqefetCave_Natufian	Switzerland_Bichon.SG	Ranis13.SG	Mbuti.DG	-0.004114	0.000659	-6.24	27392	29572	529907
China_Tianyuan	ZlatyKun	Ranis13.SG	Mbuti.DG	-0.006087	0.000981	-6.204	30012	33513	575118
Israel_RaqefetCave_Natufian	Russia_Ust_Ishim.DG	Ranis13.SG	Mbuti.DG	-0.004793	0.000774	-6.193	26823	29207	497292
Italy_Ostuni1	ZlatyKun	Ranis13.SG	Mbuti.DG	-0.00631	0.001027	-6.143	12111	13598	235570
Belgium_GoyetQ2	ZlatyKun.SG_new	Ranis13.SG	Mbuti.DG	-0.006013	0.000983	-6.12	20039	22305	376780
Oase1_new	ZlatyKun.SG_new	Ranis13.SG	Mbuti.DG	-0.006695	0.001095	-6.115	16681	18837	322009
Israel_RaqefetCave_Natufian	Russia_Sidelkino.SG	Ranis13.SG	Mbuti.DG	-0.003957	0.000648	-6.109	23117	24890	448116
Israel_RaqefetCave_Natufian	Italy_Villabruna	Ranis13.SG	Mbuti.DG	-0.003904	0.00064	-6.104	24167	26008	471645
PA12	ZlatyKun	Ranis13.SG	Mbuti.DG	-0.005864	0.000962	-6.095	23881	26525	450919
Israel_RaqefetCave_Natufian	STO	Ranis13.SG	Mbuti.DG	-0.0041	0.000674	-6.083	24345	26292	474936
BachoKiro_BB7_240_deam	ZlatyKun.SG_new	Ranis13.SG	Mbuti.DG	-0.006065	0.001003	-6.048	26910	30033	514941
Israel_RaqefetCave_Natufian	Russia_MA1.SG	Ranis13.SG	Mbuti.DG	-0.00454	0.000751	-6.046	20265	22012	384780
Muierii1	ZlatyKun	Ranis13.SG	Mbuti.DG	-0.005834	0.000965	-6.045	34658	38427	646066
Ranchot88	ZlatyKun	Ranis13.SG	Mbuti.DG	-0.007511	0.001245	-6.035	5059	5764	93860
DLV005	ZlatyKun	Ranis13.SG	Mbuti.DG	-0.005989	0.000999	-5.997	26345	29315	495824
Israel_RaqefetCave_Natufian	MPR	Ranis13.SG	Mbuti.DG	-0.003896	0.000651	-5.981	25664	27606	498555
PRD	ZlatyKun	Ranis13.SG	Mbuti.DG	-0.006256	0.00105	-5.96	8274	9270	159292
Ranchot88	ZlatyKun.SG_new	Ranis13.SG	Mbuti.DG	-0.007113	0.001196	-5.948	7329	8292	135391
Israel_RaqefetCave_Natufian	Russia_Kostenki14	Ranis13.SG	Mbuti.DG	-0.004224	0.000711	-5.941	26838	28987	508694
Czech_Vestonice43	ZlatyKun.SG_new	Ranis13.SG	Mbuti.DG	-0.00709	0.001208	-5.868	6436	7312	123526
GOY	ZlatyKun	Ranis13.SG	Mbuti.DG	-0.006921	0.001185	-5.84	4553	5159	87573
Czech_Vestonice13	ZlatyKun.SG_new	Ranis13.SG	Mbuti.DG	-0.006747	0.001167	-5.779	5789	6547	112235
Israel_RaqefetCave_Natufian	PA12	Ranis13.SG	Mbuti.DG	-0.004213	0.00073	-5.769	18731	20285	368913
Italy_Uzzo_EM	ZlatyKun	Ranis13.SG	Mbuti.DG	-0.005425	0.000945	-5.741	26837	29595	508454
Israel_RaqefetCave_Natufian	Russia_AfontovaGora3	Ranis13.SG	Mbuti.DG	-0.005028	0.000877	-5.732	7985	8778	157734
Israel_RaqefetCave_Natufian	Spain_Chan.SG	Ranis13.SG	Mbuti.DG	-0.003673	0.000642	-5.722	26429	28306	511132
GoyetQ116-1	ZlatyKun.SG_new	Ranis13.SG	Mbuti.DG	-0.005786	0.001011	-5.721	25780	28590	485622
Israel_RaqefetCave_Natufian	Spain_CarihuelaCave	Ranis13.SG	Mbuti.DG	-0.004296	0.000752	-5.712	13503	14625	261200
ORM	ZlatyKun.SG_new	Ranis13.SG	Mbuti.DG	-0.005969	0.001045	-5.712	20713	23037	389293
BachoKiro_BB7_240_deam	ZlatyKun	Ranis13.SG	Mbuti.DG	-0.005959	0.001047	-5.691	18957	21113	361821
ORM	ZlatyKun	Ranis13.SG	Mbuti.DG	-0.006097	0.001079	-5.651	14172	15798	266794
GoyetQ116-1	ZlatyKun	Ranis13.SG	Mbuti.DG	-0.005737	0.001017	-5.642	18020	19971	339993
Austria_KremsWA3	ZlatyKun.SG_new	Ranis13.SG	Mbuti.DG	-0.006138	0.00109	-5.632	11542	12875	217226
PIN	RNI_deam	Ranis13.SG	Mbuti.DG	-0.009222	0.001642	-5.615	1341	1600	28094
PRD	ZlatyKun.SG_new	Ranis13.SG	Mbuti.DG	-0.005484	0.000979	-5.601	12214	13490	232771
GOY009.pmd	ZlatyKun.SG_new	Ranis13.SG	Mbuti.DG	-0.006962	0.001252	-5.56	5011	5692	97851
Morocco_Taforalt	BuKa3C	Ranis13.SG	Mbuti.DG	-0.009752	0.001756	-5.553	1254	1499	25122
FRL	ZlatyKun.SG_new	Ranis13.SG	Mbuti.DG	-0.005583	0.00101	-5.53	30628	33853	577544
MAZ003	ZlatyKun.SG_new	Ranis13.SG	Mbuti.DG	-0.006103	0.001121	-5.444	6303	7045	121537
Belgium_GoyetQ2	ZlatyKun	Ranis13.SG	Mbuti.DG	-0.005507	0.001021	-5.393	13607	15017	256150
Czech_Vestonice43	ZlatyKun	Ranis13.SG	Mbuti.DG	-0.006955	0.00129	-5.39	5055	5730	97132
Israel_RaqefetCave_Natufian	RIP	Ranis13.SG	Mbuti.DG	-0.00383	0.000728	-5.262	13502	14522	266254
Austria_KremsWA3	ZlatyKun	Ranis13.SG	Mbuti.DG	-0.005905	0.001125	-5.251	8319	9241	156149
Iran_BeltCave_all_published	RNI_deam	Ranis13.SG	Mbuti.DG	-0.010157	0.001936	-5.247	1100	1316	21323
FRM	ZlatyKun.SG_new	Ranis13.SG	Mbuti.DG	-0.006379	0.001219	-5.232	5480	6136	102794
Oase1_new	ZlatyKun	Ranis13.SG	Mbuti.DG	-0.005816	0.001116	-5.214	12200	13568	235091
MLZ053	ZlatyKun.SG_new	Ranis13.SG	Mbuti.DG	-0.005338	0.001043	-5.116	11862	13063	224853
MAZ003	ZlatyKun	Ranis13.SG	Mbuti.DG	-0.005988	0.001174	-5.101	4581	5118	89574
Israel_RaqefetCave_Natufian	ORM	Ranis13.SG	Mbuti.DG	-0.004063	0.000801	-5.072	11541	12444	222421
FRL	ZlatyKun	Ranis13.SG	Mbuti.DG	-0.00515	0.001019	-5.053	20565	22573	389849
LMA	RNI_deam	Ranis13.SG	Mbuti.DG	-0.008816	0.001752	-5.033	1129	1341	24030
Morocco_Taforalt	BuKa3A	Ranis13.SG	Mbuti.DG	-0.009804	0.001967	-4.983	849	1017	17094
MLZ053	ZlatyKun	Ranis13.SG	Mbuti.DG	-0.005536	0.001114	-4.967	8867	9795	167726
Israel_RaqefetCave_Natufian	PRD	Ranis13.SG	Mbuti.DG	-0.004472	0.000905	-4.939	6499	7078	129369
Czech_Vestonice13	ZlatyKun	Ranis13.SG	Mbuti.DG	-0.005939	0.001219	-4.871	4402	4907	85054
Czech_Pavlov1	ZlatyKun	Ranis13.SG	Mbuti.DG	-0.007544	0.001558	-4.843	2066	2373	40731
GER_new	ZlatyKun.SG_new	Ranis13.SG	Mbuti.DG	-0.005129	0.001066	-4.812	10112	11115	195525
HohleFels	ZlatyKun	Ranis13.SG	Mbuti.DG	-0.00693	0.001466	-4.728	3325	3745	60676
Israel_RaqefetCave_Natufian	MAZ003	Ranis13.SG	Mbuti.DG	-0.005107	0.001086	-4.703	3528	3893	71560
GOY009.pmd	ZlatyKun	Ranis13.SG	Mbuti.DG	-0.006224	0.001341	-4.641	3682	4127	71580
PIN	ZlatyKun.SG_new	Ranis13.SG	Mbuti.DG	-0.007523	0.00164	-4.588	1884	2166	37559
KRZ	ZlatyKun.SG_new	Ranis13.SG	Mbuti.DG	-0.007569	0.001654	-4.576	1935	2218	37372
Israel_RaqefetCave_Natufian	MLZ053	Ranis13.SG	Mbuti.DG	-0.004156	0.000923	-4.503	6871	7433	135421
HohleFels	ZlatyKun.SG_new	Ranis13.SG	Mbuti.DG	-0.006234	0.001389	-4.49	4789	5330	86759
Iran_BeltCave_all_published	ZlatyKun.SG_new	Ranis13.SG	Mbuti.DG	-0.008315	0.001863	-4.463	1609	1859	30032
Czech_Pavlov1	ZlatyKun.SG_new	Ranis13.SG	Mbuti.DG	-0.006476	0.001459	-4.437	2748	3091	52951
GER_new	ZlatyKun	Ranis13.SG	Mbuti.DG	-0.00503	0.00114	-4.413	7125	7827	139400
Israel_RaqefetCave_Natufian	Italy_OrienteC	Ranis13.SG	Mbuti.DG	-0.003448	0.000813	-4.241	8776	9363	170186
KRZ	ZlatyKun	Ranis13.SG	Mbuti.DG	-0.007689	0.001825	-4.213	1445	1659	27934
PIN	ZlatyKun	Ranis13.SG	Mbuti.DG	-0.007241	0.001796	-4.032	1416	1624	28646
FRM	ZlatyKun	Ranis13.SG	Mbuti.DG	-0.005279	0.001314	-4.018	4269	4688	79317
LMA	ZlatyKun.SG_new	Ranis13.SG	Mbuti.DG	-0.007009	0.001745	-4.016	1643	1872	32742
Iboussieres	ZlatyKun.SG_new	Ranis13.SG	Mbuti.DG	-0.007564	0.001914	-3.952	1621	1845	29673
Israel_RaqefetCave_Natufian	Oase1_new	Ranis13.SG	Mbuti.DG	-0.003547	0.000907	-3.911	10247	10925	191142
Iboussieres	ZlatyKun	Ranis13.SG	Mbuti.DG	-0.008092	0.002155	-3.755	1090	1252	19993
Israel_RaqefetCave_Natufian	Rochedane	Ranis13.SG	Mbuti.DG	-0.00406	0.00109	-3.727	4099	4426	80470
LMA	ZlatyKun	Ranis13.SG	Mbuti.DG	-0.006957	0.001891	-3.68	1198	1365	23992
Georgia_Satsurblia.SG	GER_new	Ranis13.SG	Mbuti.DG	-0.003246	0.000895	-3.628	6901	7344	136181
Israel_RaqefetCave_Natufian	Italy_Ostuni1	Ranis13.SG	Mbuti.DG	-0.002916	0.000804	-3.626	9631	10185	190135
England_AvelinesHole.SG	Russia_Sunghir.SG	Ranis13.SG	Mbuti.DG	-0.00255	0.000708	-3.599	7844	8233	152575
Israel_RaqefetCave_Natufian	Russia_AfontovaGora2.SG	Ranis13.SG	Mbuti.DG	-0.004392	0.001246	-3.524	2455	2661	47062
Anatolia_Pinarbasi	FRL	Ranis13.SG	Mbuti.DG	-0.002641	0.000758	-3.485	24137	25375	468735
Anatolia_Pinarbasi	GER_new	Ranis13.SG	Mbuti.DG	-0.002897	0.000857	-3.379	8023	8495	162893
Israel_RaqefetCave_Natufian	Rigney1	Ranis13.SG	Mbuti.DG	-0.007034	0.002082	-3.379	958	1089	18608
Georgia_Satsurblia.SG	Russia_MA1.SG	Ranis13.SG	Mbuti.DG	-0.002246	0.000676	-3.324	29353	30606	557647
Georgia_Satsurblia.SG	MNN_1	Ranis13.SG	Mbuti.DG	-0.001728	0.000522	-3.31	39247	40540	748274
Israel_RaqefetCave_Natufian	Ranchot88	Ranis13.SG	Mbuti.DG	-0.00356	0.001086	-3.277	3923	4194	76087
Georgia_Kotias.SG	GER_new	Ranis13.SG	Mbuti.DG	-0.002759	0.00085	-3.245	9947	10486	195464
Iran_BeltCave_all_published	ZlatyKun	Ranis13.SG	Mbuti.DG	-0.006668	0.002064	-3.23	1253	1405	22920
PIN	STO	Ranis13.SG	Mbuti.DG	-0.004554	0.001415	-3.219	1548	1704	34267
Anatolia_Pinarbasi	Italy_Uzzo_EM	Ranis13.SG	Mbuti.DG	-0.002029	0.000645	-3.146	31578	32844	623984
England_AvelinesHole.SG	MLZ053	Ranis13.SG	Mbuti.DG	-0.004229	0.001353	-3.125	2031	2207	41503
Georgia_Kotias.SG	Russia_MA1.SG	Ranis13.SG	Mbuti.DG	-0.002093	0.000675	-3.102	42369	44041	798895
Georgia_Satsurblia.SG	Russia_AfontovaGora3	Ranis13.SG	Mbuti.DG	-0.002496	0.000814	-3.068	8971	9421	180179
Anatolia_Pinarbasi	Russia_MA1.SG	Ranis13.SG	Mbuti.DG	-0.002168	0.000707	-3.067	31923	33229	602196
Georgia_Satsurblia.SG	Russia_Ust_Ishim.DG	Ranis13.SG	Mbuti.DG	-0.002252	0.00074	-3.043	40246	41902	735548
Georgia_Satsurblia.SG	Russia_Sunghir.SG	Ranis13.SG	Mbuti.DG	-0.001636	0.000539	-3.038	42816	44118	795355
Iran_BeltCave_all_published	PA12	Ranis13.SG	Mbuti.DG	-0.005909	0.001968	-3.003	1134	1262	21684
Austria_KremsWA3	Rigney1	Ranis13.SG	Mbuti.DG	-0.008563	0.002898	-2.955	375	444	7996
Georgia_Satsurblia.SG	Rigney1	Ranis13.SG	Mbuti.DG	-0.005532	0.001886	-2.934	1213	1343	23398
Czech_Vestonice13	GoyetQ116-1	Ranis13.SG	Mbuti.DG	-0.003553	0.001214	-2.927	3067	3297	64566
Anatolia_Pinarbasi	GoyetQ116-1	Ranis13.SG	Mbuti.DG	-0.002264	0.000774	-2.926	20944	21853	401564
Georgia_Satsurblia.SG	PES	Ranis13.SG	Mbuti.DG	-0.001755	0.000606	-2.895	39301	40627	755136
Italy_Villabruna	LMA	Ranis13.SG	Mbuti.DG	-0.004477	0.001583	-2.828	1292	1424	29688
Anatolia_Pinarbasi	Spain_BalmaGuilanya	Ranis13.SG	Mbuti.DG	-0.002022	0.000716	-2.825	14548	15128	286805
England_AvelinesHole.SG	Spain_BalmaGuilanya	Ranis13.SG	Mbuti.DG	-0.002918	0.00104	-2.806	2672	2851	61188
Czech_Vestonice43	Russia_MA1.SG	Ranis13.SG	Mbuti.DG	-0.00288	0.001042	-2.765	4573	4835	90709
England_AvelinesHole.SG	FRL	Ranis13.SG	Mbuti.DG	-0.002937	0.001063	-2.763	4655	4932	94370
Georgia_Satsurblia.SG	Spain_CarihuelaCave	Ranis13.SG	Mbuti.DG	-0.001968	0.000713	-2.761	16695	17316	315614
BachoKiro_BK1653_deam	FRL	Ranis13.SG	Mbuti.DG	-0.002142	0.000779	-2.75	15960	16663	328275
Russia_Kostenki12	Spain_CarihuelaCave	Ranis13.SG	Mbuti.DG	-0.0048	0.00175	-2.743	1304	1434	27006
Czech_Vestonice43	GoyetQ116-1	Ranis13.SG	Mbuti.DG	-0.003189	0.001169	-2.728	3714	3957	76312
Georgia_Kotias.SG	MLZ053	Ranis13.SG	Mbuti.DG	-0.002286	0.000838	-2.728	11806	12319	224792
Georgia_Satsurblia.SG	Italy_Uzzo_EM	Ranis13.SG	Mbuti.DG	-0.001825	0.00067	-2.723	28379	29373	544460
Israel_RaqefetCave_Natufian	KRZ	Ranis13.SG	Mbuti.DG	-0.004907	0.001803	-2.722	1134	1246	22711
Anatolia_Pinarbasi	Spain_CarihuelaCave	Ranis13.SG	Mbuti.DG	-0.001996	0.000734	-2.721	19547	20301	378024
Anatolia_Pinarbasi	Russia_Sunghir.SG	Ranis13.SG	Mbuti.DG	-0.001438	0.000534	-2.695	44504	45714	841361
GoyetQ376-3	ZlatyKun.SG_new	Ranis13.SG	Mbuti.DG	-0.005518	0.00209	-2.64	1178	1300	21993
Czech_Vestonice13	FRL	Ranis13.SG	Mbuti.DG	-0.002967	0.001126	-2.635	3451	3666	72307
Czech_Pavlov1	Muierii1	Ranis13.SG	Mbuti.DG	-0.003306	0.001257	-2.63	2509	2684	52828
GOY	Spain_BalmaGuilanya	Ranis13.SG	Mbuti.DG	-0.003263	0.001242	-2.626	2335	2494	48852
Georgia_Satsurblia.SG	OKL	Ranis13.SG	Mbuti.DG	-0.001589	0.000606	-2.622	32657	33637	616803
BachoKiro_CC7_335_deam	GER_new	Ranis13.SG	Mbuti.DG	-0.002814	0.00108	-2.607	5112	5398	101632
Anatolia_Pinarbasi	MNN_1	Ranis13.SG	Mbuti.DG	-0.001308	0.000504	-2.597	42459	43532	820488
Georgia_Kotias.SG	Italy_Uzzo_EM	Ranis13.SG	Mbuti.DG	-0.001655	0.000644	-2.571	40927	42221	781609
Iran_BeltCave_all_published	Spain_ElMiron	Ranis13.SG	Mbuti.DG	-0.004756	0.001863	-2.553	1170	1277	22470
Iran_BeltCave_all_published	Muierii1	Ranis13.SG	Mbuti.DG	-0.004345	0.001703	-2.552	1650	1780	29924
Anatolia_Pinarbasi	OKL	Ranis13.SG	Mbuti.DG	-0.001463	0.000574	-2.551	35425	36443	695980
BachoKiro_F6_620_all	FRL	Ranis13.SG	Mbuti.DG	-0.002115	0.00083	-2.549	30047	31233	560664
BachoKiro_BK1653_deam	Russia_MA1.SG	Ranis13.SG	Mbuti.DG	-0.001898	0.000747	-2.54	20200	20937	388098
England_AvelinesHole.SG	STO	Ranis13.SG	Mbuti.DG	-0.001964	0.000775	-2.533	5805	6073	136107
Georgia_Satsurblia.SG	Russia_Yana.SG	Ranis13.SG	Mbuti.DG	-0.001476	0.000584	-2.524	43217	44391	795350
Georgia_Satsurblia.SG	RIP	Ranis13.SG	Mbuti.DG	-0.001744	0.000694	-2.513	17843	18441	342906
BachoKiro_BK1653_deam	Spain_BalmaGuilanya	Ranis13.SG	Mbuti.DG	-0.002017	0.000805	-2.506	10501	10923	209647
Anatolia_Pinarbasi	Russia_Ust_Ishim.DG	Ranis13.SG	Mbuti.DG	-0.0019	0.000762	-2.492	43123	44615	785276
Georgia_Satsurblia.SG	Muierii1	Ranis13.SG	Mbuti.DG	-0.001693	0.000688	-2.463	42762	44106	793769
Georgia_Kotias.SG	Spain_CarihuelaCave	Ranis13.SG	Mbuti.DG	-0.001711	0.0007	-2.445	24187	24968	456590
Iran_BeltCave_all_published	Russia_AfontovaGora2.SG	Ranis13.SG	Mbuti.DG	-0.011711	0.00479	-2.445	155	191	3123
Georgia_Satsurblia.SG	Switzerland_Bichon.SG	Ranis13.SG	Mbuti.DG	-0.001529	0.000629	-2.429	42065	43276	792549
Anatolia_Pinarbasi	Muierii1	Ranis13.SG	Mbuti.DG	-0.001515	0.000627	-2.416	43853	45124	839276
BachoKiro_CC7_335_deam	Russia_MA1.SG	Ranis13.SG	Mbuti.DG	-0.002121	0.00088	-2.411	18008	18720	335680
BachoKiro_CC7_335_deam	FRL	Ranis13.SG	Mbuti.DG	-0.002118	0.00088	-2.407	14635	15231	281314
Italy_GrottaContinenza.SG	Russia_AfontovaGora2.SG	Ranis13.SG	Mbuti.DG	-0.002266	0.000942	-2.406	4253	4442	83496
BachoKiro_CC7_335_deam	GoyetQ116-1	Ranis13.SG	Mbuti.DG	-0.002198	0.000914	-2.405	12877	13418	245635
BachoKiro_F6_620_all	GER_new	Ranis13.SG	Mbuti.DG	-0.002298	0.000956	-2.405	9972	10412	191425
BachoKiro_F6_620_all	Russia_MA1.SG	Ranis13.SG	Mbuti.DG	-0.001925	0.000801	-2.403	41167	42601	745078
Georgia_Satsurblia.SG	PA12	Ranis13.SG	Mbuti.DG	-0.00164	0.000683	-2.402	25281	26070	480876
Georgia_Satsurblia.SG	Italy_GrottaContinenza.SG	Ranis13.SG	Mbuti.DG	-0.001396	0.000587	-2.38	41612	42708	785244
England_AvelinesHole.SG	Italy_GrottaContinenza.SG	Ranis13.SG	Mbuti.DG	-0.001573	0.000662	-2.376	6418	6655	151011
England_AvelinesHole.SG	OKL	Ranis13.SG	Mbuti.DG	-0.00172	0.000724	-2.375	5742	5971	133550
England_AvelinesHole.SG	Russia_Kostenki14	Ranis13.SG	Mbuti.DG	-0.002172	0.000916	-2.37	7614	7931	146008
Italy_Ostuni1	Russia_MA1.SG	Ranis13.SG	Mbuti.DG	-0.001959	0.000826	-2.37	11449	11896	227958
England_AvelinesHole.SG	Spain_CarihuelaCave	Ranis13.SG	Mbuti.DG	-0.002363	0.000999	-2.367	3623	3809	78639
Czech_Pavlov1	Spain_CarihuelaCave	Ranis13.SG	Mbuti.DG	-0.003869	0.001636	-2.365	1307	1415	27827
BachoKiro_BK1653_deam	GER_new	Ranis13.SG	Mbuti.DG	-0.002142	0.000914	-2.343	5607	5861	118195
Italy_Villabruna	Russia_MA1.SG	Ranis13.SG	Mbuti.DG	-0.001553	0.000665	-2.337	32829	33808	630215
England_AvelinesHole.SG	PES	Ranis13.SG	Mbuti.DG	-0.001944	0.000834	-2.332	7231	7519	147784
Anatolia_Pinarbasi	Austria_Krems1_1	Ranis13.SG	Mbuti.DG	-0.001569	0.000674	-2.328	30929	31849	585797
Russia_Kostenki12	Russia_Kostenki14	Ranis13.SG	Mbuti.DG	-0.002977	0.001279	-2.328	2508	2665	52744
Georgia_Satsurblia.SG	Serbia_IronGates_early	Ranis13.SG	Mbuti.DG	-0.001172	0.000505	-2.319	40004	40887	754278
England_AvelinesHole.SG	Italy_Uzzo_EM	Ranis13.SG	Mbuti.DG	-0.001854	0.0008	-2.317	5040	5265	121292
Czech_Vestonice43	FRL	Ranis13.SG	Mbuti.DG	-0.002601	0.001124	-2.315	4028	4246	84063
Iran_BeltCave_all_published	MNN_1	Ranis13.SG	Mbuti.DG	-0.003343	0.001444	-2.315	1591	1691	29944
BachoKiro_BB7_240_deam	Russia_AfontovaGora3	Ranis13.SG	Mbuti.DG	-0.002163	0.000939	-2.304	8243	8586	158374
Ranchot88	Spain_BalmaGuilanya	Ranis13.SG	Mbuti.DG	-0.002663	0.001163	-2.29	2147	2283	50845
AC16	MLZ053	Ranis13.SG	Mbuti.DG	-0.001944	0.000853	-2.279	9534	9912	194883
England_AvelinesHole.SG	GoyetQ116-1	Ranis13.SG	Mbuti.DG	-0.002589	0.001136	-2.279	4211	4427	83583
Georgia_Satsurblia.SG	Russia_AfontovaGora2.SG	Ranis13.SG	Mbuti.DG	-0.002675	0.001177	-2.273	2920	3073	57142
Georgia_Kotias.SG	PA12	Ranis13.SG	Mbuti.DG	-0.001475	0.00065	-2.27	36363	37380	689698
Anatolia_Pinarbasi	Russia_Kostenki14	Ranis13.SG	Mbuti.DG	-0.001551	0.000685	-2.265	42561	43807	803815
Austria_Krems1_1	Rigney1	Ranis13.SG	Mbuti.DG	-0.004105	0.001813	-2.264	1259	1363	25361
England_AvelinesHole.SG	MPR	Ranis13.SG	Mbuti.DG	-0.001674	0.000741	-2.258	6154	6397	145079
England_AvelinesHole.SG	Russia_Ust_Ishim.DG	Ranis13.SG	Mbuti.DG	-0.002197	0.000977	-2.249	7897	8213	143965
England_AvelinesHole.SG	Russia_MA1.SG	Ranis13.SG	Mbuti.DG	-0.002135	0.00095	-2.248	5741	5978	111134
Georgia_Satsurblia.SG	Russia_Kostenki14	Ranis13.SG	Mbuti.DG	-0.001506	0.00067	-2.248	39615	40726	737480
Anatolia_Pinarbasi	Belgium_GoyetQ2	Ranis13.SG	Mbuti.DG	-0.001677	0.000747	-2.245	15757	16274	308252
Iran_BeltCave_all_published	Russia_Sunghir.SG	Ranis13.SG	Mbuti.DG	-0.003169	0.001412	-2.245	1645	1740	30041
GoyetQ376-3	ZlatyKun	Ranis13.SG	Mbuti.DG	-0.005347	0.002389	-2.239	813	896	15390
Czech_Vestonice43	GER_new	Ranis13.SG	Mbuti.DG	-0.003439	0.001541	-2.232	1460	1571	32262
Georgia_Kotias.SG	MNN_1	Ranis13.SG	Mbuti.DG	-0.001095	0.000492	-2.228	56601	57777	1074297
Iran_BeltCave_all_published	Italy_Uzzo_EM	Ranis13.SG	Mbuti.DG	-0.004276	0.001921	-2.225	1272	1377	24472
England_GoughsCave.SG	Russia_MA1.SG	Ranis13.SG	Mbuti.DG	-0.001508	0.00068	-2.217	39939	41087	761409
Anatolia_Pinarbasi	PA12	Ranis13.SG	Mbuti.DG	-0.001472	0.000664	-2.215	28275	29087	551284
Georgia_Kotias.SG	Russia_AfontovaGora3	Ranis13.SG	Mbuti.DG	-0.001668	0.000754	-2.213	13338	13776	262381
Iran_BeltCave_all_published	Russia_MA1.SG	Ranis13.SG	Mbuti.DG	-0.004418	0.002008	-2.201	1162	1259	21976
Anatolia_Pinarbasi	Rigney1	Ranis13.SG	Mbuti.DG	-0.004009	0.001825	-2.197	1427	1537	27500
Georgia_Kotias.SG	Russia_AfontovaGora2.SG	Ranis13.SG	Mbuti.DG	-0.002229	0.001015	-2.196	4381	4569	84352
England_AvelinesHole.SG	MNN_1	Ranis13.SG	Mbuti.DG	-0.001471	0.000671	-2.193	7491	7713	151267
England_AvelinesHole.SG	Switzerland_Bichon.SG	Ranis13.SG	Mbuti.DG	-0.001645	0.000751	-2.192	6626	6877	152407
Israel_RaqefetCave_Natufian	LMA	Ranis13.SG	Mbuti.DG	-0.004166	0.001901	-2.192	950	1032	19668
Czech_Vestonice13	Muierii1	Ranis13.SG	Mbuti.DG	-0.002108	0.000965	-2.186	5498	5734	111907
Czech_Vestonice13	RIP	Ranis13.SG	Mbuti.DG	-0.002623	0.0012	-2.186	2955	3115	60771
Georgia_Satsurblia.SG	GoyetQ116-1	Ranis13.SG	Mbuti.DG	-0.001764	0.000808	-2.184	18035	18626	335126
Anatolia_Pinarbasi	PES	Ranis13.SG	Mbuti.DG	-0.001339	0.000616	-2.173	41931	43013	807910
GOY	ORM	Ranis13.SG	Mbuti.DG	-0.002599	0.001196	-2.172	2396	2530	51611
KRZ	Muierii1	Ranis13.SG	Mbuti.DG	-0.003207	0.001477	-2.171	1837	1957	37262
Anatolia_Pinarbasi	RIP	Ranis13.SG	Mbuti.DG	-0.001483	0.000684	-2.167	20228	20818	397521
BachoKiro_CC7_335_deam	Russia_AfontovaGora3	Ranis13.SG	Mbuti.DG	-0.002174	0.001004	-2.166	7381	7690	141922
Georgia_Kotias.SG	OKL	Ranis13.SG	Mbuti.DG	-0.00124	0.000574	-2.16	47003	48102	886194
Czech_Pavlov1	Serbia_IronGates_early	Ranis13.SG	Mbuti.DG	-0.002238	0.001037	-2.159	2536	2654	52701
Georgia_Satsurblia.SG	MLZ053	Ranis13.SG	Mbuti.DG	-0.001937	0.000898	-2.158	8185	8485	154959
Iran_BeltCave_all_published	Russia_Yana.SG	Ranis13.SG	Mbuti.DG	-0.003322	0.001549	-2.144	1619	1719	30040
Georgia_Kotias.SG	Spain_BalmaGuilanya	Ranis13.SG	Mbuti.DG	-0.001594	0.000744	-2.143	17896	18438	339844
Czech_Vestonice13	Russia_Yana.SG	Ranis13.SG	Mbuti.DG	-0.001932	0.000905	-2.136	5663	5880	112265
Czech_Vestonice13	Russia_MA1.SG	Ranis13.SG	Mbuti.DG	-0.00242	0.001133	-2.135	4147	4347	82476
Georgia_Kotias.SG	Russia_Sunghir.SG	Ranis13.SG	Mbuti.DG	-0.001101	0.000517	-2.129	61755	63010	1139756
Iran_BeltCave_all_published	PES	Ranis13.SG	Mbuti.DG	-0.003691	0.001734	-2.129	1532	1640	29197
BachoKiro_F6_620_all	LMA	Ranis13.SG	Mbuti.DG	-0.003633	0.001709	-2.127	1658	1774	32071
Anatolia_Pinarbasi	DLV005	Ranis13.SG	Mbuti.DG	-0.001464	0.000689	-2.125	31257	32133	598125
Czech_Pavlov1	DLV005	Ranis13.SG	Mbuti.DG	-0.002661	0.001255	-2.12	1871	1988	43778
Georgia_Satsurblia.SG	STO	Ranis13.SG	Mbuti.DG	-0.001398	0.00066	-2.117	33948	34843	640442
Czech_Pavlov1	Russia_Yana.SG	Ranis13.SG	Mbuti.DG	-0.002383	0.001142	-2.087	2601	2727	52967
BachoKiro_F6_620_all	MLZ053	Ranis13.SG	Mbuti.DG	-0.001931	0.000928	-2.081	11971	12399	221643
Czech_Vestonice43	Rochedane	Ranis13.SG	Mbuti.DG	-0.003811	0.001834	-2.079	1011	1095	22033
Anatolia_Pinarbasi	Italy_GrottaContinenza.SG	Ranis13.SG	Mbuti.DG	-0.001186	0.000571	-2.077	42801	43787	831595
England_AvelinesHole.SG	Russia_Yana.SG	Ranis13.SG	Mbuti.DG	-0.00161	0.000777	-2.074	8069	8315	152577
Iran_BeltCave_all_published	Serbia_IronGates_early	Ranis13.SG	Mbuti.DG	-0.002887	0.001395	-2.07	1604	1690	29867
Czech_Pavlov1	Italy_Uzzo_EM	Ranis13.SG	Mbuti.DG	-0.002938	0.001421	-2.068	2040	2170	44055
Anatolia_Pinarbasi	Spain_ElMiron	Ranis13.SG	Mbuti.DG	-0.00138	0.000668	-2.067	26309	27024	518454
England_AvelinesHole.SG	Muierii1	Ranis13.SG	Mbuti.DG	-0.001847	0.000893	-2.067	7900	8181	152151
Georgia_Satsurblia.SG	Oase1_new	Ranis13.SG	Mbuti.DG	-0.001858	0.000901	-2.061	12051	12463	222166
Czech_Vestonice13	Rigney1	Ranis13.SG	Mbuti.DG	-0.007903	0.003842	-2.057	178	212	4321
MPR	Russia_MA1.SG	Ranis13.SG	Mbuti.DG	-0.001418	0.000692	-2.048	36893	37891	703783
Anatolia_Pinarbasi	Serbia_IronGates_early	Ranis13.SG	Mbuti.DG	-0.001016	0.000498	-2.041	42077	42914	823661
England_AvelinesHole.SG	Serbia_IronGates_early	Ranis13.SG	Mbuti.DG	-0.001215	0.000595	-2.04	6981	7165	151353
Georgia_Kotias.SG	PES	Ranis13.SG	Mbuti.DG	-0.001225	0.000602	-2.036	56928	58253	1081659
DLV006	GER_new	Ranis13.SG	Mbuti.DG	-0.001783	0.000876	-2.034	6400	6641	135230
Georgia_Kotias.SG	Russia_Ust_Ishim.DG	Ranis13.SG	Mbuti.DG	-0.001437	0.000707	-2.032	58716	60230	1053690
GOY009.pmd	GoyetQ116-1	Ranis13.SG	Mbuti.DG	-0.002402	0.001187	-2.024	2774	2917	59578
Czech_Vestonice43	Rigney1	Ranis13.SG	Mbuti.DG	-0.006965	0.003447	-2.021	246	284	5469
Iran_BeltCave_all_published	Russia_Sidelkino.SG	Ranis13.SG	Mbuti.DG	-0.003596	0.001779	-2.021	1312	1402	25017
MPR	Spain_BalmaGuilanya	Ranis13.SG	Mbuti.DG	-0.001296	0.000645	-2.009	14111	14530	324117
Georgia_Satsurblia.SG	Italy_OrienteC	Ranis13.SG	Mbuti.DG	-0.001615	0.000806	-2.004	10299	10616	196300
Italy_GrottaContinenza.SG	MLZ053	Ranis13.SG	Mbuti.DG	-0.001518	0.000759	-2	10952	11289	222342
Anatolia_Pinarbasi	PRD	Ranis13.SG	Mbuti.DG	-0.001565	0.000783	-1.999	9475	9772	190191
Anatolia_Pinarbasi	Russia_Yana.SG	Ranis13.SG	Mbuti.DG	-0.001228	0.000614	-1.999	45377	46410	841360
Czech_Vestonice13	GER_new	Ranis13.SG	Mbuti.DG	-0.003144	0.001572	-1.999	1197	1282	27192
Russia_Kostenki12	Russia_Sidelkino.SG	Ranis13.SG	Mbuti.DG	-0.002653	0.001328	-1.997	2366	2492	47501
BachoKiro_BK1653_deam	Muierii1	Ranis13.SG	Mbuti.DG	-0.001401	0.000702	-1.996	26586	27335	534438
Czech_Vestonice16	GER_new	Ranis13.SG	Mbuti.DG	-0.001756	0.000889	-1.976	7319	7589	153888
Anatolia_Pinarbasi	STO	Ranis13.SG	Mbuti.DG	-0.001241	0.000629	-1.972	36933	37826	719218
Georgia_Satsurblia.SG	GOY009.pmd	Ranis13.SG	Mbuti.DG	-0.00232	0.001176	-1.972	3416	3572	67440
GOY009.pmd	Rigney1	Ranis13.SG	Mbuti.DG	-0.006241	0.003174	-1.966	264	300	5796
Iran_BeltCave_all_published	Switzerland_Bichon.SG	Ranis13.SG	Mbuti.DG	-0.003459	0.001762	-1.963	1610	1714	30007
Czech_Pavlov1	Russia_Sunghir.SG	Ranis13.SG	Mbuti.DG	-0.001875	0.000958	-1.958	2482	2582	52966
Georgia_Kotias.SG	MAZ003	Ranis13.SG	Mbuti.DG	-0.001879	0.000962	-1.953	6295	6524	121505
Iran_BeltCave_all_published	Russia_Kostenki14	Ranis13.SG	Mbuti.DG	-0.003349	0.001717	-1.95	1565	1661	28799
Anatolia_Pinarbasi	Switzerland_Bichon.SG	Ranis13.SG	Mbuti.DG	-0.001169	0.0006	-1.949	43373	44355	839860
Czech_Vestonice13	BuKa3A	Ranis13.SG	Mbuti.DG	-0.011174	0.005741	-1.946	73	93	1810
Georgia_Kotias.SG	RIP	Ranis13.SG	Mbuti.DG	-0.001264	0.000652	-1.939	25782	26406	493092
Anatolia_Pinarbasi	Russia_AfontovaGora2.SG	Ranis13.SG	Mbuti.DG	-0.002144	0.001109	-1.934	3535	3682	68680
BachoKiro_BK1653_deam	MLZ053	Ranis13.SG	Mbuti.DG	-0.001758	0.000912	-1.928	7125	7379	144314
Italy_GrottaContinenza.SG	Rigney1	Ranis13.SG	Mbuti.DG	-0.002868	0.00149	-1.925	1615	1711	33215
Russia_Kostenki12	Serbia_IronGates_early	Ranis13.SG	Mbuti.DG	-0.002109	0.001095	-1.925	2763	2880	55635
DLV006	FRL	Ranis13.SG	Mbuti.DG	-0.001398	0.000729	-1.917	18782	19316	381915
BachoKiro_BK1653_deam	Russia_AfontovaGora3	Ranis13.SG	Mbuti.DG	-0.001696	0.000888	-1.91	8500	8784	167396
Georgia_Kotias.SG	GoyetQ116-1	Ranis13.SG	Mbuti.DG	-0.001448	0.000759	-1.909	26089	26792	485502
BachoKiro_F6_620_all	GoyetQ116-1	Ranis13.SG	Mbuti.DG	-0.001695	0.00089	-1.904	26016	26822	475488
Georgia_Satsurblia.SG	MAZ003	Ranis13.SG	Mbuti.DG	-0.002002	0.001051	-1.904	4248	4415	83512
Anatolia_Pinarbasi	ORM	Ranis13.SG	Mbuti.DG	-0.001426	0.000751	-1.898	16669	17125	319823
Czech_Vestonice16	MLZ053	Ranis13.SG	Mbuti.DG	-0.001601	0.000846	-1.892	9076	9373	185749
Anatolia_Pinarbasi	Russia_AfontovaGora3	Ranis13.SG	Mbuti.DG	-0.001535	0.000812	-1.89	11387	11728	222202
Anatolia_Pinarbasi	DLV006	Ranis13.SG	Mbuti.DG	-0.00128	0.000679	-1.885	27766	28451	534418
MNN_1	Russia_AfontovaGora3	Ranis13.SG	Mbuti.DG	-0.00106	0.000564	-1.879	11914	12190	260543
Anatolia_Pinarbasi	China_Tianyuan	Ranis13.SG	Mbuti.DG	-0.001385	0.000738	-1.876	38826	39805	706769
Czech_Vestonice43	Spain_CarihuelaCave	Ranis13.SG	Mbuti.DG	-0.00207	0.001111	-1.862	3261	3401	67366
DLV005	FRL	Ranis13.SG	Mbuti.DG	-0.001473	0.000791	-1.862	21218	21852	429883
GoyetQ376-3	Russia_Sidelkino.SG	Ranis13.SG	Mbuti.DG	-0.003774	0.002031	-1.859	921	990	18292
Italy_Ostuni1	Muierii1	Ranis13.SG	Mbuti.DG	-0.001315	0.000708	-1.857	15134	15542	310519
AC16	Italy_Uzzo_EM	Ranis13.SG	Mbuti.DG	-0.000998	0.000538	-1.855	23903	24542	639268
Czech_Vestonice16	FRL	Ranis13.SG	Mbuti.DG	-0.001409	0.000762	-1.849	21077	21686	432351
BachoKiro_F6_620_all	Spain_BalmaGuilanya	Ranis13.SG	Mbuti.DG	-0.001606	0.000871	-1.844	18470	19008	334811
England_AvelinesHole.SG	GER_new	Ranis13.SG	Mbuti.DG	-0.002724	0.001479	-1.841	1590	1683	34265
Italy_GrottaContinenza.SG	Russia_MA1.SG	Ranis13.SG	Mbuti.DG	-0.001167	0.000634	-1.841	41546	42467	789249
BachoKiro_F6_620_all	RIP	Ranis13.SG	Mbuti.DG	-0.001563	0.000851	-1.837	26544	27292	479004
Georgia_Kotias.SG	Spain_ElMiron	Ranis13.SG	Mbuti.DG	-0.001264	0.000688	-1.836	32566	33350	620277
England_GoughsCave.SG	FRL	Ranis13.SG	Mbuti.DG	-0.001288	0.000703	-1.832	27924	28644	558963
Czech_Vestonice16	GoyetQ116-1	Ranis13.SG	Mbuti.DG	-0.001422	0.000781	-1.822	19007	19548	380553
Georgia_Kotias.SG	Russia_Kostenki14	Ranis13.SG	Mbuti.DG	-0.001217	0.000671	-1.815	57436	58724	1059046
MNN_1	Russia_MA1.SG	Ranis13.SG	Mbuti.DG	-0.000971	0.000537	-1.809	37827	38566	761251
Ranchot88	Russia_AfontovaGora3	Ranis13.SG	Mbuti.DG	-0.002721	0.001506	-1.807	1922	2029	39331
Anatolia_Pinarbasi	MLZ053	Ranis13.SG	Mbuti.DG	-0.001498	0.000831	-1.803	9787	10072	190417
Czech_Pavlov1	Switzerland_Bichon.SG	Ranis13.SG	Mbuti.DG	-0.002269	0.001261	-1.799	2487	2607	52915
BachoKiro_CC7_335_deam	Russia_Ust_Ishim.DG	Ranis13.SG	Mbuti.DG	-0.001557	0.000869	-1.793	23360	24041	437276
Czech_Vestonice43	HohleFels	Ranis13.SG	Mbuti.DG	-0.004172	0.002327	-1.793	685	745	14398
Anatolia_Pinarbasi	BachoKiro_BB7_240_deam	Ranis13.SG	Mbuti.DG	-0.001376	0.000771	-1.785	23552	24141	427751
Czech_Vestonice43	GOY	Ranis13.SG	Mbuti.DG	-0.003387	0.001902	-1.781	935	1003	19951
DLV006	MLZ053	Ranis13.SG	Mbuti.DG	-0.001501	0.000844	-1.779	7856	8098	160758
Czech_Pavlov1	Iboussieres	Ranis13.SG	Mbuti.DG	-0.011167	0.006289	-1.776	67	86	1632
BachoKiro_BK1653_deam	Rigney1	Ranis13.SG	Mbuti.DG	-0.003457	0.00195	-1.774	924	990	19142
Czech_Pavlov1	Italy_OrienteC	Ranis13.SG	Mbuti.DG	-0.0035	0.001972	-1.774	897	964	19206
Rochedane	Spain_BalmaGuilanya	Ranis13.SG	Mbuti.DG	-0.002031	0.001145	-1.774	2311	2420	53684
Georgia_Kotias.SG	HohleFels	Ranis13.SG	Mbuti.DG	-0.00203	0.001147	-1.77	4690	4866	86701
LMA	Spain_BalmaGuilanya	Ranis13.SG	Mbuti.DG	-0.003758	0.002124	-1.769	522	574	13594
Czech_Vestonice13	Russia_Sunghir.SG	Ranis13.SG	Mbuti.DG	-0.001345	0.000761	-1.768	5347	5498	112263
Georgia_Satsurblia.SG	PRD	Ranis13.SG	Mbuti.DG	-0.001512	0.000856	-1.766	8389	8633	161810
Anatolia_Pinarbasi	Czech_Vestonice16	Ranis13.SG	Mbuti.DG	-0.001159	0.000658	-1.761	30943	31635	596492
AC16	Russia_MA1.SG	Ranis13.SG	Mbuti.DG	-0.001244	0.00071	-1.752	30619	31349	587543
Anatolia_Pinarbasi	Italy_Villabruna	Ranis13.SG	Mbuti.DG	-0.001034	0.00059	-1.751	36202	36934	708018
Czech_Vestonice43	MNN_1	Ranis13.SG	Mbuti.DG	-0.00145	0.000828	-1.751	6233	6412	123110
Georgia_Kotias.SG	Italy_GrottaContinenza.SG	Ranis13.SG	Mbuti.DG	-0.001012	0.000578	-1.751	59985	61123	1124291
Georgia_Kotias.SG	Serbia_IronGates_early	Ranis13.SG	Mbuti.DG	-0.000857	0.000491	-1.746	57458	58385	1081323
Anatolia_Pinarbasi	BuKa3A	Ranis13.SG	Mbuti.DG	-0.003947	0.002264	-1.743	642	694	13343
PIN	BuKa3A	Ranis13.SG	Mbuti.DG	-0.016616	0.00954	-1.742	25	36	662
BachoKiro_F6_620_all	Italy_Uzzo_EM	Ranis13.SG	Mbuti.DG	-0.001406	0.000808	-1.74	42046	43109	756277
Czech_Vestonice16	Russia_MA1.SG	Ranis13.SG	Mbuti.DG	-0.001271	0.00073	-1.74	26808	27474	523945
BachoKiro_CC7_335_deam	Italy_Uzzo_EM	Ranis13.SG	Mbuti.DG	-0.001497	0.000862	-1.736	19603	20150	364944
China_Tianyuan	GER_new	Ranis13.SG	Mbuti.DG	-0.001547	0.000891	-1.736	9008	9279	174854
Czech_Vestonice13	Spain_BalmaGuilanya	Ranis13.SG	Mbuti.DG	-0.002197	0.001268	-1.733	2296	2401	47729
GOY	Russia_AfontovaGora3	Ranis13.SG	Mbuti.DG	-0.00249	0.001438	-1.731	1836	1932	38253
Russia_Kostenki12	WCX	Ranis13.SG	Mbuti.DG	-0.004512	0.00261	-1.728	378	417	8677
Czech_Vestonice43	Iboussieres	Ranis13.SG	Mbuti.DG	-0.006904	0.003999	-1.726	217	248	4512
BachoKiro_F6_620_all	Russia_Ust_Ishim.DG	Ranis13.SG	Mbuti.DG	-0.001477	0.000856	-1.725	53685	55131	978692
Iran_BeltCave_all_published	MPR	Ranis13.SG	Mbuti.DG	-0.003117	0.001809	-1.723	1563	1653	28792
GoyetQ376-3	PES	Ranis13.SG	Mbuti.DG	-0.003176	0.001844	-1.722	1072	1140	21261
Israel_RaqefetCave_Natufian	WCX	Ranis13.SG	Mbuti.DG	-0.001701	0.000994	-1.711	3708	3837	75842
BachoKiro_BK1653_deam	OKL	Ranis13.SG	Mbuti.DG	-0.001103	0.000646	-1.709	23605	24121	467522
Italy_Villabruna	MLZ053	Ranis13.SG	Mbuti.DG	-0.001366	0.000801	-1.705	10377	10661	208038
Czech_Vestonice16	Spain_BalmaGuilanya	Ranis13.SG	Mbuti.DG	-0.001278	0.000752	-1.698	13484	13833	272998
Czech_Vestonice13	Russia_Ust_Ishim.DG	Ranis13.SG	Mbuti.DG	-0.001678	0.000989	-1.697	5621	5799	106453
Georgia_Satsurblia.SG	MPR	Ranis13.SG	Mbuti.DG	-0.001104	0.000651	-1.696	36860	37621	689586
Czech_Vestonice43	Spain_ElMiron	Ranis13.SG	Mbuti.DG	-0.001656	0.000979	-1.691	4920	5091	103028
Georgia_Kotias.SG	Muierii1	Ranis13.SG	Mbuti.DG	-0.001114	0.000659	-1.689	61738	63005	1137058
Czech_Vestonice13	Russia_Kostenki14	Ranis13.SG	Mbuti.DG	-0.001684	0.000999	-1.685	5125	5302	105189
Serbia_IronGates_early	BuKa3A	Ranis13.SG	Mbuti.DG	-0.002967	0.001761	-1.685	835	885	16960
England_GoughsCave.SG	Italy_Uzzo_EM	Ranis13.SG	Mbuti.DG	-0.00089	0.000531	-1.678	30837	31508	753431
Georgia_Kotias.SG	ORM	Ranis13.SG	Mbuti.DG	-0.001309	0.00078	-1.677	20993	21503	389184
GOY009.pmd	GoyetQ376-3	Ranis13.SG	Mbuti.DG	-0.007886	0.004702	-1.677	128	151	2885
Iran_BeltCave_all_published	RIP	Ranis13.SG	Mbuti.DG	-0.003869	0.002311	-1.674	854	916	15793
PIN	Spain_CarihuelaCave	Ranis13.SG	Mbuti.DG	-0.003003	0.001797	-1.671	866	927	20364
Czech_Vestonice16	HohleFels	Ranis13.SG	Mbuti.DG	-0.001934	0.001162	-1.665	3383	3514	67869
Iran_BeltCave_all_published	Russia_Ust_Ishim.DG	Ranis13.SG	Mbuti.DG	-0.002667	0.001603	-1.663	1580	1656	28501
Georgia_Kotias.SG	Russia_Yana.SG	Ranis13.SG	Mbuti.DG	-0.000941	0.000568	-1.657	62270	63343	1139756
Georgia_Satsurblia.SG	Spain_BalmaGuilanya	Ranis13.SG	Mbuti.DG	-0.001265	0.000765	-1.652	12357	12654	234892
BachoKiro_CC7_335_deam	Spain_ElMiron	Ranis13.SG	Mbuti.DG	-0.001437	0.00087	-1.651	17161	17625	322887
Czech_Pavlov1	FRL	Ranis13.SG	Mbuti.DG	-0.002474	0.0015	-1.649	1623	1710	34965
Georgia_Satsurblia.SG	Russia_Sidelkino.SG	Ranis13.SG	Mbuti.DG	-0.001032	0.000626	-1.649	35333	36029	674578
FRM	GoyetQ116-1	Ranis13.SG	Mbuti.DG	-0.002009	0.001219	-1.648	3042	3163	60329
Georgia_Kotias.SG	Italy_OrienteC	Ranis13.SG	Mbuti.DG	-0.001206	0.000732	-1.646	15086	15428	283521
Czech_Pavlov1	GER_new	Ranis13.SG	Mbuti.DG	-0.003694	0.002246	-1.645	586	634	13046
MAZ003	Rigney1	Ranis13.SG	Mbuti.DG	-0.004763	0.002895	-1.645	286	321	7297
Czech_Vestonice43	OKL	Ranis13.SG	Mbuti.DG	-0.001529	0.00093	-1.644	5450	5623	113049
Italy_Ostuni1	Russia_AfontovaGora2.SG	Ranis13.SG	Mbuti.DG	-0.002697	0.001646	-1.638	1496	1575	29276
KRZ	ORM	Ranis13.SG	Mbuti.DG	-0.003536	0.002161	-1.636	812	869	16243
Georgia_Satsurblia.SG	Spain_ElMiron	Ranis13.SG	Mbuti.DG	-0.001172	0.000718	-1.632	22435	22935	426758
Czech_Vestonice43	MLZ053	Ranis13.SG	Mbuti.DG	-0.002218	0.001361	-1.63	1971	2064	41546
PES	Russia_MA1.SG	Ranis13.SG	Mbuti.DG	-0.001019	0.000625	-1.63	37639	38415	761966
England_AvelinesHole.SG	RIP	Ranis13.SG	Mbuti.DG	-0.001593	0.000986	-1.616	3345	3472	79392
Ranchot88	Rigney1	Ranis13.SG	Mbuti.DG	-0.002833	0.001755	-1.614	1222	1294	25446
Czech_Vestonice13	Czech_Vestonice43	Ranis13.SG	Mbuti.DG	-0.002726	0.001693	-1.61	998	1059	22390
Oase1_new	Russia_MA1.SG	Ranis13.SG	Mbuti.DG	-0.001467	0.000912	-1.609	12567	12912	235013
Anatolia_Pinarbasi	Austria_KremsWA3	Ranis13.SG	Mbuti.DG	-0.001361	0.000846	-1.608	9521	9770	183214
GoyetQ376-3	Rigney1	Ranis13.SG	Mbuti.DG	-0.009377	0.00583	-1.608	90	109	2021
Russia_Kostenki14	Russia_MA1.SG	Ranis13.SG	Mbuti.DG	-0.001134	0.000707	-1.604	39451	40301	749442
FRM	Italy_Villabruna	Ranis13.SG	Mbuti.DG	-0.001445	0.000904	-1.598	4070	4209	96365
KRZ	Russia_Ust_Ishim.DG	Ranis13.SG	Mbuti.DG	-0.002343	0.001469	-1.595	1897	1980	35227
BachoKiro_BK1653_deam	LMA	Ranis13.SG	Mbuti.DG	-0.003022	0.001896	-1.594	955	1017	20407
Czech_Vestonice13	DLV006	Ranis13.SG	Mbuti.DG	-0.001617	0.001015	-1.593	3402	3534	81762
England_AvelinesHole.SG	England_GoughsCave.SG	Ranis13.SG	Mbuti.DG	-0.001154	0.000725	-1.592	6256	6428	149234
England_GoughsCave.SG	GER_new	Ranis13.SG	Mbuti.DG	-0.001321	0.00083	-1.59	9124	9375	190387
Italy_OrienteC	Russia_MA1.SG	Ranis13.SG	Mbuti.DG	-0.001325	0.000834	-1.589	10600	10873	205846
Czech_Vestonice16	LMA	Ranis13.SG	Mbuti.DG	-0.00275	0.001731	-1.588	1213	1285	26271
RIP	Russia_MA1.SG	Ranis13.SG	Mbuti.DG	-0.001192	0.000751	-1.586	18470	18892	354217
Anatolia_Pinarbasi	MPR	Ranis13.SG	Mbuti.DG	-0.001029	0.000649	-1.585	39924	40718	771141
BachoKiro_BK1653_deam	Russia_Ust_Ishim.DG	Ranis13.SG	Mbuti.DG	-0.001291	0.000816	-1.582	27573	28225	505356
AC16	GoyetQ116-1	Ranis13.SG	Mbuti.DG	-0.001212	0.000767	-1.581	21315	21821	416819
AC16	GER_new	Ranis13.SG	Mbuti.DG	-0.001281	0.000811	-1.58	7885	8096	164609
GOY009.pmd	Muierii1	Ranis13.SG	Mbuti.DG	-0.001588	0.001007	-1.578	4704	4859	97612
Georgia_Satsurblia.SG	GOY	Ranis13.SG	Mbuti.DG	-0.001549	0.000983	-1.576	4337	4468	84843
HohleFels	Russia_AfontovaGora3	Ranis13.SG	Mbuti.DG	-0.002747	0.001744	-1.575	1276	1346	25640
PIN	Switzerland_Bichon.SG	Ranis13.SG	Mbuti.DG	-0.002212	0.001406	-1.574	1717	1800	37518
China_Tianyuan	Russia_AfontovaGora2.SG	Ranis13.SG	Mbuti.DG	-0.001769	0.001126	-1.571	3968	4099	73994
DLV006	GOY	Ranis13.SG	Mbuti.DG	-0.001497	0.000956	-1.566	4113	4241	85438
Czech_Pavlov1	Spain_ElMiron	Ranis13.SG	Mbuti.DG	-0.002041	0.001307	-1.562	2086	2176	44090
FRM	Russia_MA1.SG	Ranis13.SG	Mbuti.DG	-0.001698	0.001088	-1.561	3890	4018	75267
Georgia_Kotias.SG	PRD	Ranis13.SG	Mbuti.DG	-0.00119	0.000763	-1.559	12006	12282	232701
Austria_KremsWA3	GoyetQ376-3	Ranis13.SG	Mbuti.DG	-0.005484	0.003523	-1.557	276	307	5594
MAZ003	Spain_CarihuelaCave	Ranis13.SG	Mbuti.DG	-0.001723	0.001108	-1.556	2723	2834	63960
Georgia_Satsurblia.SG	Spain_Chan.SG	Ranis13.SG	Mbuti.DG	-0.00098	0.000631	-1.553	38099	38797	712948
Georgia_Kotias.SG	STO	Ranis13.SG	Mbuti.DG	-0.000996	0.000642	-1.55	48715	49628	917197
GoyetQ376-3	Iboussieres	Ranis13.SG	Mbuti.DG	-0.010296	0.006652	-1.548	79	96	1660
Oase1_new	RIP	Ranis13.SG	Mbuti.DG	-0.001516	0.00098	-1.548	9197	9456	170499
England_AvelinesHole.SG	Italy_OrienteC	Ranis13.SG	Mbuti.DG	-0.001764	0.001145	-1.541	2164	2254	51091
KRZ	RIP	Ranis13.SG	Mbuti.DG	-0.002723	0.001769	-1.539	917	976	21450
Czech_Pavlov1	HohleFels	Ranis13.SG	Mbuti.DG	-0.005097	0.003321	-1.535	242	269	5350
England_AvelinesHole.SG	PA12	Ranis13.SG	Mbuti.DG	-0.001416	0.000922	-1.535	5348	5500	107227
GoyetQ376-3	Russia_MA1.SG	Ranis13.SG	Mbuti.DG	-0.003408	0.002229	-1.529	820	874	15885
Italy_GrottaContinenza.SG	LMA	Ranis13.SG	Mbuti.DG	-0.00216	0.001413	-1.529	1412	1482	32396
PES	Russia_AfontovaGora3	Ranis13.SG	Mbuti.DG	-0.001047	0.000685	-1.528	11660	11926	254529
BachoKiro_BK1653_deam	PA12	Ranis13.SG	Mbuti.DG	-0.001075	0.000705	-1.525	18299	18705	378048
Italy_Ostuni1	LMA	Ranis13.SG	Mbuti.DG	-0.003449	0.002262	-1.525	574	620	13294
BachoKiro_CC7_335_deam	Rigney1	Ranis13.SG	Mbuti.DG	-0.003547	0.002328	-1.523	874	932	16318
England_AvelinesHole.SG	Russia_Sidelkino.SG	Ranis13.SG	Mbuti.DG	-0.001319	0.000871	-1.514	6297	6466	127566
Iran_BeltCave_all_published	Italy_GrottaContinenza.SG	Ranis13.SG	Mbuti.DG	-0.002498	0.00165	-1.514	1604	1678	29783
BachoKiro_F6_620_all	Belgium_GoyetQ2	Ranis13.SG	Mbuti.DG	-0.001296	0.000857	-1.512	20183	20659	366777
Georgia_Satsurblia.SG	HohleFels	Ranis13.SG	Mbuti.DG	-0.00194	0.001285	-1.51	3255	3371	59734
Italy_Ostuni1	MLZ053	Ranis13.SG	Mbuti.DG	-0.001623	0.001076	-1.509	4487	4641	94427
Georgia_Kotias.SG	LMA	Ranis13.SG	Mbuti.DG	-0.002413	0.001603	-1.505	1648	1727	32734
FRM	Russia_Kostenki14	Ranis13.SG	Mbuti.DG	-0.001586	0.001059	-1.498	5074	5228	96880
AC16	FRL	Ranis13.SG	Mbuti.DG	-0.001142	0.000763	-1.497	23652	24192	473084
Georgia_Kotias.SG	Switzerland_Bichon.SG	Ranis13.SG	Mbuti.DG	-0.000922	0.000616	-1.497	60855	61903	1135381
Czech_Vestonice43	GoyetQ376-3	Ranis13.SG	Mbuti.DG	-0.006556	0.004394	-1.492	159	182	3498
England_GoughsCave.SG	Rigney1	Ranis13.SG	Mbuti.DG	-0.002263	0.001516	-1.492	1514	1588	32644
DLV006	HohleFels	Ranis13.SG	Mbuti.DG	-0.001815	0.001217	-1.491	2972	3078	58492
BachoKiro_CC7_335_deam	PRD	Ranis13.SG	Mbuti.DG	-0.001571	0.001055	-1.489	6142	6325	116408
Czech_Vestonice13	MNN_1	Ranis13.SG	Mbuti.DG	-0.001206	0.00081	-1.489	5648	5783	111629
China_Tianyuan	Russia_MA1.SG	Ranis13.SG	Mbuti.DG	-0.001108	0.000747	-1.484	33800	34500	631400
Czech_Pavlov1	OKL	Ranis13.SG	Mbuti.DG	-0.001823	0.001229	-1.483	2258	2345	47720
GOY009.pmd	Russia_MA1.SG	Ranis13.SG	Mbuti.DG	-0.001675	0.001131	-1.481	3509	3628	71074
BachoKiro_F6_620_all	PA12	Ranis13.SG	Mbuti.DG	-0.001178	0.000796	-1.48	36542	37326	666045
Italy_Ostuni1	Russia_AfontovaGora3	Ranis13.SG	Mbuti.DG	-0.001429	0.000967	-1.478	5621	5784	113813
FRM	Rigney1	Ranis13.SG	Mbuti.DG	-0.006173	0.004188	-1.474	183	208	4065
GOY	BuKa3A	Ranis13.SG	Mbuti.DG	-0.008539	0.005797	-1.473	88	105	2001
BachoKiro_CC7_335_deam	PA12	Ranis13.SG	Mbuti.DG	-0.001234	0.000839	-1.472	17200	17600	323503
BachoKiro_F6_620_all	MNN_1	Ranis13.SG	Mbuti.DG	-0.001035	0.000707	-1.465	57000	58052	1016237
China_Tianyuan	Spain_BalmaGuilanya	Ranis13.SG	Mbuti.DG	-0.001195	0.000815	-1.465	16663	17033	309402
England_GoughsCave.SG	MLZ053	Ranis13.SG	Mbuti.DG	-0.001168	0.000799	-1.463	10770	11027	219860
MPR	Russia_AfontovaGora3	Ranis13.SG	Mbuti.DG	-0.001196	0.000818	-1.462	12684	12984	250539
BachoKiro_F6_620_all	Russia_Sunghir.SG	Ranis13.SG	Mbuti.DG	-0.001035	0.000709	-1.459	58710	59798	1051118
Italy_Ostuni1	PES	Ranis13.SG	Mbuti.DG	-0.001065	0.000732	-1.455	15313	15634	302293
OKL	Russia_MA1.SG	Ranis13.SG	Mbuti.DG	-0.000924	0.000635	-1.455	33008	33591	630992
PIN	Russia_Sunghir.SG	Ranis13.SG	Mbuti.DG	-0.001711	0.001177	-1.453	1861	1925	37571
Czech_Vestonice13	OKL	Ranis13.SG	Mbuti.DG	-0.001306	0.0009	-1.452	4957	5088	100173
Italy_Villabruna	Rigney1	Ranis13.SG	Mbuti.DG	-0.002381	0.00164	-1.452	1421	1492	29921
FRM	GER_new	Ranis13.SG	Mbuti.DG	-0.002541	0.001756	-1.447	1229	1295	25857
FRM	Italy_Uzzo_EM	Ranis13.SG	Mbuti.DG	-0.001336	0.000924	-1.447	3445	3559	85385
KRZ	Spain_CarihuelaCave	Ranis13.SG	Mbuti.DG	-0.002794	0.001933	-1.446	896	951	19833
Czech_Vestonice13	GOY	Ranis13.SG	Mbuti.DG	-0.002942	0.002036	-1.445	792	842	16901
BachoKiro_F6_620_all	PES	Ranis13.SG	Mbuti.DG	-0.001117	0.000774	-1.444	56240	57363	1005092
Czech_Pavlov1	Russia_MA1.SG	Ranis13.SG	Mbuti.DG	-0.00212	0.001469	-1.444	1931	2013	38878
Czech_Vestonice43	Italy_Villabruna	Ranis13.SG	Mbuti.DG	-0.00142	0.000983	-1.444	5807	5976	118808
Georgia_Kotias.SG	Iboussieres	Ranis13.SG	Mbuti.DG	-0.002317	0.001607	-1.442	1572	1641	29658
MPR	PRD	Ranis13.SG	Mbuti.DG	-0.00105	0.000729	-1.44	9319	9549	218678
Russia_Sidelkino.SG	Russia_Ust_Ishim.DG	Ranis13.SG	Mbuti.DG	-0.001076	0.000747	-1.44	48974	49930	888178
Czech_Vestonice43	Russia_Ust_Ishim.DG	Ranis13.SG	Mbuti.DG	-0.001506	0.001047	-1.439	6343	6520	117348
BachoKiro_CC7_335_deam	Spain_BalmaGuilanya	Ranis13.SG	Mbuti.DG	-0.001401	0.000974	-1.438	9573	9823	178648
GOY	Russia_AfontovaGora2.SG	Ranis13.SG	Mbuti.DG	-0.003685	0.002563	-1.438	554	595	11049
BachoKiro_F6_620_all	Russia_AfontovaGora2.SG	Ranis13.SG	Mbuti.DG	-0.001695	0.00118	-1.437	4512	4649	80980
Czech_Pavlov1	Russia_Ust_Ishim.DG	Ranis13.SG	Mbuti.DG	-0.00187	0.001304	-1.434	2656	2750	50217
England_AvelinesHole.SG	Russia_AfontovaGora2.SG	Ranis13.SG	Mbuti.DG	-0.003178	0.002221	-1.431	690	735	14181
England_GoughsCave.SG	Russia_AfontovaGora3	Ranis13.SG	Mbuti.DG	-0.00109	0.000762	-1.431	12865	13145	256914
DLV006	Russia_MA1.SG	Ranis13.SG	Mbuti.DG	-0.001039	0.000729	-1.426	24772	25264	473952
Czech_Vestonice13	Italy_Uzzo_EM	Ranis13.SG	Mbuti.DG	-0.001467	0.001029	-1.425	4486	4620	91632
Austria_Krems1_1	Russia_MA1.SG	Ranis13.SG	Mbuti.DG	-0.001015	0.000716	-1.417	26813	27330	509418
BachoKiro_BK1653_deam	DLV005	Ranis13.SG	Mbuti.DG	-0.001031	0.000731	-1.41	20427	20856	415476
Spain_Chan.SG	Spain_ElMiron	Ranis13.SG	Mbuti.DG	-0.000844	0.000599	-1.409	26410	26918	601488
GoyetQ376-3	Russia_Ust_Ishim.DG	Ranis13.SG	Mbuti.DG	-0.002488	0.00177	-1.405	1154	1206	20716
MPR	RIP	Ranis13.SG	Mbuti.DG	-0.000802	0.000572	-1.402	19508	19876	458897
MPR	Russia_AfontovaGora2.SG	Ranis13.SG	Mbuti.DG	-0.001486	0.001062	-1.399	3949	4064	77443
Russia_Kostenki12	Spain_BalmaGuilanya	Ranis13.SG	Mbuti.DG	-0.002675	0.001917	-1.396	1048	1106	21784
Czech_Vestonice13	HohleFels	Ranis13.SG	Mbuti.DG	-0.003552	0.002548	-1.394	548	588	11336
Italy_Ostuni1	OKL	Ranis13.SG	Mbuti.DG	-0.000943	0.000678	-1.391	13554	13816	278417
China_Tianyuan	GoyetQ116-1	Ranis13.SG	Mbuti.DG	-0.001118	0.000805	-1.389	23356	23846	438489
Anatolia_Pinarbasi	England_GoughsCave.SG	Ranis13.SG	Mbuti.DG	-0.000845	0.000609	-1.388	41724	42408	809888
Austria_KremsWA3	PRD	Ranis13.SG	Mbuti.DG	-0.001733	0.00125	-1.387	2722	2818	55635
Ranchot88	Russia_Ust_Ishim.DG	Ranis13.SG	Mbuti.DG	-0.001353	0.000979	-1.382	7132	7305	127749
Czech_Vestonice13	PA12	Ranis13.SG	Mbuti.DG	-0.001432	0.001042	-1.375	3724	3841	81853
China_Tianyuan	FRL	Ranis13.SG	Mbuti.DG	-0.001083	0.000788	-1.374	26476	27016	499061
MPR	Russia_Ust_Ishim.DG	Ranis13.SG	Mbuti.DG	-0.001009	0.000736	-1.372	51027	51957	922281
Italy_OrienteC	MLZ053	Ranis13.SG	Mbuti.DG	-0.001468	0.001074	-1.367	3929	4047	80507
Oase1_new	Spain_BalmaGuilanya	Ranis13.SG	Mbuti.DG	-0.001403	0.001027	-1.366	7069	7253	131548
PA12	Rigney1	Ranis13.SG	Mbuti.DG	-0.002174	0.001594	-1.364	1589	1658	31986
Iran_BeltCave_all_published	PIN	Ranis13.SG	Mbuti.DG	-0.009576	0.007024	-1.363	71	85	1496
Georgia_Satsurblia.SG	GoyetQ376-3	Ranis13.SG	Mbuti.DG	-0.003101	0.002279	-1.361	806	853	15164
Iran_BeltCave_all_published	Italy_Villabruna	Ranis13.SG	Mbuti.DG	-0.002383	0.001751	-1.361	1535	1602	28147
Italy_GrottaContinenza.SG	Russia_AfontovaGora3	Ranis13.SG	Mbuti.DG	-0.000973	0.000715	-1.36	13150	13402	259764
BachoKiro_BK1653_deam	MNN_1	Ranis13.SG	Mbuti.DG	-0.000804	0.000592	-1.356	27564	27990	529983
Czech_Vestonice43	Russia_Kostenki14	Ranis13.SG	Mbuti.DG	-0.001341	0.00099	-1.354	5544	5694	111978
Iran_BeltCave_all_published	OKL	Ranis13.SG	Mbuti.DG	-0.002221	0.001642	-1.352	1431	1490	26617
BachoKiro_BK1653_deam	Spain_ElMiron	Ranis13.SG	Mbuti.DG	-0.000973	0.000721	-1.35	19122	19497	384799
Italy_Ostuni1	PA12	Ranis13.SG	Mbuti.DG	-0.000923	0.000684	-1.348	9520	9731	229461
Muierii1	Russia_MA1.SG	Ranis13.SG	Mbuti.DG	-0.00094	0.000699	-1.345	42371	43120	797535
PIN	Russia_Sidelkino.SG	Ranis13.SG	Mbuti.DG	-0.002104	0.001569	-1.341	1514	1580	31375
Russia_Kostenki12	Russia_MA1.SG	Ranis13.SG	Mbuti.DG	-0.001895	0.001415	-1.339	2079	2156	40855
Italy_OrienteC	Rigney1	Ranis13.SG	Mbuti.DG	-0.003597	0.00269	-1.337	518	557	10678
AC16	Spain_BalmaGuilanya	Ranis13.SG	Mbuti.DG	-0.000875	0.000656	-1.334	11977	12223	280675
Georgia_Satsurblia.SG	Italy_Villabruna	Ranis13.SG	Mbuti.DG	-0.000849	0.000637	-1.334	32028	32543	605978
Czech_Pavlov1	BuKa3A	Ranis13.SG	Mbuti.DG	-0.011517	0.008652	-1.331	34	44	903
BachoKiro_CC7_335_deam	PES	Ranis13.SG	Mbuti.DG	-0.001104	0.00083	-1.329	24463	24958	448397
BachoKiro_BB7_240_deam	FRL	Ranis13.SG	Mbuti.DG	-0.001164	0.000878	-1.326	16569	16935	314567
RIP	Russia_AfontovaGora2.SG	Ranis13.SG	Mbuti.DG	-0.001868	0.001408	-1.326	2079	2155	40464
Italy_GrottaContinenza.SG	Italy_Uzzo_EM	Ranis13.SG	Mbuti.DG	-0.000617	0.000466	-1.324	29507	29984	772562
FRM	MLZ053	Ranis13.SG	Mbuti.DG	-0.002026	0.001531	-1.323	1547	1613	32480
GOY	PES	Ranis13.SG	Mbuti.DG	-0.001174	0.000887	-1.323	5892	6032	119039
Russia_Kostenki12	Russia_Ust_Ishim.DG	Ranis13.SG	Mbuti.DG	-0.001645	0.001248	-1.318	2783	2870	52946
Italy_Ostuni1	Spain_BalmaGuilanya	Ranis13.SG	Mbuti.DG	-0.001207	0.000917	-1.315	6347	6506	131984
BachoKiro_F6_620_all	Spain_CarihuelaCave	Ranis13.SG	Mbuti.DG	-0.001082	0.000824	-1.313	25105	25591	448325
DLV006	GoyetQ116-1	Ranis13.SG	Mbuti.DG	-0.001031	0.000786	-1.311	16777	17119	331652
Italy_OrienteC	Italy_Uzzo_EM	Ranis13.SG	Mbuti.DG	-0.00076	0.000581	-1.31	6929	7105	231238
Italy_GrottaContinenza.SG	Spain_BalmaGuilanya	Ranis13.SG	Mbuti.DG	-0.000736	0.000563	-1.308	14483	14731	336361
PIN	Serbia_IronGates_early	Ranis13.SG	Mbuti.DG	-0.001507	0.001154	-1.306	1799	1856	37337
Austria_Krems1_1	MLZ053	Ranis13.SG	Mbuti.DG	-0.001151	0.000883	-1.304	9064	9275	183297
Italy_Uzzo_EM	MLZ053	Ranis13.SG	Mbuti.DG	-0.001073	0.000824	-1.302	9324	9528	190576
Italy_Villabruna	Russia_AfontovaGora3	Ranis13.SG	Mbuti.DG	-0.000963	0.00074	-1.302	12404	12641	246206
BachoKiro_F6_620_all	Muierii1	Ranis13.SG	Mbuti.DG	-0.001024	0.00079	-1.296	58407	59481	1048605
England_AvelinesHole.SG	Russia_AfontovaGora3	Ranis13.SG	Mbuti.DG	-0.001788	0.00138	-1.296	2443	2529	48133
Italy_OrienteC	Russia_Sunghir.SG	Ranis13.SG	Mbuti.DG	-0.000823	0.000635	-1.296	14591	14825	283634
England_AvelinesHole.SG	Spain_Chan.SG	Ranis13.SG	Mbuti.DG	-0.001025	0.000792	-1.293	6795	6947	148287
MAZ003	MLZ053	Ranis13.SG	Mbuti.DG	-0.00158	0.001222	-1.293	1471	1532	38250
Czech_Vestonice13	PES	Ranis13.SG	Mbuti.DG	-0.001243	0.000962	-1.292	5497	5632	109210
Oase1_new	Russia_Ust_Ishim.DG	Ranis13.SG	Mbuti.DG	-0.001213	0.00094	-1.291	16431	16800	304262
England_AvelinesHole.SG	GoyetQ376-3	Ranis13.SG	Mbuti.DG	-0.005565	0.004316	-1.289	173	194	3820
England_GoughsCave.SG	Spain_CarihuelaCave	Ranis13.SG	Mbuti.DG	-0.000785	0.000609	-1.289	20163	20512	444696
MPR	Spain_CarihuelaCave	Ranis13.SG	Mbuti.DG	-0.000825	0.00064	-1.289	19893	20250	432251
England_AvelinesHole.SG	GOY	Ranis13.SG	Mbuti.DG	-0.002338	0.001815	-1.288	1051	1102	21788
Italy_Villabruna	Russia_Ust_Ishim.DG	Ranis13.SG	Mbuti.DG	-0.000926	0.000719	-1.288	44879	45640	822011
BachoKiro_F6_620_all	OKL	Ranis13.SG	Mbuti.DG	-0.000973	0.000757	-1.285	47898	48725	849542
Iran_BeltCave_all_published	Oase1_new	Ranis13.SG	Mbuti.DG	-0.003369	0.002622	-1.285	691	732	12310
FRM	Russia_Ust_Ishim.DG	Ranis13.SG	Mbuti.DG	-0.001303	0.001019	-1.278	5314	5441	97302
BachoKiro_F6_620_all	Russia_Kostenki14	Ranis13.SG	Mbuti.DG	-0.001034	0.000811	-1.275	56319	57356	1002720
Czech_Vestonice13	Italy_GrottaContinenza.SG	Ranis13.SG	Mbuti.DG	-0.001134	0.000889	-1.275	5456	5582	111101
Czech_Vestonice13	Serbia_IronGates_early	Ranis13.SG	Mbuti.DG	-0.001001	0.000785	-1.275	5570	5681	111512
AC16	OKL	Ranis13.SG	Mbuti.DG	-0.000604	0.000475	-1.271	28104	28523	693461
Georgia_Kotias.SG	Rigney1	Ranis13.SG	Mbuti.DG	-0.002139	0.001685	-1.269	1805	1877	33625
KRZ	Russia_AfontovaGora3	Ranis13.SG	Mbuti.DG	-0.003067	0.002417	-1.269	585	623	12484
Italy_Ostuni1	RIP	Ranis13.SG	Mbuti.DG	-0.001056	0.000833	-1.268	8162	8341	169202
BachoKiro_F6_620_all	Russia_Yana.SG	Ranis13.SG	Mbuti.DG	-0.000936	0.000738	-1.267	58085	59068	1051122
Georgia_Kotias.SG	Italy_Ostuni1	Ranis13.SG	Mbuti.DG	-0.000941	0.000743	-1.266	16178	16471	311296
England_GoughsCave.SG	FRM	Ranis13.SG	Mbuti.DG	-0.001079	0.000853	-1.264	4138	4247	100976
BachoKiro_BK1653_deam	GoyetQ116-1	Ranis13.SG	Mbuti.DG	-0.001002	0.000793	-1.263	14332	14622	288876
Ranchot88	Russia_Sunghir.SG	Ranis13.SG	Mbuti.DG	-0.001009	0.000799	-1.263	7098	7235	135390
Iran_BeltCave_all_published	WCX	Ranis13.SG	Mbuti.DG	-0.00441	0.003499	-1.26	242	263	4756
Italy_OrienteC	Spain_BalmaGuilanya	Ranis13.SG	Mbuti.DG	-0.001072	0.000852	-1.259	5034	5159	116834
GOY	Spain_CarihuelaCave	Ranis13.SG	Mbuti.DG	-0.001388	0.001104	-1.257	2978	3065	62714
BachoKiro_CC7_335_deam	RIP	Ranis13.SG	Mbuti.DG	-0.00115	0.000922	-1.248	12798	13071	237644
Anatolia_Pinarbasi	MAZ003	Ranis13.SG	Mbuti.DG	-0.001275	0.001023	-1.247	5215	5345	102364
Georgia_Satsurblia.SG	LMA	Ranis13.SG	Mbuti.DG	-0.002426	0.001946	-1.247	1157	1213	22753
Italy_OrienteC	MNN_1	Ranis13.SG	Mbuti.DG	-0.00074	0.000594	-1.246	13940	14148	281393
BachoKiro_BK1653_deam	Russia_Sunghir.SG	Ranis13.SG	Mbuti.DG	-0.000736	0.000591	-1.245	27365	27760	535928
Russia_Kostenki12	Spain_ElMiron	Ranis13.SG	Mbuti.DG	-0.001781	0.001434	-1.242	2030	2106	42353
GoyetQ376-3	ORM	Ranis13.SG	Mbuti.DG	-0.003386	0.002728	-1.241	450	481	9146
PIN	WCX	Ranis13.SG	Mbuti.DG	-0.003594	0.002895	-1.241	282	307	7010
FRL	BuKa3A	Ranis13.SG	Mbuti.DG	-0.003295	0.00266	-1.239	427	459	9594
Italy_Ostuni1	MNN_1	Ranis13.SG	Mbuti.DG	-0.000762	0.000616	-1.237	15575	15811	309553
DLV005	Rigney1	Ranis13.SG	Mbuti.DG	-0.002265	0.00185	-1.225	1287	1344	25331
Ranchot88	Russia_Yana.SG	Ranis13.SG	Mbuti.DG	-0.00102	0.000834	-1.223	7205	7343	135384
Belgium_GoyetQ2	MLZ053	Ranis13.SG	Mbuti.DG	-0.001024	0.000838	-1.221	3839	3938	96718
GoyetQ376-3	MNN_1	Ranis13.SG	Mbuti.DG	-0.001908	0.001563	-1.221	1119	1161	21741
Russia_AfontovaGora2.SG	Spain_CarihuelaCave	Ranis13.SG	Mbuti.DG	-0.001761	0.001445	-1.218	2018	2088	39500
BachoKiro_F6_620_all	PRD	Ranis13.SG	Mbuti.DG	-0.001079	0.000887	-1.217	12419	12663	226938
BachoKiro_BK1653_deam	RIP	Ranis13.SG	Mbuti.DG	-0.000932	0.000768	-1.215	14099	14359	278521
BachoKiro_F6_620_all	DLV005	Ranis13.SG	Mbuti.DG	-0.001021	0.00084	-1.215	39872	40603	715465
Anatolia_Pinarbasi	Russia_Sidelkino.SG	Ranis13.SG	Mbuti.DG	-0.000715	0.000589	-1.213	36831	37336	707808
Spain_Chan.SG	Switzerland_Bichon.SG	Ranis13.SG	Mbuti.DG	-0.000666	0.000549	-1.212	46059	46742	1025213
MPR	Rigney1	Ranis13.SG	Mbuti.DG	-0.001911	0.001577	-1.211	1526	1586	31560
GoyetQ376-3	Russia_Sunghir.SG	Ranis13.SG	Mbuti.DG	-0.001895	0.001566	-1.21	1173	1214	21997
BachoKiro_CC7_335_deam	MLZ053	Ranis13.SG	Mbuti.DG	-0.001234	0.001025	-1.204	6331	6481	121477
HohleFels	Rigney1	Ranis13.SG	Mbuti.DG	-0.002266	0.001882	-1.204	578	615	16431
England_GoughsCave.SG	Iboussieres	Ranis13.SG	Mbuti.DG	-0.001734	0.001442	-1.203	1233	1283	28705
Czech_Vestonice13	Italy_Villabruna	Ranis13.SG	Mbuti.DG	-0.001131	0.000943	-1.199	5223	5344	106760
Georgia_Kotias.SG	Italy_Villabruna	Ranis13.SG	Mbuti.DG	-0.000727	0.000608	-1.197	46356	46993	875409
Italy_Ostuni1	Russia_Sunghir.SG	Ranis13.SG	Mbuti.DG	-0.00071	0.000593	-1.197	14892	15113	311420
Russia_Kostenki12	Russia_Sunghir.SG	Ranis13.SG	Mbuti.DG	-0.001178	0.000984	-1.197	2571	2637	56305
PRD	Spain_BalmaGuilanya	Ranis13.SG	Mbuti.DG	-0.001184	0.00099	-1.196	3878	3982	87895
Czech_Vestonice43	LMA	Ranis13.SG	Mbuti.DG	-0.004029	0.003372	-1.195	258	282	5828
BachoKiro_CC7_335_deam	PIN	Ranis13.SG	Mbuti.DG	-0.002347	0.001965	-1.194	1060	1108	20792
Russia_Kostenki12	Switzerland_Bichon.SG	Ranis13.SG	Mbuti.DG	-0.00154	0.001291	-1.193	2797	2884	56234
FRM	MNN_1	Ranis13.SG	Mbuti.DG	-0.000963	0.000808	-1.192	5064	5163	102207
BachoKiro_F6_620_all	HohleFels	Ranis13.SG	Mbuti.DG	-0.001509	0.001268	-1.19	4763	4890	84064
Iran_BeltCave_all_published	Rigney1	Ranis13.SG	Mbuti.DG	-0.00994	0.00836	-1.189	58	68	1084
Anatolia_Pinarbasi	BachoKiro_CC7_335_deam	Ranis13.SG	Mbuti.DG	-0.000976	0.000824	-1.185	21125	21501	384671
Czech_Vestonice43	ORM	Ranis13.SG	Mbuti.DG	-0.001515	0.001278	-1.185	2769	2856	56976
AC16	MNN_1	Ranis13.SG	Mbuti.DG	-0.000609	0.000515	-1.183	39281	39768	800481
BachoKiro_F6_620_all	GOY	Ranis13.SG	Mbuti.DG	-0.001209	0.001022	-1.183	6473	6619	120750
BachoKiro_BB7_240_deam	GER_new	Ranis13.SG	Mbuti.DG	-0.001248	0.001058	-1.18	5824	5966	113459
Belgium_GoyetQ2	ORM	Ranis13.SG	Mbuti.DG	-0.00101	0.000857	-1.178	7066	7220	152474
Czech_Vestonice43	Serbia_IronGates_early	Ranis13.SG	Mbuti.DG	-0.000926	0.000786	-1.178	6128	6242	123122
OKL	Spain_CarihuelaCave	Ranis13.SG	Mbuti.DG	-0.000675	0.000573	-1.177	18109	18376	396650
Italy_Uzzo_EM	Russia_MA1.SG	Ranis13.SG	Mbuti.DG	-0.000839	0.000713	-1.176	29170	29639	559252
BachoKiro_F6_620_all	STO	Ranis13.SG	Mbuti.DG	-0.000926	0.000788	-1.175	49298	50109	876890
GoyetQ376-3	Russia_Yana.SG	Ranis13.SG	Mbuti.DG	-0.001985	0.001689	-1.175	1161	1204	21998
Russia_Sidelkino.SG	Spain_BalmaGuilanya	Ranis13.SG	Mbuti.DG	-0.000833	0.000709	-1.175	14262	14499	284794
England_GoughsCave.SG	Russia_Ust_Ishim.DG	Ranis13.SG	Mbuti.DG	-0.000901	0.000767	-1.174	55484	56387	1002120
Iran_BeltCave_all_published	MAZ003	Ranis13.SG	Mbuti.DG	-0.00476	0.004054	-1.174	235	257	4559
AC16	Russia_AfontovaGora3	Ranis13.SG	Mbuti.DG	-0.000951	0.00081	-1.173	10910	11118	218073
Italy_OrienteC	Spain_ElMiron	Ranis13.SG	Mbuti.DG	-0.000912	0.000777	-1.173	9127	9313	204446
Czech_Vestonice16	Russia_AfontovaGora3	Ranis13.SG	Mbuti.DG	-0.000997	0.000852	-1.17	11145	11364	219558
Ranchot88	Spain_Chan.SG	Ranis13.SG	Mbuti.DG	-0.000978	0.000838	-1.168	5853	5980	130578
Iboussieres	Spain_Chan.SG	Ranis13.SG	Mbuti.DG	-0.001821	0.00156	-1.167	1259	1311	28298
England_GoughsCave.SG	GoyetQ116-1	Ranis13.SG	Mbuti.DG	-0.000853	0.000732	-1.166	24070	24474	472878
BachoKiro_BK1653_deam	Serbia_IronGates_early	Ranis13.SG	Mbuti.DG	-0.000672	0.000577	-1.165	27437	27794	531163
Iboussieres	WCX	Ranis13.SG	Mbuti.DG	-0.003532	0.003031	-1.165	238	260	6124
Czech_Vestonice13	Spain_CarihuelaCave	Ranis13.SG	Mbuti.DG	-0.001433	0.00123	-1.164	2843	2926	58165
Czech_Vestonice13	ORM	Ranis13.SG	Mbuti.DG	-0.001448	0.001245	-1.163	2405	2478	50387
BachoKiro_BB7_240_deam	HohleFels	Ranis13.SG	Mbuti.DG	-0.001648	0.001419	-1.162	2616	2694	47505
Iboussieres	KRZ	Ranis13.SG	Mbuti.DG	-0.006521	0.005626	-1.159	83	96	1913
BachoKiro_CC7_335_deam	Russia_Kostenki14	Ranis13.SG	Mbuti.DG	-0.001006	0.000868	-1.158	24198	24644	443340
BachoKiro_F6_620_all	DLV006	Ranis13.SG	Mbuti.DG	-0.000917	0.000792	-1.158	35326	35912	638940
Austria_KremsWA3	Iboussieres	Ranis13.SG	Mbuti.DG	-0.003775	0.003262	-1.157	337	363	6771
Italy_OrienteC	Italy_Villabruna	Ranis13.SG	Mbuti.DG	-0.000763	0.00066	-1.157	10629	10827	260027
Czech_Pavlov1	STO	Ranis13.SG	Mbuti.DG	-0.001487	0.001288	-1.155	2269	2341	48487
Muierii1	Russia_AfontovaGora2.SG	Ranis13.SG	Mbuti.DG	-0.001174	0.001018	-1.154	4385	4484	84128
GoyetQ116-1	Rigney1	Ranis13.SG	Mbuti.DG	-0.001838	0.001594	-1.153	1380	1434	29192
Iran_BeltCave_all_published	Spain_BalmaGuilanya	Ranis13.SG	Mbuti.DG	-0.002792	0.002422	-1.153	696	732	12989
Oase1_new	PA12	Ranis13.SG	Mbuti.DG	-0.001051	0.000911	-1.153	12409	12653	232038
Iran_BeltCave_all_published	Italy_Ostuni1	Ranis13.SG	Mbuti.DG	-0.002891	0.002509	-1.152	662	698	12468
Italy_OrienteC	Italy_Ostuni1	Ranis13.SG	Mbuti.DG	-0.001127	0.000984	-1.146	5286	5410	109730
Russia_Kostenki12	Russia_Yana.SG	Ranis13.SG	Mbuti.DG	-0.001303	0.001137	-1.146	2836	2909	56305
MPR	Rochedane	Ranis13.SG	Mbuti.DG	-0.000954	0.000834	-1.144	5600	5725	131556
DLV006	Russia_AfontovaGora3	Ranis13.SG	Mbuti.DG	-0.000978	0.000859	-1.138	9436	9618	186758
Czech_Vestonice43	Italy_Uzzo_EM	Ranis13.SG	Mbuti.DG	-0.001155	0.001016	-1.137	4898	5018	104371
DLV005	Russia_MA1.SG	Ranis13.SG	Mbuti.DG	-0.000872	0.00077	-1.132	27855	28316	528730
Anatolia_Pinarbasi	GOY	Ranis13.SG	Mbuti.DG	-0.001037	0.000917	-1.131	5165	5272	102708
Anatolia_Pinarbasi	Ranchot88	Ranis13.SG	Mbuti.DG	-0.00113	0.000999	-1.131	5763	5889	111225
MAZ003	Russia_MA1.SG	Ranis13.SG	Mbuti.DG	-0.001205	0.001065	-1.131	4437	4543	88201
LMA	Ranchot88	Ranis13.SG	Mbuti.DG	-0.003076	0.002728	-1.127	351	375	7906
Czech_Pavlov1	PES	Ranis13.SG	Mbuti.DG	-0.001443	0.001285	-1.123	2540	2615	51562
Italy_Uzzo_EM	Russia_AfontovaGora2.SG	Ranis13.SG	Mbuti.DG	-0.001269	0.00113	-1.123	3211	3291	62949
MAZ003	PES	Ranis13.SG	Mbuti.DG	-0.001082	0.000964	-1.122	5795	5922	117480
China_Tianyuan	GOY	Ranis13.SG	Mbuti.DG	-0.001134	0.001014	-1.119	5908	6034	110811
Rochedane	Russia_Yana.SG	Ranis13.SG	Mbuti.DG	-0.000898	0.000803	-1.118	7435	7561	139645
Serbia_IronGates_early	Spain_CarihuelaCave	Ranis13.SG	Mbuti.DG	-0.000569	0.000509	-1.118	22076	22334	453086
Czech_Vestonice13	Russia_AfontovaGora2.SG	Ranis13.SG	Mbuti.DG	-0.002713	0.00243	-1.117	551	581	10986
England_AvelinesHole.SG	Italy_Villabruna	Ranis13.SG	Mbuti.DG	-0.000864	0.000774	-1.117	6133	6253	139628
PA12	BuKa3A	Ranis13.SG	Mbuti.DG	-0.002766	0.002481	-1.115	520	552	11324
AC16	Belgium_GoyetQ2	Ranis13.SG	Mbuti.DG	-0.000803	0.000721	-1.114	14558	14801	303420
Austria_KremsWA3	ORM	Ranis13.SG	Mbuti.DG	-0.001174	0.001054	-1.114	4559	4668	92797
BachoKiro_F6_620_all	Russia_AfontovaGora3	Ranis13.SG	Mbuti.DG	-0.001003	0.000903	-1.112	13949	14208	258668
BachoKiro_F6_620_all	Italy_GrottaContinenza.SG	Ranis13.SG	Mbuti.DG	-0.000853	0.000769	-1.11	58717	59602	1037797
China_Tianyuan	MLZ053	Ranis13.SG	Mbuti.DG	-0.000999	0.0009	-1.11	10952	11159	206578
Georgia_Kotias.SG	MPR	Ranis13.SG	Mbuti.DG	-0.000685	0.000617	-1.11	52957	53635	989943
BachoKiro_F6_620_all	Serbia_IronGates_early	Ranis13.SG	Mbuti.DG	-0.000789	0.000711	-1.109	57855	58661	1022830
Czech_Vestonice16	GOY	Ranis13.SG	Mbuti.DG	-0.001082	0.000976	-1.109	4696	4801	97038
GER_new	Rigney1	Ranis13.SG	Mbuti.DG	-0.002566	0.002316	-1.108	460	488	10821
KRZ	MAZ003	Ranis13.SG	Mbuti.DG	-0.00351	0.003169	-1.108	289	312	6445
ORM	Russia_MA1.SG	Ranis13.SG	Mbuti.DG	-0.00089	0.000804	-1.107	14740	14990	281044
Czech_Vestonice43	Spain_BalmaGuilanya	Ranis13.SG	Mbuti.DG	-0.00139	0.001258	-1.105	2728	2807	56337
Italy_OrienteC	MAZ003	Ranis13.SG	Mbuti.DG	-0.001551	0.001406	-1.103	1994	2060	42496
Iboussieres	Iran_BeltCave_all_published	Ranis13.SG	Mbuti.DG	-0.009804	0.008906	-1.101	48	57	918
Czech_Vestonice13	Oase1_new	Ranis13.SG	Mbuti.DG	-0.001597	0.001452	-1.1	2554	2632	48661
England_AvelinesHole.SG	Spain_ElMiron	Ranis13.SG	Mbuti.DG	-0.001007	0.000916	-1.1	5053	5162	108209
Czech_Vestonice13	Spain_ElMiron	Ranis13.SG	Mbuti.DG	-0.001101	0.001001	-1.099	4309	4407	89246
Iran_BeltCave_all_published	Spain_CarihuelaCave	Ranis13.SG	Mbuti.DG	-0.002488	0.002266	-1.098	909	949	16193
OKL	Russia_AfontovaGora2.SG	Ranis13.SG	Mbuti.DG	-0.001126	0.001026	-1.097	3576	3655	70178
Russia_AfontovaGora2.SG	BuKa3A	Ranis13.SG	Mbuti.DG	-0.007799	0.00712	-1.095	57	67	1295
Czech_Vestonice16	Italy_Uzzo_EM	Ranis13.SG	Mbuti.DG	-0.000722	0.000661	-1.093	27965	28375	567700
Oase1_new	Russia_AfontovaGora3	Ranis13.SG	Mbuti.DG	-0.001149	0.001052	-1.092	5566	5690	108467
Austria_KremsWA3	DLV005	Ranis13.SG	Mbuti.DG	-0.000879	0.000806	-1.09	7461	7612	171543
DLV006	Spain_BalmaGuilanya	Ranis13.SG	Mbuti.DG	-0.000809	0.000743	-1.089	11872	12066	239029
England_AvelinesHole.SG	FRM	Ranis13.SG	Mbuti.DG	-0.001884	0.00173	-1.089	851	889	20049
Czech_Pavlov1	MNN_1	Ranis13.SG	Mbuti.DG	-0.001171	0.001076	-1.088	2654	2715	52704
GoyetQ376-3	OKL	Ranis13.SG	Mbuti.DG	-0.001924	0.00177	-1.087	976	1014	19702
Iboussieres	Russia_AfontovaGora3	Ranis13.SG	Mbuti.DG	-0.003243	0.002987	-1.086	426	453	8331
MAZ003	Spain_ElMiron	Ranis13.SG	Mbuti.DG	-0.000931	0.000859	-1.084	3490	3573	89453
Czech_Vestonice43	Italy_GrottaContinenza.SG	Ranis13.SG	Mbuti.DG	-0.000964	0.00089	-1.083	5852	5970	122250
GOY	WCX	Ranis13.SG	Mbuti.DG	-0.001945	0.001795	-1.083	936	977	20594
BachoKiro_BK1653_deam	Italy_Uzzo_EM	Ranis13.SG	Mbuti.DG	-0.000828	0.000765	-1.082	21434	21786	425901
England_GoughsCave.SG	MNN_1	Ranis13.SG	Mbuti.DG	-0.000526	0.000486	-1.082	50781	51320	1026318
Italy_Ostuni1	Italy_Uzzo_EM	Ranis13.SG	Mbuti.DG	-0.000843	0.000779	-1.082	12126	12341	255161
KRZ	MNN_1	Ranis13.SG	Mbuti.DG	-0.001253	0.001158	-1.082	1779	1826	37066
Georgia_Kotias.SG	GOY	Ranis13.SG	Mbuti.DG	-0.000964	0.000893	-1.079	6346	6464	123084
GOY009.pmd	Italy_Uzzo_EM	Ranis13.SG	Mbuti.DG	-0.001131	0.00105	-1.078	3859	3953	83284
BachoKiro_CC7_335_deam	MNN_1	Ranis13.SG	Mbuti.DG	-0.000808	0.00075	-1.077	25144	25515	458284
DLV006	GOY009.pmd	Ranis13.SG	Mbuti.DG	-0.001256	0.001167	-1.077	3161	3248	68923
Russia_Kostenki12	Spain_Chan.SG	Ranis13.SG	Mbuti.DG	-0.001358	0.001261	-1.077	2669	2742	54203
Czech_Vestonice16	Russia_Ust_Ishim.DG	Ranis13.SG	Mbuti.DG	-0.000838	0.000778	-1.076	36584	37156	682885
BachoKiro_F6_620_all	Switzerland_Bichon.SG	Ranis13.SG	Mbuti.DG	-0.000834	0.000776	-1.075	59416	60290	1048631
BachoKiro_CC7_335_deam	Muierii1	Ranis13.SG	Mbuti.DG	-0.000902	0.00084	-1.074	25196	25613	462540
PA12	Russia_MA1.SG	Ranis13.SG	Mbuti.DG	-0.000739	0.000688	-1.074	25493	25858	493557
Czech_Vestonice43	Muierii1	Ranis13.SG	Mbuti.DG	-0.001053	0.000982	-1.072	6096	6226	123201
Czech_Vestonice43	RIP	Ranis13.SG	Mbuti.DG	-0.001288	0.001203	-1.071	3415	3506	70655
Ranchot88	Serbia_IronGates_early	Ranis13.SG	Mbuti.DG	-0.000727	0.00068	-1.069	6113	6210	133914
Switzerland_Bichon.SG	BuKa3A	Ranis13.SG	Mbuti.DG	-0.002201	0.002059	-1.069	833	872	17656
Czech_Pavlov1	RIP	Ranis13.SG	Mbuti.DG	-0.00177	0.001658	-1.068	1375	1427	29498
Italy_OrienteC	Russia_AfontovaGora3	Ranis13.SG	Mbuti.DG	-0.001179	0.001107	-1.066	4560	4666	89795
China_Tianyuan	Russia_AfontovaGora3	Ranis13.SG	Mbuti.DG	-0.000884	0.000831	-1.065	12769	12986	245270
MAZ003	Muierii1	Ranis13.SG	Mbuti.DG	-0.000965	0.000906	-1.065	6028	6145	121202
BachoKiro_F6_620_all	China_Tianyuan	Ranis13.SG	Mbuti.DG	-0.000891	0.000837	-1.064	46304	47067	855382
Italy_Villabruna	MNN_1	Ranis13.SG	Mbuti.DG	-0.000495	0.000465	-1.064	42595	43022	862586
Italy_OrienteC	Russia_Kostenki14	Ranis13.SG	Mbuti.DG	-0.000865	0.000814	-1.063	14078	14311	269704
Georgia_Satsurblia.SG	ORM	Ranis13.SG	Mbuti.DG	-0.000887	0.000835	-1.062	14630	14869	269130
BachoKiro_F6_620_all	Spain_ElMiron	Ranis13.SG	Mbuti.DG	-0.000882	0.000833	-1.059	33462	34002	612102
China_Tianyuan	Italy_Uzzo_EM	Ranis13.SG	Mbuti.DG	-0.000794	0.00075	-1.059	36094	36622	664438
BachoKiro_CC7_335_deam	Russia_Sunghir.SG	Ranis13.SG	Mbuti.DG	-0.000791	0.000747	-1.058	25417	25784	463784
England_GoughsCave.SG	OKL	Ranis13.SG	Mbuti.DG	-0.00048	0.000453	-1.058	35864	36272	851446
OKL	Rigney1	Ranis13.SG	Mbuti.DG	-0.001491	0.001411	-1.056	1538	1585	32071
DLV005	GOY	Ranis13.SG	Mbuti.DG	-0.001036	0.000982	-1.055	4714	4814	95942
Italy_OrienteC	Russia_Ust_Ishim.DG	Ranis13.SG	Mbuti.DG	-0.000903	0.000856	-1.055	14667	14908	266935
Czech_Pavlov1	MLZ053	Ranis13.SG	Mbuti.DG	-0.002205	0.002099	-1.051	777	813	16691
Czech_Pavlov1	GoyetQ116-1	Ranis13.SG	Mbuti.DG	-0.001698	0.001618	-1.05	1458	1510	30689
Italy_GrottaContinenza.SG	Russia_Ust_Ishim.DG	Ranis13.SG	Mbuti.DG	-0.00076	0.000724	-1.05	57568	58359	1040798
GOY009.pmd	PA12	Ranis13.SG	Mbuti.DG	-0.001093	0.001048	-1.042	3282	3364	75132
Rochedane	Russia_AfontovaGora3	Ranis13.SG	Mbuti.DG	-0.00141	0.001356	-1.04	2062	2121	41874
Czech_Pavlov1	GOY	Ranis13.SG	Mbuti.DG	-0.002839	0.002738	-1.037	358	382	8241
Czech_Vestonice13	DLV005	Ranis13.SG	Mbuti.DG	-0.000925	0.000893	-1.036	3570	3655	91935
AC16	Russia_AfontovaGora2.SG	Ranis13.SG	Mbuti.DG	-0.001155	0.001122	-1.03	3371	3447	65801
AC16	LMA	Ranis13.SG	Mbuti.DG	-0.001579	0.001535	-1.029	1213	1257	28106
BachoKiro_CC7_335_deam	OKL	Ranis13.SG	Mbuti.DG	-0.000807	0.000784	-1.028	21947	22271	401760
Iboussieres	BuKa3C	Ranis13.SG	Mbuti.DG	-0.010558	0.010269	-1.028	33	40	708
Iboussieres	MNN_1	Ranis13.SG	Mbuti.DG	-0.001399	0.001361	-1.027	1478	1519	29082
HohleFels	Italy_Ostuni1	Ranis13.SG	Mbuti.DG	-0.00167	0.001632	-1.024	1589	1643	32192
BachoKiro_BK1653_deam	ORM	Ranis13.SG	Mbuti.DG	-0.000813	0.000795	-1.022	11096	11276	221070
England_AvelinesHole.SG	Oase1_new	Ranis13.SG	Mbuti.DG	-0.001326	0.001298	-1.021	3144	3221	58143
BachoKiro_BK1653_deam	HohleFels	Ranis13.SG	Mbuti.DG	-0.001367	0.001339	-1.02	2562	2630	49867
DLV005	MLZ053	Ranis13.SG	Mbuti.DG	-0.000915	0.000897	-1.02	8981	9147	181631
Spain_Chan.SG	STO	Ranis13.SG	Mbuti.DG	-0.000583	0.000572	-1.02	38376	38875	854419
BachoKiro_F6_620_all	ORM	Ranis13.SG	Mbuti.DG	-0.000861	0.000844	-1.019	20903	21229	378039
Czech_Pavlov1	England_GoughsCave.SG	Ranis13.SG	Mbuti.DG	-0.001301	0.001278	-1.018	2449	2517	52003
BachoKiro_CC7_335_deam	GOY	Ranis13.SG	Mbuti.DG	-0.001273	0.001252	-1.016	3371	3452	63604
Czech_Pavlov1	Italy_Villabruna	Ranis13.SG	Mbuti.DG	-0.001274	0.001254	-1.016	2426	2491	50898
BachoKiro_BK1653_deam	Russia_Yana.SG	Ranis13.SG	Mbuti.DG	-0.000661	0.000651	-1.015	28012	28366	535932
Italy_Villabruna	Muierii1	Ranis13.SG	Mbuti.DG	-0.00064	0.000631	-1.015	45394	45954	873523
Anatolia_Pinarbasi	BachoKiro_BK1653_deam	Ranis13.SG	Mbuti.DG	-0.000698	0.000689	-1.013	23272	23582	444566
MAZ003	PA12	Ranis13.SG	Mbuti.DG	-0.001054	0.001049	-1.005	4445	4543	92952
AC16	Spain_CarihuelaCave	Ranis13.SG	Mbuti.DG	-0.000672	0.000672	-1.001	16745	16995	370579
Austria_KremsWA3	Italy_Uzzo_EM	Ranis13.SG	Mbuti.DG	-0.000847	0.000846	-1.001	8472	8619	172988
BachoKiro_BK1653_deam	Russia_Kostenki14	Ranis13.SG	Mbuti.DG	-0.000756	0.000756	-0.999	26300	26686	510944
GOY	Rigney1	Ranis13.SG	Mbuti.DG	-0.002985	0.00299	-0.998	371	394	7710
GoyetQ376-3	Oase1_new	Ranis13.SG	Mbuti.DG	-0.002936	0.002957	-0.993	434	458	8192
England_AvelinesHole.SG	Georgia_Satsurblia.SG	Ranis13.SG	Mbuti.DG	-0.000937	0.000946	-0.99	5534	5632	104562
Italy_Villabruna	PES	Ranis13.SG	Mbuti.DG	-0.000558	0.000565	-0.986	41352	41822	843558
AC16	Muierii1	Ranis13.SG	Mbuti.DG	-0.000661	0.000671	-0.985	42244	42787	822189
Czech_Vestonice13	Russia_Sidelkino.SG	Ranis13.SG	Mbuti.DG	-0.000967	0.000981	-0.985	4704	4795	93628
GER_new	HohleFels	Ranis13.SG	Mbuti.DG	-0.001473	0.001498	-0.983	1193	1234	28323
Italy_Villabruna	OKL	Ranis13.SG	Mbuti.DG	-0.000468	0.000477	-0.981	31789	32135	739261
Ranchot88	BuKa3A	Ranis13.SG	Mbuti.DG	-0.005193	0.005303	-0.979	153	168	2855
Serbia_IronGates_early	Spain_BalmaGuilanya	Ranis13.SG	Mbuti.DG	-0.000521	0.000532	-0.979	15943	16118	337503
MNN_1	Russia_AfontovaGora2.SG	Ranis13.SG	Mbuti.DG	-0.0008	0.000818	-0.978	4092	4159	82930
England_GoughsCave.SG	KRZ	Ranis13.SG	Mbuti.DG	-0.001329	0.00136	-0.977	1585	1634	36573
Georgia_Kotias.SG	Rochedane	Ranis13.SG	Mbuti.DG	-0.00088	0.000901	-0.977	7406	7529	139581
HohleFels	PES	Ranis13.SG	Mbuti.DG	-0.001042	0.001071	-0.973	4332	4419	83617
Italy_Villabruna	Russia_Sunghir.SG	Ranis13.SG	Mbuti.DG	-0.000515	0.00053	-0.973	45351	45802	875822
BachoKiro_CC7_335_deam	HohleFels	Ranis13.SG	Mbuti.DG	-0.001483	0.001529	-0.97	2297	2361	42578
England_GoughsCave.SG	Russia_Kostenki14	Ranis13.SG	Mbuti.DG	-0.000643	0.000662	-0.97	52742	53391	1010102
Italy_Ostuni1	Serbia_IronGates_early	Ranis13.SG	Mbuti.DG	-0.000588	0.000607	-0.969	15353	15535	309391
BachoKiro_BK1653_deam	MAZ003	Ranis13.SG	Mbuti.DG	-0.001071	0.001107	-0.968	3678	3760	76522
Czech_Pavlov1	Italy_GrottaContinenza.SG	Ranis13.SG	Mbuti.DG	-0.001144	0.001181	-0.968	2490	2550	52432
Czech_Vestonice13	Switzerland_Bichon.SG	Ranis13.SG	Mbuti.DG	-0.000917	0.000949	-0.966	5556	5658	112164
Georgia_Kotias.SG	Russia_Sidelkino.SG	Ranis13.SG	Mbuti.DG	-0.000593	0.000614	-0.966	50772	51341	959546
Italy_Ostuni1	Russia_Yana.SG	Ranis13.SG	Mbuti.DG	-0.000674	0.000698	-0.966	15827	16036	311411
GoyetQ376-3	PA12	Ranis13.SG	Mbuti.DG	-0.002071	0.002147	-0.965	872	908	17086
DLV005	Russia_AfontovaGora2.SG	Ranis13.SG	Mbuti.DG	-0.001148	0.001191	-0.964	3269	3341	62745
Russia_AfontovaGora2.SG	Russia_MA1.SG	Ranis13.SG	Mbuti.DG	-0.001028	0.001066	-0.964	2836	2900	62544
BachoKiro_CC7_335_deam	DLV005	Ranis13.SG	Mbuti.DG	-0.000843	0.000875	-0.963	19354	19654	356458
Czech_Vestonice43	PES	Ranis13.SG	Mbuti.DG	-0.000956	0.000995	-0.961	6098	6213	120201
ORM	BuKa3A	Ranis13.SG	Mbuti.DG	-0.003269	0.003401	-0.961	299	320	6259
Italy_GrottaContinenza.SG	PA12	Ranis13.SG	Mbuti.DG	-0.000595	0.00062	-0.96	33677	34083	681835
England_GoughsCave.SG	Russia_Sunghir.SG	Ranis13.SG	Mbuti.DG	-0.000477	0.000498	-0.959	56247	56763	1080541
HohleFels	PRD	Ranis13.SG	Mbuti.DG	-0.001403	0.001462	-0.959	1602	1648	32564
BachoKiro_BK1653_deam	PES	Ranis13.SG	Mbuti.DG	-0.000663	0.000693	-0.958	26702	27046	517774
England_AvelinesHole.SG	GOY009.pmd	Ranis13.SG	Mbuti.DG	-0.001934	0.002021	-0.957	852	886	17817
MNN_1	Spain_BalmaGuilanya	Ranis13.SG	Mbuti.DG	-0.000539	0.000564	-0.956	16898	17080	337069
Russia_Sidelkino.SG	Russia_Sunghir.SG	Ranis13.SG	Mbuti.DG	-0.00052	0.000544	-0.955	50756	51255	960086
England_GoughsCave.SG	Spain_BalmaGuilanya	Ranis13.SG	Mbuti.DG	-0.000595	0.000625	-0.953	14525	14723	332186
GOY009.pmd	MLZ053	Ranis13.SG	Mbuti.DG	-0.001433	0.001506	-0.952	1360	1404	30642
Italy_OrienteC	ORM	Ranis13.SG	Mbuti.DG	-0.000923	0.00097	-0.952	6216	6328	121006
Czech_Vestonice16	Muierii1	Ranis13.SG	Mbuti.DG	-0.000637	0.00067	-0.951	36242	36703	723084
FRM	Spain_ElMiron	Ranis13.SG	Mbuti.DG	-0.000983	0.001033	-0.951	3594	3672	78687
Italy_GrottaContinenza.SG	BuKa3A	Ranis13.SG	Mbuti.DG	-0.001839	0.001939	-0.948	854	886	17482
China_Tianyuan	Rigney1	Ranis13.SG	Mbuti.DG	-0.001734	0.001832	-0.946	1685	1738	30364
Italy_Villabruna	Spain_CarihuelaCave	Ranis13.SG	Mbuti.DG	-0.000611	0.000646	-0.946	19110	19358	406385
Italy_OrienteC	PRD	Ranis13.SG	Mbuti.DG	-0.000925	0.000979	-0.945	3104	3173	74687
MNN_1	BuKa3A	Ranis13.SG	Mbuti.DG	-0.001728	0.001829	-0.945	822	851	16834
OKL	Spain_BalmaGuilanya	Ranis13.SG	Mbuti.DG	-0.000541	0.000575	-0.941	13166	13328	299670
LMA	Rochedane	Ranis13.SG	Mbuti.DG	-0.00271	0.002895	-0.936	275	293	6672
Iboussieres	PES	Ranis13.SG	Mbuti.DG	-0.00152	0.001626	-0.935	1469	1513	28554
KRZ	LMA	Ranis13.SG	Mbuti.DG	-0.005468	0.005872	-0.931	74	83	1719
China_Tianyuan	HohleFels	Ranis13.SG	Mbuti.DG	-0.001115	0.0012	-0.929	4475	4563	79783
England_GoughsCave.SG	PA12	Ranis13.SG	Mbuti.DG	-0.000573	0.000617	-0.929	33278	33659	665094
Italy_Ostuni1	MAZ003	Ranis13.SG	Mbuti.DG	-0.001244	0.001345	-0.926	2313	2374	49098
BachoKiro_BK1653_deam	Oase1_new	Ranis13.SG	Mbuti.DG	-0.000902	0.000976	-0.924	10890	11073	202407
England_GoughsCave.SG	Muierii1	Ranis13.SG	Mbuti.DG	-0.000578	0.000627	-0.922	56157	56780	1077965
Italy_OrienteC	PA12	Ranis13.SG	Mbuti.DG	-0.000724	0.000786	-0.92	10069	10217	205600
England_AvelinesHole.SG	Iran_BeltCave_all_published	Ranis13.SG	Mbuti.DG	-0.00325	0.003537	-0.919	302	321	5879
Italy_Ostuni1	Russia_Kostenki14	Ranis13.SG	Mbuti.DG	-0.000698	0.000761	-0.918	14390	14594	291337
DLV006	LMA	Ranis13.SG	Mbuti.DG	-0.001578	0.001724	-0.915	1060	1096	22984
Austria_Krems1_1	Russia_AfontovaGora3	Ranis13.SG	Mbuti.DG	-0.000786	0.000862	-0.913	11010	11177	212875
GoyetQ376-3	Switzerland_Bichon.SG	Ranis13.SG	Mbuti.DG	-0.001584	0.001737	-0.912	1118	1153	21963
England_AvelinesHole.SG	Georgia_Kotias.SG	Ranis13.SG	Mbuti.DG	-0.000797	0.000875	-0.911	8162	8283	152516
BachoKiro_CC7_335_deam	Italy_GrottaContinenza.SG	Ranis13.SG	Mbuti.DG	-0.000722	0.000798	-0.905	25298	25629	458711
AC16	GOY009.pmd	Ranis13.SG	Mbuti.DG	-0.000953	0.001055	-0.903	3948	4029	85291
Czech_Vestonice13	Italy_OrienteC	Ranis13.SG	Mbuti.DG	-0.00132	0.001461	-0.903	1940	1992	39420
DLV006	Spain_ElMiron	Ranis13.SG	Mbuti.DG	-0.000632	0.0007	-0.903	21313	21584	429439
MPR	Spain_ElMiron	Ranis13.SG	Mbuti.DG	-0.000546	0.000605	-0.903	27168	27490	590013
England_GoughsCave.SG	PES	Ranis13.SG	Mbuti.DG	-0.000538	0.000597	-0.901	50706	51260	1028858
Austria_Krems1_1	FRL	Ranis13.SG	Mbuti.DG	-0.000687	0.000763	-0.9	21460	21752	425892
ORM	Russia_Ust_Ishim.DG	Ranis13.SG	Mbuti.DG	-0.000754	0.000838	-0.9	19848	20123	364916
Italy_GrottaContinenza.SG	RIP	Ranis13.SG	Mbuti.DG	-0.000459	0.000511	-0.899	19671	19895	487503
Georgia_Satsurblia.SG	Italy_Ostuni1	Ranis13.SG	Mbuti.DG	-0.000718	0.000802	-0.895	11191	11345	214300
Austria_KremsWA3	GOY	Ranis13.SG	Mbuti.DG	-0.001405	0.001575	-0.892	1517	1561	31002
BachoKiro_F6_620_all	Rochedane	Ranis13.SG	Mbuti.DG	-0.000947	0.001061	-0.892	7616	7744	135953
Austria_Krems1_1	GoyetQ116-1	Ranis13.SG	Mbuti.DG	-0.000699	0.000785	-0.891	19228	19492	378095
Austria_KremsWA3	FRL	Ranis13.SG	Mbuti.DG	-0.000878	0.000985	-0.891	6651	6768	134286
Italy_Uzzo_EM	LMA	Ranis13.SG	Mbuti.DG	-0.001407	0.001579	-0.891	1170	1208	27299
AC16	Austria_Krems1_1	Ranis13.SG	Mbuti.DG	-0.000576	0.000647	-0.89	28683	29012	570862
GOY	GoyetQ116-1	Ranis13.SG	Mbuti.DG	-0.000936	0.001052	-0.89	3540	3610	74499
GoyetQ376-3	Spain_BalmaGuilanya	Ranis13.SG	Mbuti.DG	-0.002441	0.002743	-0.89	418	439	8455
China_Tianyuan	RIP	Ranis13.SG	Mbuti.DG	-0.000692	0.000778	-0.889	23333	23629	427658
BachoKiro_CC7_335_deam	Czech_Vestonice16	Ranis13.SG	Mbuti.DG	-0.000768	0.000865	-0.887	19583	19862	363537
Belgium_GoyetQ2	GoyetQ116-1	Ranis13.SG	Mbuti.DG	-0.000725	0.00082	-0.885	9329	9475	201481
AC16	Italy_GrottaContinenza.SG	Ranis13.SG	Mbuti.DG	-0.000389	0.000441	-0.884	31319	31636	814228
Italy_Uzzo_EM	Rigney1	Ranis13.SG	Mbuti.DG	-0.001396	0.001579	-0.884	1506	1549	31013
Italy_Ostuni1	Russia_Ust_Ishim.DG	Ranis13.SG	Mbuti.DG	-0.000727	0.000824	-0.882	15684	15898	294388
MLZ053	Russia_AfontovaGora2.SG	Ranis13.SG	Mbuti.DG	-0.001793	0.002035	-0.881	1030	1066	20205
Russia_Kostenki12	STO	Ranis13.SG	Mbuti.DG	-0.001116	0.001269	-0.88	2458	2514	50250
MPR	Russia_Sunghir.SG	Ranis13.SG	Mbuti.DG	-0.000493	0.000561	-0.879	51907	52394	990535
China_Tianyuan	PRD	Ranis13.SG	Mbuti.DG	-0.000772	0.00088	-0.877	11026	11184	205285
Ranchot88	Russia_MA1.SG	Ranis13.SG	Mbuti.DG	-0.000884	0.001008	-0.877	5119	5206	97676
Czech_Vestonice16	PRD	Ranis13.SG	Mbuti.DG	-0.000729	0.000833	-0.874	8764	8895	178947
England_GoughsCave.SG	Russia_AfontovaGora2.SG	Ranis13.SG	Mbuti.DG	-0.000919	0.001052	-0.874	4196	4272	81869
Georgia_Kotias.SG	KRZ	Ranis13.SG	Mbuti.DG	-0.001279	0.001463	-0.874	1923	1971	37367
MPR	Russia_Kostenki14	Ranis13.SG	Mbuti.DG	-0.000584	0.000668	-0.874	49494	50044	942918
ORM	Spain_BalmaGuilanya	Ranis13.SG	Mbuti.DG	-0.000776	0.000888	-0.874	7068	7180	145403
Czech_Vestonice13	England_GoughsCave.SG	Ranis13.SG	Mbuti.DG	-0.000834	0.000957	-0.872	5419	5511	110177
Russia_AfontovaGora3	Russia_MA1.SG	Ranis13.SG	Mbuti.DG	-0.00064	0.000736	-0.869	8404	8526	191766
Italy_Ostuni1	Spain_CarihuelaCave	Ranis13.SG	Mbuti.DG	-0.000729	0.000841	-0.867	7809	7927	160512
AC16	Russia_Ust_Ishim.DG	Ranis13.SG	Mbuti.DG	-0.000681	0.000788	-0.864	42416	42939	769330
GOY009.pmd	Italy_OrienteC	Ranis13.SG	Mbuti.DG	-0.001283	0.001484	-0.864	1586	1630	34350
Italy_Ostuni1	ORM	Ranis13.SG	Mbuti.DG	-0.00082	0.00095	-0.864	6629	6742	138362
England_GoughsCave.SG	RIP	Ranis13.SG	Mbuti.DG	-0.000497	0.000576	-0.863	19955	20192	476994
Czech_Vestonice13	MLZ053	Ranis13.SG	Mbuti.DG	-0.001284	0.00149	-0.862	1623	1667	33762
England_AvelinesHole.SG	PRD	Ranis13.SG	Mbuti.DG	-0.001084	0.001259	-0.861	1657	1699	38897
RIP	Spain_BalmaGuilanya	Ranis13.SG	Mbuti.DG	-0.000607	0.000706	-0.86	7882	7990	179282
BachoKiro_CC7_335_deam	Spain_CarihuelaCave	Ranis13.SG	Mbuti.DG	-0.000782	0.00091	-0.859	12506	12686	229759
Austria_KremsWA3	Russia_Yana.SG	Ranis13.SG	Mbuti.DG	-0.000613	0.000714	-0.858	11383	11516	217281
BachoKiro_BK1653_deam	GOY	Ranis13.SG	Mbuti.DG	-0.000906	0.001057	-0.857	3603	3670	74030
Russia_Sidelkino.SG	Switzerland_Bichon.SG	Ranis13.SG	Mbuti.DG	-0.000503	0.000587	-0.857	47903	48384	956698
Austria_KremsWA3	MAZ003	Ranis13.SG	Mbuti.DG	-0.001349	0.001581	-0.853	1510	1553	31505
BachoKiro_BB7_240_deam	GoyetQ116-1	Ranis13.SG	Mbuti.DG	-0.000739	0.000866	-0.853	14722	14925	274937
Czech_Pavlov1	MPR	Ranis13.SG	Mbuti.DG	-0.001123	0.001316	-0.853	2456	2514	51162
Czech_Vestonice43	Ranchot88	Ranis13.SG	Mbuti.DG	-0.001561	0.001831	-0.852	1067	1101	21528
AC16	PA12	Ranis13.SG	Mbuti.DG	-0.000569	0.000672	-0.847	28025	28349	569113
Italy_Ostuni1	Spain_ElMiron	Ranis13.SG	Mbuti.DG	-0.000671	0.000796	-0.844	11980	12147	249525
MPR	Muierii1	Ranis13.SG	Mbuti.DG	-0.000556	0.000658	-0.844	51710	52259	988159
PIN	RIP	Ranis13.SG	Mbuti.DG	-0.001464	0.001738	-0.842	1012	1044	21723
BachoKiro_F6_620_all	Czech_Vestonice16	Ranis13.SG	Mbuti.DG	-0.000678	0.000807	-0.84	39228	39712	712808
BachoKiro_BK1653_deam	PIN	Ranis13.SG	Mbuti.DG	-0.001428	0.001706	-0.837	1186	1221	24503
GOY009.pmd	PES	Ranis13.SG	Mbuti.DG	-0.000842	0.001007	-0.836	4654	4734	94560
BachoKiro_BK1653_deam	Spain_CarihuelaCave	Ranis13.SG	Mbuti.DG	-0.000621	0.000746	-0.833	13732	13899	268408
Iran_BeltCave_all_published	Spain_Chan.SG	Ranis13.SG	Mbuti.DG	-0.00152	0.001825	-0.833	1657	1702	29593
FRM	OKL	Ranis13.SG	Mbuti.DG	-0.000684	0.000822	-0.832	3882	3946	93008
DLV005	GoyetQ116-1	Ranis13.SG	Mbuti.DG	-0.000671	0.00081	-0.829	18923	19175	374131
DLV005	GER_new	Ranis13.SG	Mbuti.DG	-0.000737	0.000892	-0.827	7315	7427	152358
GOY	KRZ	Ranis13.SG	Mbuti.DG	-0.002657	0.003218	-0.826	281	298	6164
Anatolia_Pinarbasi	Spain_Chan.SG	Ranis13.SG	Mbuti.DG	-0.000495	0.000599	-0.825	41206	41598	792708
Czech_Vestonice16	Iboussieres	Ranis13.SG	Mbuti.DG	-0.001571	0.001905	-0.825	1144	1178	22197
Austria_Krems1_1	GER_new	Ranis13.SG	Mbuti.DG	-0.000735	0.000892	-0.824	7431	7544	152916
Austria_Krems1_1	Belgium_GoyetQ2	Ranis13.SG	Mbuti.DG	-0.000644	0.000784	-0.822	14224	14407	283840
KRZ	Russia_Sunghir.SG	Ranis13.SG	Mbuti.DG	-0.001034	0.001259	-0.822	1912	1951	37380
Czech_Vestonice13	PIN	Ranis13.SG	Mbuti.DG	-0.002763	0.003364	-0.821	264	280	5857
Georgia_Satsurblia.SG	PIN	Ranis13.SG	Mbuti.DG	-0.001373	0.001675	-0.82	1324	1359	25897
MAZ003	OKL	Ranis13.SG	Mbuti.DG	-0.000702	0.000858	-0.819	5144	5221	109810
Russia_Sidelkino.SG	STO	Ranis13.SG	Mbuti.DG	-0.000514	0.000629	-0.818	38691	39089	774767
Anatolia_Pinarbasi	Italy_OrienteC	Ranis13.SG	Mbuti.DG	-0.000601	0.000736	-0.816	12379	12523	239564
Iran_BeltCave_all_published	Russia_AfontovaGora3	Ranis13.SG	Mbuti.DG	-0.002231	0.002736	-0.816	520	543	10307
BachoKiro_F6_620_all	BuKa3A	Ranis13.SG	Mbuti.DG	-0.001824	0.002244	-0.813	865	895	16466
MNN_1	Rigney1	Ranis13.SG	Mbuti.DG	-0.001041	0.001281	-0.813	1707	1742	33139
BachoKiro_BK1653_deam	Italy_GrottaContinenza.SG	Ranis13.SG	Mbuti.DG	-0.000535	0.000659	-0.812	27011	27294	529624
BachoKiro_CC7_335_deam	China_Tianyuan	Ranis13.SG	Mbuti.DG	-0.000717	0.000883	-0.812	22169	22468	416324
GoyetQ376-3	Italy_Villabruna	Ranis13.SG	Mbuti.DG	-0.001512	0.001865	-0.811	968	997	19677
KRZ	Russia_MA1.SG	Ranis13.SG	Mbuti.DG	-0.001373	0.001692	-0.811	1391	1428	27345
BachoKiro_CC7_335_deam	Belgium_GoyetQ2	Ranis13.SG	Mbuti.DG	-0.000754	0.000934	-0.808	10130	10271	186416
Czech_Vestonice13	Iran_BeltCave_all_published	Ranis13.SG	Mbuti.DG	-0.003247	0.004018	-0.808	243	258	4543
FRM	Russia_Sunghir.SG	Ranis13.SG	Mbuti.DG	-0.000668	0.000828	-0.806	5337	5405	102810
Austria_KremsWA3	Russia_MA1.SG	Ranis13.SG	Mbuti.DG	-0.000715	0.000889	-0.804	8293	8406	158202
Czech_Vestonice43	Russia_Sidelkino.SG	Ranis13.SG	Mbuti.DG	-0.000795	0.000989	-0.803	5177	5259	102945
England_AvelinesHole.SG	Italy_Ostuni1	Ranis13.SG	Mbuti.DG	-0.000948	0.001183	-0.801	2861	2916	58598
GoyetQ376-3	Italy_Uzzo_EM	Ranis13.SG	Mbuti.DG	-0.001557	0.001944	-0.801	930	959	18351
AC16	Switzerland_Bichon.SG	Ranis13.SG	Mbuti.DG	-0.00042	0.000525	-0.8	33544	33889	822482
Georgia_Satsurblia.SG	KRZ	Ranis13.SG	Mbuti.DG	-0.00137	0.001713	-0.8	1347	1382	25876
Georgia_Kotias.SG	Oase1_new	Ranis13.SG	Mbuti.DG	-0.000713	0.000893	-0.799	17864	18093	321949
MPR	PES	Ranis13.SG	Mbuti.DG	-0.000501	0.000628	-0.798	47261	47736	948074
FRM	Russia_Sidelkino.SG	Ranis13.SG	Mbuti.DG	-0.00079	0.000991	-0.797	4293	4361	86796
MPR	Switzerland_Bichon.SG	Ranis13.SG	Mbuti.DG	-0.00044	0.000551	-0.797	42333	42767	988278
HohleFels	Spain_CarihuelaCave	Ranis13.SG	Mbuti.DG	-0.001025	0.001287	-0.796	1886	1930	42329
GOY009.pmd	Italy_Ostuni1	Ranis13.SG	Mbuti.DG	-0.00109	0.001373	-0.794	1665	1708	39178
BachoKiro_CC7_335_deam	Czech_Vestonice43	Ranis13.SG	Mbuti.DG	-0.00101	0.001278	-0.791	3851	3924	71793
GER_new	MLZ053	Ranis13.SG	Mbuti.DG	-0.000831	0.001053	-0.79	2255	2303	57871
PIN	Ranchot88	Ranis13.SG	Mbuti.DG	-0.002139	0.002713	-0.789	423	443	9329
England_AvelinesHole.SG	HohleFels	Ranis13.SG	Mbuti.DG	-0.00176	0.002239	-0.786	703	729	14610
Ranchot88	STO	Ranis13.SG	Mbuti.DG	-0.000686	0.000873	-0.786	4956	5038	119207
GOY009.pmd	Russia_Yana.SG	Ranis13.SG	Mbuti.DG	-0.000695	0.000886	-0.785	4886	4954	97876
Rochedane	Switzerland_Bichon.SG	Ranis13.SG	Mbuti.DG	-0.000568	0.000724	-0.785	5800	5879	139448
BachoKiro_F6_620_all	Iboussieres	Ranis13.SG	Mbuti.DG	-0.00141	0.001798	-0.784	1636	1676	28646
AC16	Spain_ElMiron	Ranis13.SG	Mbuti.DG	-0.000468	0.000599	-0.782	23072	23312	510806
KRZ	Spain_BalmaGuilanya	Ranis13.SG	Mbuti.DG	-0.001569	0.002007	-0.782	705	730	15825
Russia_Sunghir.SG	Russia_Ust_Ishim.DG	Ranis13.SG	Mbuti.DG	-0.000549	0.000702	-0.781	58216	58794	1054423
KRZ	PA12	Ranis13.SG	Mbuti.DG	-0.001298	0.001668	-0.778	1397	1434	28792
Rochedane	BuKa3C	Ranis13.SG	Mbuti.DG	-0.003542	0.004566	-0.776	156	168	3303
OKL	Russia_AfontovaGora3	Ranis13.SG	Mbuti.DG	-0.000584	0.000754	-0.775	11688	11824	231964
Russia_Kostenki12	BuKa3C	Ranis13.SG	Mbuti.DG	-0.005158	0.006658	-0.775	62	69	1333
Austria_KremsWA3	GoyetQ116-1	Ranis13.SG	Mbuti.DG	-0.000774	0.001002	-0.772	6004	6096	119129
Austria_Krems1_1	Czech_Pavlov1	Ranis13.SG	Mbuti.DG	-0.000975	0.001265	-0.771	1958	2002	44252
BachoKiro_BK1653_deam	Italy_Villabruna	Ranis13.SG	Mbuti.DG	-0.000529	0.000689	-0.768	24999	25257	488459
DLV005	Spain_BalmaGuilanya	Ranis13.SG	Mbuti.DG	-0.000615	0.0008	-0.768	13429	13594	269537
Anatolia_Pinarbasi	LMA	Ranis13.SG	Mbuti.DG	-0.001282	0.001674	-0.766	1367	1403	27584
Czech_Vestonice43	Switzerland_Bichon.SG	Ranis13.SG	Mbuti.DG	-0.000754	0.000985	-0.765	6039	6132	123457
Italy_GrottaContinenza.SG	Spain_CarihuelaCave	Ranis13.SG	Mbuti.DG	-0.000434	0.000568	-0.764	20524	20720	451550
BachoKiro_F6_620_all	Rigney1	Ranis13.SG	Mbuti.DG	-0.001338	0.001755	-0.762	1833	1877	32615
BachoKiro_BK1653_deam	Switzerland_Bichon.SG	Ranis13.SG	Mbuti.DG	-0.000533	0.000702	-0.76	27370	27655	535157
PES	Rigney1	Ranis13.SG	Mbuti.DG	-0.001198	0.001576	-0.76	1648	1687	32425
GOY009.pmd	Russia_Sunghir.SG	Ranis13.SG	Mbuti.DG	-0.000645	0.000852	-0.758	4761	4824	97877
Austria_KremsWA3	Spain_BalmaGuilanya	Ranis13.SG	Mbuti.DG	-0.000807	0.001066	-0.757	4355	4425	86797
England_GoughsCave.SG	Italy_GrottaContinenza.SG	Ranis13.SG	Mbuti.DG	-0.000339	0.000447	-0.757	44154	44515	1066551
KRZ	PES	Ranis13.SG	Mbuti.DG	-0.001093	0.001452	-0.753	1757	1797	36226
Oase1_new	Russia_Sunghir.SG	Ranis13.SG	Mbuti.DG	-0.000598	0.000794	-0.753	17585	17778	322086
Italy_Villabruna	RIP	Ranis13.SG	Mbuti.DG	-0.000446	0.000594	-0.751	17413	17605	428209
GOY009.pmd	MNN_1	Ranis13.SG	Mbuti.DG	-0.000621	0.000828	-0.75	4800	4861	96830
China_Tianyuan	PA12	Ranis13.SG	Mbuti.DG	-0.000534	0.000716	-0.745	31728	32042	587502
Italy_Villabruna	Serbia_IronGates_early	Ranis13.SG	Mbuti.DG	-0.0003	0.000403	-0.744	38712	38971	863383
DLV006	Russia_Ust_Ishim.DG	Ranis13.SG	Mbuti.DG	-0.00058	0.000782	-0.742	33602	33960	616962
ORM	Rigney1	Ranis13.SG	Mbuti.DG	-0.0017	0.002292	-0.742	616	639	13508
Russia_Sidelkino.SG	Spain_ElMiron	Ranis13.SG	Mbuti.DG	-0.000488	0.000658	-0.742	25971	26224	518455
Italy_Villabruna	Spain_ElMiron	Ranis13.SG	Mbuti.DG	-0.000451	0.000609	-0.741	27116	27377	578387
Russia_Yana.SG	Spain_BalmaGuilanya	Ranis13.SG	Mbuti.DG	-0.000491	0.000662	-0.741	17894	18061	339980
Czech_Vestonice16	BuKa3A	Ranis13.SG	Mbuti.DG	-0.001807	0.002445	-0.739	526	547	11545
Anatolia_Pinarbasi	HohleFels	Ranis13.SG	Mbuti.DG	-0.000892	0.001214	-0.735	3813	3876	71272
Austria_Krems1_1	Russia_AfontovaGora2.SG	Ranis13.SG	Mbuti.DG	-0.000871	0.001185	-0.735	3349	3403	62852
BachoKiro_F6_620_all	Czech_Pavlov1	Ranis13.SG	Mbuti.DG	-0.000978	0.001336	-0.732	2861	2913	52489
Czech_Vestonice16	Rigney1	Ranis13.SG	Mbuti.DG	-0.001303	0.00178	-0.732	1349	1383	25943
GoyetQ376-3	WCX	Ranis13.SG	Mbuti.DG	-0.003058	0.004179	-0.732	176	188	3864
PIN	Rigney1	Ranis13.SG	Mbuti.DG	-0.003345	0.004575	-0.731	82	90	2377
FRM	Spain_CarihuelaCave	Ranis13.SG	Mbuti.DG	-0.000838	0.001148	-0.73	2529	2575	55566
DLV005	Italy_Uzzo_EM	Ranis13.SG	Mbuti.DG	-0.000512	0.000703	-0.729	28194	28484	564858
Anatolia_Pinarbasi	KRZ	Ranis13.SG	Mbuti.DG	-0.001115	0.001535	-0.727	1570	1606	31729
BachoKiro_CC7_335_deam	Iboussieres	Ranis13.SG	Mbuti.DG	-0.001788	0.002464	-0.726	769	794	13862
PES	Spain_BalmaGuilanya	Ranis13.SG	Mbuti.DG	-0.000501	0.000689	-0.726	16494	16659	329143
BachoKiro_CC7_335_deam	ORM	Ranis13.SG	Mbuti.DG	-0.000685	0.000946	-0.723	10298	10429	191563
GOY009.pmd	Rochedane	Ranis13.SG	Mbuti.DG	-0.001398	0.001936	-0.722	882	908	19080
AC16	PES	Ranis13.SG	Mbuti.DG	-0.00044	0.00061	-0.72	38860	39207	790027
Austria_KremsWA3	China_Tianyuan	Ranis13.SG	Mbuti.DG	-0.000649	0.000902	-0.72	10781	10910	197771
England_AvelinesHole.SG	ORM	Ranis13.SG	Mbuti.DG	-0.000868	0.001205	-0.72	3323	3379	65267
HohleFels	LMA	Ranis13.SG	Mbuti.DG	-0.002361	0.003279	-0.72	207	220	5247
AC16	Austria_KremsWA3	Ranis13.SG	Mbuti.DG	-0.000583	0.000813	-0.718	8791	8894	178068
Ranchot88	Rochedane	Ranis13.SG	Mbuti.DG	-0.000812	0.00113	-0.718	2383	2430	57538
DLV005	GoyetQ376-3	Ranis13.SG	Mbuti.DG	-0.001533	0.002137	-0.717	882	908	16962
FRM	Serbia_IronGates_early	Ranis13.SG	Mbuti.DG	-0.000501	0.000699	-0.717	4650	4701	102255
Czech_Vestonice43	England_GoughsCave.SG	Ranis13.SG	Mbuti.DG	-0.000648	0.000906	-0.715	5949	6028	121754
FRM	Iboussieres	Ranis13.SG	Mbuti.DG	-0.002983	0.004174	-0.715	134	144	3350
Iran_BeltCave_all_published	STO	Ranis13.SG	Mbuti.DG	-0.001232	0.001726	-0.713	1476	1510	27551
KRZ	Russia_Kostenki14	Ranis13.SG	Mbuti.DG	-0.001085	0.001523	-0.712	1837	1875	35049
Czech_Vestonice13	Russia_AfontovaGora3	Ranis13.SG	Mbuti.DG	-0.001048	0.001477	-0.71	2048	2091	40581
Israel_RaqefetCave_Natufian	BuKa3A	Ranis13.SG	Mbuti.DG	-0.002005	0.002825	-0.71	428	445	8602
MPR	OKL	Ranis13.SG	Mbuti.DG	-0.000357	0.000503	-0.71	34749	35038	809807
Anatolia_Pinarbasi	Georgia_Kotias.SG	Ranis13.SG	Mbuti.DG	-0.000426	0.0006	-0.709	44488	44846	840970
FRM	Spain_BalmaGuilanya	Ranis13.SG	Mbuti.DG	-0.00083	0.001171	-0.709	1948	1985	45194
HohleFels	BuKa3A	Ranis13.SG	Mbuti.DG	-0.004451	0.006282	-0.709	91	99	1786
Italy_OrienteC	Muierii1	Ranis13.SG	Mbuti.DG	-0.000556	0.000785	-0.709	14754	14912	282921
Russia_Kostenki14	BuKa3A	Ranis13.SG	Mbuti.DG	-0.001532	0.002164	-0.708	779	804	16515
England_AvelinesHole.SG	WCX	Ranis13.SG	Mbuti.DG	-0.001163	0.001645	-0.707	967	995	23315
MAZ003	Russia_AfontovaGora3	Ranis13.SG	Mbuti.DG	-0.00107	0.001513	-0.707	1932	1975	39930
PES	Russia_Ust_Ishim.DG	Ranis13.SG	Mbuti.DG	-0.000509	0.00072	-0.707	55436	55947	1004172
BachoKiro_CC7_335_deam	Ranchot88	Ranis13.SG	Mbuti.DG	-0.00089	0.001262	-0.705	3638	3697	66129
Czech_Vestonice43	BuKa3A	Ranis13.SG	Mbuti.DG	-0.003745	0.005311	-0.705	88	96	2114
England_AvelinesHole.SG	Rigney1	Ranis13.SG	Mbuti.DG	-0.002598	0.003686	-0.705	280	294	5622
DLV006	Rigney1	Ranis13.SG	Mbuti.DG	-0.00133	0.001889	-0.704	1115	1145	22543
GOY009.pmd	Iboussieres	Ranis13.SG	Mbuti.DG	-0.002606	0.003703	-0.704	236	249	4777
Austria_KremsWA3	Russia_AfontovaGora3	Ranis13.SG	Mbuti.DG	-0.000838	0.001194	-0.702	3505	3563	68658
BachoKiro_F6_620_all	England_GoughsCave.SG	Ranis13.SG	Mbuti.DG	-0.000554	0.000791	-0.701	57094	57651	1004849
BachoKiro_F6_620_all	MPR	Ranis13.SG	Mbuti.DG	-0.000554	0.000792	-0.699	53713	54238	948267
DLV006	PES	Ranis13.SG	Mbuti.DG	-0.000456	0.000654	-0.697	32899	33189	634404
England_GoughsCave.SG	PRD	Ranis13.SG	Mbuti.DG	-0.000462	0.000663	-0.697	9713	9818	225800
RIP	Russia_AfontovaGora3	Ranis13.SG	Mbuti.DG	-0.000624	0.000897	-0.695	6925	7012	139602
Belgium_GoyetQ2	FRL	Ranis13.SG	Mbuti.DG	-0.000531	0.000766	-0.694	9975	10095	226002
GoyetQ376-3	LMA	Ranis13.SG	Mbuti.DG	-0.005486	0.007903	-0.694	48	53	1036
Muierii1	Rigney1	Ranis13.SG	Mbuti.DG	-0.001134	0.001637	-0.693	1763	1801	33569
Oase1_new	Russia_Yana.SG	Ranis13.SG	Mbuti.DG	-0.000587	0.000847	-0.693	17618	17807	322084
Italy_Villabruna	Russia_Kostenki14	Ranis13.SG	Mbuti.DG	-0.000468	0.000675	-0.692	44033	44428	844714
Austria_KremsWA3	Spain_ElMiron	Ranis13.SG	Mbuti.DG	-0.000617	0.000897	-0.687	7574	7669	154234
DLV006	Italy_Uzzo_EM	Ranis13.SG	Mbuti.DG	-0.000472	0.000689	-0.685	25099	25336	502121
England_GoughsCave.SG	Russia_Yana.SG	Ranis13.SG	Mbuti.DG	-0.000385	0.000563	-0.684	57557	57972	1080535
FRM	Muierii1	Ranis13.SG	Mbuti.DG	-0.000698	0.001024	-0.682	5356	5428	102512
BachoKiro_F6_620_all	Italy_Villabruna	Ranis13.SG	Mbuti.DG	-0.000525	0.000771	-0.681	47838	48286	854800
AC16	Russia_Yana.SG	Ranis13.SG	Mbuti.DG	-0.000399	0.000586	-0.68	43579	43907	824207
England_GoughsCave.SG	STO	Ranis13.SG	Mbuti.DG	-0.000384	0.000567	-0.678	37179	37517	880942
Italy_Ostuni1	Italy_Villabruna	Ranis13.SG	Mbuti.DG	-0.000474	0.000698	-0.678	14411	14552	297092
China_Tianyuan	Spain_CarihuelaCave	Ranis13.SG	Mbuti.DG	-0.000512	0.000756	-0.677	22086	22294	404512
Austria_Krems1_1	Iboussieres	Ranis13.SG	Mbuti.DG	-0.001238	0.001831	-0.676	1082	1108	21448
AC16	Serbia_IronGates_early	Ranis13.SG	Mbuti.DG	-0.000302	0.000447	-0.674	36037	36280	804536
Czech_Vestonice16	PA12	Ranis13.SG	Mbuti.DG	-0.000466	0.000697	-0.668	23540	23774	502951
Israel_RaqefetCave_Natufian	Russia_Kostenki12	Ranis13.SG	Mbuti.DG	-0.001117	0.001672	-0.668	1656	1691	32088
Czech_Vestonice13	STO	Ranis13.SG	Mbuti.DG	-0.000672	0.001007	-0.667	4976	5044	101664
Czech_Vestonice16	PES	Ranis13.SG	Mbuti.DG	-0.000443	0.000665	-0.667	36192	36502	699917
Italy_Villabruna	PA12	Ranis13.SG	Mbuti.DG	-0.000414	0.000627	-0.661	29185	29429	588428
Muierii1	Russia_Ust_Ishim.DG	Ranis13.SG	Mbuti.DG	-0.0005	0.000759	-0.659	57935	58460	1051927
BachoKiro_BK1653_deam	Russia_Sidelkino.SG	Ranis13.SG	Mbuti.DG	-0.000439	0.00067	-0.655	23164	23360	447945
Czech_Vestonice13	MPR	Ranis13.SG	Mbuti.DG	-0.000625	0.000957	-0.654	5363	5431	107731
DLV005	Russia_Ust_Ishim.DG	Ranis13.SG	Mbuti.DG	-0.000547	0.000838	-0.653	37891	38268	688467
BachoKiro_BB7_240_deam	Russia_MA1.SG	Ranis13.SG	Mbuti.DG	-0.00053	0.000813	-0.652	20415	20613	372592
Czech_Vestonice13	WCX	Ranis13.SG	Mbuti.DG	-0.001231	0.001892	-0.651	871	894	18772
Czech_Vestonice16	Spain_CarihuelaCave	Ranis13.SG	Mbuti.DG	-0.00046	0.00071	-0.649	17616	17777	350499
GOY	Russia_MA1.SG	Ranis13.SG	Mbuti.DG	-0.000643	0.000991	-0.649	4569	4626	89485
AC16	Russia_Kostenki14	Ranis13.SG	Mbuti.DG	-0.000445	0.000688	-0.647	40707	41056	783112
Czech_Vestonice43	Spain_Chan.SG	Ranis13.SG	Mbuti.DG	-0.000628	0.000972	-0.646	5991	6067	121405
FRM	Switzerland_Bichon.SG	Ranis13.SG	Mbuti.DG	-0.000578	0.000896	-0.645	4358	4418	102687
Iran_BeltCave_all_published	MLZ053	Ranis13.SG	Mbuti.DG	-0.001962	0.003041	-0.645	465	482	8723
MNN_1	Russia_Ust_Ishim.DG	Ranis13.SG	Mbuti.DG	-0.000426	0.000661	-0.644	55515	55940	998643
Belgium_GoyetQ2	Russia_AfontovaGora2.SG	Ranis13.SG	Mbuti.DG	-0.000939	0.001461	-0.643	1690	1721	32783
GOY009.pmd	Russia_AfontovaGora2.SG	Ranis13.SG	Mbuti.DG	-0.00178	0.002778	-0.641	428	444	8780
MAZ003	PRD	Ranis13.SG	Mbuti.DG	-0.000979	0.001529	-0.641	1630	1664	34852
England_GoughsCave.SG	MAZ003	Ranis13.SG	Mbuti.DG	-0.000595	0.00093	-0.64	5652	5723	118706
Czech_Vestonice43	Russia_Yana.SG	Ranis13.SG	Mbuti.DG	-0.000569	0.000896	-0.635	6366	6437	123558
MPR	PA12	Ranis13.SG	Mbuti.DG	-0.000436	0.00069	-0.632	31966	32244	637227
Austria_KremsWA3	PES	Ranis13.SG	Mbuti.DG	-0.000495	0.000785	-0.631	10856	10961	210565
Georgia_Satsurblia.SG	BuKa3C	Ranis13.SG	Mbuti.DG	-0.001323	0.002099	-0.63	936	960	18619
STO	BuKa3A	Ranis13.SG	Mbuti.DG	-0.001378	0.002187	-0.63	707	727	14661
Belgium_GoyetQ2	GER_new	Ranis13.SG	Mbuti.DG	-0.000604	0.000962	-0.627	3430	3479	81973
Austria_Krems1_1	Spain_BalmaGuilanya	Ranis13.SG	Mbuti.DG	-0.000491	0.00079	-0.622	13742	13876	272230
GOY009.pmd	Russia_Ust_Ishim.DG	Ranis13.SG	Mbuti.DG	-0.000635	0.001023	-0.62	4802	4860	91853
GOY009.pmd	ORM	Ranis13.SG	Mbuti.DG	-0.000811	0.001311	-0.619	1918	1952	41749
Russia_Yana.SG	Spain_CarihuelaCave	Ranis13.SG	Mbuti.DG	-0.000385	0.000622	-0.619	24272	24447	456793
Italy_Villabruna	Russia_Yana.SG	Ranis13.SG	Mbuti.DG	-0.000347	0.000561	-0.618	46516	46819	875816
AC16	ORM	Ranis13.SG	Mbuti.DG	-0.00048	0.000778	-0.616	15840	15988	309768
Italy_Ostuni1	Switzerland_Bichon.SG	Ranis13.SG	Mbuti.DG	-0.000439	0.000714	-0.616	15250	15386	311126
Rochedane	Spain_CarihuelaCave	Ranis13.SG	Mbuti.DG	-0.000661	0.001076	-0.614	3164	3210	69251
Czech_Vestonice43	Italy_OrienteC	Ranis13.SG	Mbuti.DG	-0.000779	0.001272	-0.613	2237	2273	46625
GOY009.pmd	Russia_Kostenki14	Ranis13.SG	Mbuti.DG	-0.000668	0.001089	-0.613	4585	4646	92197
FRM	PA12	Ranis13.SG	Mbuti.DG	-0.000679	0.001111	-0.611	3825	3878	76810
PRD	Russia_MA1.SG	Ranis13.SG	Mbuti.DG	-0.000521	0.000853	-0.611	8615	8703	168035
Czech_Vestonice16	MNN_1	Ranis13.SG	Mbuti.DG	-0.000328	0.000538	-0.61	36930	37165	716433
Italy_Ostuni1	Rochedane	Ranis13.SG	Mbuti.DG	-0.000822	0.001353	-0.607	2496	2538	51673
BachoKiro_CC7_335_deam	Switzerland_Bichon.SG	Ranis13.SG	Mbuti.DG	-0.000489	0.000806	-0.606	25559	25785	463154
MNN_1	PRD	Ranis13.SG	Mbuti.DG	-0.000356	0.000588	-0.605	10986	11067	228849
BachoKiro_CC7_335_deam	Russia_Yana.SG	Ranis13.SG	Mbuti.DG	-0.000464	0.000769	-0.604	25281	25496	463785
Czech_Vestonice16	RIP	Ranis13.SG	Mbuti.DG	-0.00042	0.000697	-0.602	18321	18476	369030
LMA	Spain_CarihuelaCave	Ranis13.SG	Mbuti.DG	-0.001139	0.001895	-0.601	718	737	17119
Austria_KremsWA3	DLV006	Ranis13.SG	Mbuti.DG	-0.000476	0.000796	-0.598	6641	6713	152822
BachoKiro_BB7_240_deam	GOY	Ranis13.SG	Mbuti.DG	-0.000691	0.001164	-0.594	3772	3821	71073
Rochedane	Russia_MA1.SG	Ranis13.SG	Mbuti.DG	-0.000624	0.001052	-0.593	5263	5326	101120
BachoKiro_BK1653_deam	England_GoughsCave.SG	Ranis13.SG	Mbuti.DG	-0.000394	0.000666	-0.592	26678	26884	522067
England_GoughsCave.SG	Switzerland_Bichon.SG	Ranis13.SG	Mbuti.DG	-0.000306	0.000518	-0.59	46004	46333	1077110
Italy_Villabruna	KRZ	Ranis13.SG	Mbuti.DG	-0.000851	0.001447	-0.588	1547	1576	34493
BuKa3C	BuKa3A	Ranis13.SG	Mbuti.DG	-0.007567	0.0129	-0.587	18	21	413
MPR	ORM	Ranis13.SG	Mbuti.DG	-0.000446	0.000761	-0.587	18789	18951	363787
Czech_Vestonice16	Russia_Sunghir.SG	Ranis13.SG	Mbuti.DG	-0.000329	0.000561	-0.586	35444	35682	725024
DLV006	Russia_Yana.SG	Ranis13.SG	Mbuti.DG	-0.000351	0.000601	-0.585	34389	34620	658737
Czech_Pavlov1	GOY009.pmd	Ranis13.SG	Mbuti.DG	-0.001754	0.003007	-0.583	291	303	6813
AC16	DLV005	Ranis13.SG	Mbuti.DG	-0.000394	0.000676	-0.582	29032	29262	583933
DLV005	MAZ003	Ranis13.SG	Mbuti.DG	-0.000591	0.001015	-0.582	4797	4854	97097
BachoKiro_F6_620_all	Russia_Sidelkino.SG	Ranis13.SG	Mbuti.DG	-0.000427	0.000737	-0.58	49376	49753	883569
Austria_Krems1_1	Russia_Ust_Ishim.DG	Ranis13.SG	Mbuti.DG	-0.000454	0.000784	-0.579	36535	36835	661391
GOY	Russia_Kostenki14	Ranis13.SG	Mbuti.DG	-0.000555	0.000958	-0.579	5947	6012	117111
Italy_Villabruna	Spain_BalmaGuilanya	Ranis13.SG	Mbuti.DG	-0.000383	0.000662	-0.578	13970	14089	310584
Serbia_IronGates_early	Spain_ElMiron	Ranis13.SG	Mbuti.DG	-0.000296	0.000511	-0.578	29805	29987	615494
Anatolia_Pinarbasi	FRM	Ranis13.SG	Mbuti.DG	-0.000569	0.000987	-0.577	4550	4601	88909
Italy_Uzzo_EM	BuKa3A	Ranis13.SG	Mbuti.DG	-0.001382	0.002397	-0.576	603	621	12663
England_GoughsCave.SG	ORM	Ranis13.SG	Mbuti.DG	-0.000429	0.000746	-0.575	19378	19540	377726
LMA	PIN	Ranis13.SG	Mbuti.DG	-0.003206	0.005571	-0.575	73	79	1926
BachoKiro_CC7_335_deam	Serbia_IronGates_early	Ranis13.SG	Mbuti.DG	-0.000423	0.000738	-0.573	25348	25542	459071
GOY009.pmd	MAZ003	Ranis13.SG	Mbuti.DG	-0.001118	0.001961	-0.57	725	744	16484
Austria_Krems1_1	Italy_Uzzo_EM	Ranis13.SG	Mbuti.DG	-0.000386	0.000678	-0.569	27686	27900	554378
DLV006	Russia_AfontovaGora2.SG	Ranis13.SG	Mbuti.DG	-0.000727	0.001278	-0.569	2948	2989	56412
PIN	Spain_Chan.SG	Ranis13.SG	Mbuti.DG	-0.0008	0.001407	-0.568	1612	1641	36483
Austria_KremsWA3	Russia_AfontovaGora2.SG	Ranis13.SG	Mbuti.DG	-0.001041	0.00184	-0.566	1048	1069	20247
Czech_Vestonice16	Russia_Kostenki14	Ranis13.SG	Mbuti.DG	-0.000405	0.000716	-0.566	35105	35387	697093
MAZ003	Ranchot88	Ranis13.SG	Mbuti.DG	-0.000873	0.001546	-0.565	1396	1421	29232
BachoKiro_F6_620_all	FRM	Ranis13.SG	Mbuti.DG	-0.000655	0.00116	-0.564	5699	5766	101521
Italy_GrottaContinenza.SG	MNN_1	Ranis13.SG	Mbuti.DG	-0.000241	0.000426	-0.564	53028	53284	1061291
OKL	Russia_Ust_Ishim.DG	Ranis13.SG	Mbuti.DG	-0.000402	0.000715	-0.562	45691	46023	826722
KRZ	Russia_Yana.SG	Ranis13.SG	Mbuti.DG	-0.000735	0.001309	-0.561	1947	1974	37381
Anatolia_Pinarbasi	BachoKiro_F6_620_all	Ranis13.SG	Mbuti.DG	-0.000449	0.000802	-0.56	45751	46115	810057
Israel_RaqefetCave_Natufian	BuKa3C	Ranis13.SG	Mbuti.DG	-0.001413	0.002524	-0.56	642	660	12623
FRM	ORM	Ranis13.SG	Mbuti.DG	-0.000772	0.001401	-0.551	2448	2485	47565
BachoKiro_BK1653_deam	GoyetQ376-3	Ranis13.SG	Mbuti.DG	-0.001347	0.002452	-0.55	669	686	12772
Russia_Kostenki14	Russia_Ust_Ishim.DG	Ranis13.SG	Mbuti.DG	-0.000434	0.00079	-0.55	54070	54498	984081
Russia_Sidelkino.SG	Serbia_IronGates_early	Ranis13.SG	Mbuti.DG	-0.000253	0.00046	-0.55	44796	45027	910637
AC16	Russia_Sunghir.SG	Ranis13.SG	Mbuti.DG	-0.000307	0.000561	-0.547	42517	42770	824220
PRD	Serbia_IronGates_early	Ranis13.SG	Mbuti.DG	-0.000289	0.00053	-0.545	10108	10174	229645
Russia_Sunghir.SG	Spain_CarihuelaCave	Ranis13.SG	Mbuti.DG	-0.000313	0.000574	-0.545	23735	23878	456796
Oase1_new	PES	Ranis13.SG	Mbuti.DG	-0.000488	0.000897	-0.544	17006	17158	312151
DLV006	PA12	Ranis13.SG	Mbuti.DG	-0.000365	0.000672	-0.543	20917	21080	444117
Czech_Vestonice16	MAZ003	Ranis13.SG	Mbuti.DG	-0.00053	0.000984	-0.539	4834	4887	98958
Italy_GrottaContinenza.SG	PRD	Ranis13.SG	Mbuti.DG	-0.000332	0.000616	-0.539	9614	9691	230048
Oase1_new	Rigney1	Ranis13.SG	Mbuti.DG	-0.001444	0.002679	-0.539	675	693	12466
BachoKiro_F6_620_all	BachoKiro_BK1653_deam	Ranis13.SG	Mbuti.DG	-0.000462	0.000859	-0.538	29206	29450	527904
MAZ003	Rochedane	Ranis13.SG	Mbuti.DG	-0.000866	0.001616	-0.536	1123	1144	24059
Czech_Vestonice16	Russia_AfontovaGora2.SG	Ranis13.SG	Mbuti.DG	-0.000636	0.00119	-0.535	3319	3359	62615
ORM	Russia_AfontovaGora2.SG	Ranis13.SG	Mbuti.DG	-0.000784	0.001465	-0.535	1797	1824	34218
FRM	Italy_GrottaContinenza.SG	Ranis13.SG	Mbuti.DG	-0.000432	0.000811	-0.533	4244	4288	101814
Austria_KremsWA3	MNN_1	Ranis13.SG	Mbuti.DG	-0.000359	0.000677	-0.53	11212	11289	215696
LMA	OKL	Ranis13.SG	Mbuti.DG	-0.000726	0.001377	-0.528	1305	1326	29395
England_GoughsCave.SG	GOY009.pmd	Ranis13.SG	Mbuti.DG	-0.000514	0.000976	-0.527	4527	4576	95514
Italy_Uzzo_EM	Spain_BalmaGuilanya	Ranis13.SG	Mbuti.DG	-0.000344	0.000655	-0.526	11737	11831	273602
BachoKiro_F6_620_all	Italy_OrienteC	Ranis13.SG	Mbuti.DG	-0.000477	0.000908	-0.525	15840	15974	279929
Russia_Sidelkino.SG	Spain_CarihuelaCave	Ranis13.SG	Mbuti.DG	-0.000347	0.000663	-0.524	19485	19618	382978
England_GoughsCave.SG	LMA	Ranis13.SG	Mbuti.DG	-0.000779	0.001494	-0.521	1436	1461	31968
Austria_Krems1_1	Muierii1	Ranis13.SG	Mbuti.DG	-0.000358	0.00069	-0.519	36281	36532	700049
England_GoughsCave.SG	Serbia_IronGates_early	Ranis13.SG	Mbuti.DG	-0.000219	0.000422	-0.519	47054	47280	1032202
Italy_OrienteC	Switzerland_Bichon.SG	Ranis13.SG	Mbuti.DG	-0.000335	0.000647	-0.518	11745	11840	283275
RIP	Russia_Ust_Ishim.DG	Ranis13.SG	Mbuti.DG	-0.000407	0.000787	-0.517	25469	25657	462542
MPR	Serbia_IronGates_early	Ranis13.SG	Mbuti.DG	-0.000239	0.000463	-0.516	44250	44481	965446
PES	BuKa3A	Ranis13.SG	Mbuti.DG	-0.001083	0.002105	-0.515	834	852	16894
Czech_Vestonice16	Russia_Yana.SG	Ranis13.SG	Mbuti.DG	-0.000309	0.000605	-0.511	37533	37757	725017
GOY	Muierii1	Ranis13.SG	Mbuti.DG	-0.000435	0.000856	-0.509	6204	6257	122835
ORM	Russia_AfontovaGora3	Ranis13.SG	Mbuti.DG	-0.000502	0.000985	-0.509	5827	5884	114779
Ranchot88	Russia_Kostenki14	Ranis13.SG	Mbuti.DG	-0.000506	0.001006	-0.504	6883	6949	129681
Czech_Vestonice13	Spain_Chan.SG	Ranis13.SG	Mbuti.DG	-0.000495	0.000985	-0.503	5440	5494	109856
Georgia_Kotias.SG	Spain_Chan.SG	Ranis13.SG	Mbuti.DG	-0.000288	0.000576	-0.5	54932	55228	1026448
Italy_Ostuni1	Oase1_new	Ranis13.SG	Mbuti.DG	-0.000506	0.001015	-0.499	7049	7118	134701
BachoKiro_CC7_335_deam	Italy_OrienteC	Ranis13.SG	Mbuti.DG	-0.000502	0.001008	-0.498	8256	8331	150127
BachoKiro_BB7_240_deam	Russia_Ust_Ishim.DG	Ranis13.SG	Mbuti.DG	-0.000435	0.000876	-0.496	26497	26708	485839
Czech_Vestonice43	Russia_Sunghir.SG	Ranis13.SG	Mbuti.DG	-0.000402	0.000815	-0.493	6065	6114	123558
GOY	Oase1_new	Ranis13.SG	Mbuti.DG	-0.000684	0.001389	-0.493	2442	2474	46843
Italy_Uzzo_EM	Spain_CarihuelaCave	Ranis13.SG	Mbuti.DG	-0.000311	0.000634	-0.49	16217	16329	361268
AC16	HohleFels	Ranis13.SG	Mbuti.DG	-0.000527	0.001078	-0.489	4291	4336	85979
GOY	MLZ053	Ranis13.SG	Mbuti.DG	-0.000661	0.001362	-0.485	1635	1659	36425
GOY	Russia_Sunghir.SG	Ranis13.SG	Mbuti.DG	-0.000349	0.00072	-0.485	6179	6222	123142
KRZ	MLZ053	Ranis13.SG	Mbuti.DG	-0.001174	0.002421	-0.485	596	610	12205
Ranchot88	RIP	Ranis13.SG	Mbuti.DG	-0.000445	0.000919	-0.484	3945	3987	93699
Russia_AfontovaGora2.SG	Russia_Ust_Ishim.DG	Ranis13.SG	Mbuti.DG	-0.000545	0.00113	-0.483	4372	4415	79325
BachoKiro_CC7_335_deam	England_GoughsCave.SG	Ranis13.SG	Mbuti.DG	-0.000409	0.000849	-0.482	24925	25110	451445
Oase1_new	Serbia_IronGates_early	Ranis13.SG	Mbuti.DG	-0.000375	0.000778	-0.482	17614	17734	319326
England_GoughsCave.SG	Spain_ElMiron	Ranis13.SG	Mbuti.DG	-0.000292	0.000607	-0.481	28110	28287	605407
Italy_OrienteC	Russia_Yana.SG	Ranis13.SG	Mbuti.DG	-0.000324	0.000676	-0.479	15039	15131	283639
MPR	Russia_Yana.SG	Ranis13.SG	Mbuti.DG	-0.000285	0.000595	-0.479	53210	53492	990530
HohleFels	ORM	Ranis13.SG	Mbuti.DG	-0.000729	0.001524	-0.478	1676	1702	35005
BachoKiro_BB7_240_deam	Rigney1	Ranis13.SG	Mbuti.DG	-0.00106	0.002223	-0.477	1020	1040	18290
MLZ053	ORM	Ranis13.SG	Mbuti.DG	-0.000439	0.000919	-0.477	4380	4423	98229
DLV006	Muierii1	Ranis13.SG	Mbuti.DG	-0.00031	0.000652	-0.476	33320	33524	657010
Iboussieres	Russia_Yana.SG	Ranis13.SG	Mbuti.DG	-0.000694	0.001457	-0.476	1614	1635	29676
China_Tianyuan	Russia_Ust_Ishim.DG	Ranis13.SG	Mbuti.DG	-0.00039	0.000821	-0.475	44855	45177	825433
Austria_KremsWA3	Rochedane	Ranis13.SG	Mbuti.DG	-0.000734	0.001549	-0.474	1737	1763	34775
BachoKiro_CC7_335_deam	Rochedane	Ranis13.SG	Mbuti.DG	-0.000592	0.00125	-0.474	3838	3880	70396
AC16	STO	Ranis13.SG	Mbuti.DG	-0.00025	0.000531	-0.472	26978	27154	701198
Italy_OrienteC	OKL	Ranis13.SG	Mbuti.DG	-0.000282	0.000601	-0.47	10536	10607	251960
Czech_Vestonice43	Italy_Ostuni1	Ranis13.SG	Mbuti.DG	-0.00054	0.001152	-0.469	2786	2819	61473
DLV005	PRD	Ranis13.SG	Mbuti.DG	-0.000392	0.000839	-0.467	8669	8738	175848
PA12	Russia_AfontovaGora3	Ranis13.SG	Mbuti.DG	-0.000378	0.000811	-0.467	9474	9545	189595
Russia_Sidelkino.SG	Russia_Yana.SG	Ranis13.SG	Mbuti.DG	-0.000272	0.000583	-0.467	51116	51377	960086
GoyetQ116-1	BuKa3A	Ranis13.SG	Mbuti.DG	-0.001362	0.002942	-0.463	401	412	8187
Italy_GrottaContinenza.SG	OKL	Ranis13.SG	Mbuti.DG	-0.000195	0.00042	-0.463	36628	36799	875749
DLV005	Muierii1	Ranis13.SG	Mbuti.DG	-0.00032	0.000695	-0.461	37305	37539	732626
GOY009.pmd	Italy_GrottaContinenza.SG	Ranis13.SG	Mbuti.DG	-0.000432	0.00094	-0.46	4617	4659	96795
Anatolia_Pinarbasi	Oase1_new	Ranis13.SG	Mbuti.DG	-0.000406	0.000884	-0.459	15060	15170	271531
GoyetQ376-3	Russia_Kostenki12	Ranis13.SG	Mbuti.DG	-0.003273	0.007134	-0.459	65	70	1329
Italy_Villabruna	Switzerland_Bichon.SG	Ranis13.SG	Mbuti.DG	-0.000247	0.000539	-0.459	37959	38176	874514
KRZ	STO	Ranis13.SG	Mbuti.DG	-0.000644	0.001408	-0.458	1490	1512	33980
MNN_1	RIP	Ranis13.SG	Mbuti.DG	-0.00024	0.000527	-0.456	23650	23766	483096
DLV006	Spain_CarihuelaCave	Ranis13.SG	Mbuti.DG	-0.000323	0.000709	-0.455	15678	15779	311025
Iboussieres	Oase1_new	Ranis13.SG	Mbuti.DG	-0.001228	0.0027	-0.455	573	586	10645
LMA	Spain_ElMiron	Ranis13.SG	Mbuti.DG	-0.000708	0.001555	-0.455	909	925	23862
MLZ053	PRD	Ranis13.SG	Mbuti.DG	-0.000521	0.001156	-0.451	3118	3151	64755
BachoKiro_CC7_335_deam	STO	Ranis13.SG	Mbuti.DG	-0.000378	0.00084	-0.45	22587	22742	411501
GOY	MNN_1	Ranis13.SG	Mbuti.DG	-0.000329	0.000732	-0.45	6152	6192	121779
BachoKiro_CC7_335_deam	MAZ003	Ranis13.SG	Mbuti.DG	-0.00057	0.001271	-0.448	3358	3394	64684
Czech_Vestonice16	DLV005	Ranis13.SG	Mbuti.DG	-0.000262	0.000585	-0.448	22859	23004	552017
Czech_Vestonice13	Rochedane	Ranis13.SG	Mbuti.DG	-0.000905	0.002028	-0.446	897	914	18356
Czech_Vestonice43	Russia_AfontovaGora2.SG	Ranis13.SG	Mbuti.DG	-0.00106	0.002375	-0.446	650	662	12174
PIN	Russia_AfontovaGora3	Ranis13.SG	Mbuti.DG	-0.001003	0.002256	-0.445	618	631	13130
BachoKiro_BB7_240_deam	Spain_CarihuelaCave	Ranis13.SG	Mbuti.DG	-0.000373	0.000839	-0.444	14119	14215	256899
Rochedane	Russia_Ust_Ishim.DG	Ranis13.SG	Mbuti.DG	-0.000433	0.000975	-0.444	7253	7310	131637
BachoKiro_BB7_240_deam	MLZ053	Ranis13.SG	Mbuti.DG	-0.000454	0.001025	-0.443	7277	7339	136246
BachoKiro_BB7_240_deam	PRD	Ranis13.SG	Mbuti.DG	-0.000428	0.000968	-0.443	6943	6998	129456
BachoKiro_F6_620_all	Italy_Ostuni1	Ranis13.SG	Mbuti.DG	-0.000398	0.000901	-0.442	16750	16873	307790
KRZ	Serbia_IronGates_early	Ranis13.SG	Mbuti.DG	-0.000486	0.001099	-0.442	1680	1698	37129
RIP	Spain_CarihuelaCave	Ranis13.SG	Mbuti.DG	-0.000322	0.000728	-0.442	10829	10904	234639
AC16	RIP	Ranis13.SG	Mbuti.DG	-0.000249	0.000566	-0.44	16047	16147	403382
BachoKiro_CC7_335_deam	MPR	Ranis13.SG	Mbuti.DG	-0.000362	0.000821	-0.44	24124	24282	438151
Czech_Vestonice13	PRD	Ranis13.SG	Mbuti.DG	-0.000659	0.001505	-0.438	1472	1493	30694
China_Tianyuan	Iran_BeltCave_all_published	Ranis13.SG	Mbuti.DG	-0.000788	0.001828	-0.431	1545	1567	28007
Austria_KremsWA3	HohleFels	Ranis13.SG	Mbuti.DG	-0.000802	0.001873	-0.428	1074	1091	20874
Czech_Pavlov1	Ranchot88	Ranis13.SG	Mbuti.DG	-0.001185	0.002771	-0.428	377	387	8262
Italy_OrienteC	PES	Ranis13.SG	Mbuti.DG	-0.00032	0.000751	-0.427	13745	13833	274620
GOY	Spain_ElMiron	Ranis13.SG	Mbuti.DG	-0.000405	0.00096	-0.422	3983	4018	86604
Iboussieres	Russia_Kostenki14	Ranis13.SG	Mbuti.DG	-0.000755	0.001792	-0.421	1482	1503	28237
FRM	KRZ	Ranis13.SG	Mbuti.DG	-0.001383	0.003294	-0.42	230	238	5423
Anatolia_Pinarbasi	Rochedane	Ranis13.SG	Mbuti.DG	-0.000382	0.000915	-0.418	5930	5974	115390
FRM	BuKa3A	Ranis13.SG	Mbuti.DG	-0.002683	0.006419	-0.418	81	85	1733
HohleFels	Russia_Yana.SG	Ranis13.SG	Mbuti.DG	-0.000393	0.00094	-0.418	4650	4684	86760
Austria_Krems1_1	PRD	Ranis13.SG	Mbuti.DG	-0.000343	0.000824	-0.416	8835	8895	175687
Rochedane	Serbia_IronGates_early	Ranis13.SG	Mbuti.DG	-0.000273	0.000657	-0.416	6252	6290	137929
BachoKiro_BK1653_deam	Italy_Ostuni1	Ranis13.SG	Mbuti.DG	-0.000335	0.000809	-0.415	9860	9929	204334
Georgia_Kotias.SG	GOY009.pmd	Ranis13.SG	Mbuti.DG	-0.000435	0.001049	-0.415	5098	5141	97834
Oase1_new	Russia_AfontovaGora2.SG	Ranis13.SG	Mbuti.DG	-0.000703	0.001701	-0.413	1637	1658	29767
PRD	Spain_CarihuelaCave	Ranis13.SG	Mbuti.DG	-0.000356	0.000861	-0.413	5301	5342	114256
Belgium_GoyetQ2	Russia_MA1.SG	Ranis13.SG	Mbuti.DG	-0.00032	0.000777	-0.412	14077	14165	272072
GoyetQ116-1	Russia_AfontovaGora3	Ranis13.SG	Mbuti.DG	-0.000384	0.000939	-0.409	7464	7520	146089
ORM	Spain_ElMiron	Ranis13.SG	Mbuti.DG	-0.000318	0.000778	-0.409	12251	12333	258875
BachoKiro_F6_620_all	PIN	Ranis13.SG	Mbuti.DG	-0.000624	0.001533	-0.407	1997	2020	37056
Italy_Villabruna	MAZ003	Ranis13.SG	Mbuti.DG	-0.000374	0.00092	-0.407	5439	5481	111662
Belgium_GoyetQ2	LMA	Ranis13.SG	Mbuti.DG	-0.000834	0.002052	-0.406	544	555	14035
GOY	Serbia_IronGates_early	Ranis13.SG	Mbuti.DG	-0.00028	0.000691	-0.405	6098	6132	122010
Iran_BeltCave_all_published	Ranchot88	Ranis13.SG	Mbuti.DG	-0.001555	0.003834	-0.405	238	245	4476
MAZ003	BuKa3A	Ranis13.SG	Mbuti.DG	-0.002214	0.005464	-0.405	87	91	2044
GOY	Spain_Chan.SG	Ranis13.SG	Mbuti.DG	-0.000334	0.000826	-0.404	5673	5713	118780
GER_new	GoyetQ376-3	Ranis13.SG	Mbuti.DG	-0.001322	0.003282	-0.403	276	284	5804
LMA	PRD	Ranis13.SG	Mbuti.DG	-0.001035	0.002569	-0.403	409	419	9360
Austria_Krems1_1	BachoKiro_BB7_240_deam	Ranis13.SG	Mbuti.DG	-0.000324	0.000809	-0.401	22108	22238	399201
GOY	HohleFels	Ranis13.SG	Mbuti.DG	-0.000692	0.001731	-0.4	969	983	20158
England_GoughsCave.SG	Italy_OrienteC	Ranis13.SG	Mbuti.DG	-0.000247	0.000622	-0.397	11509	11577	277464
Czech_Vestonice16	OKL	Ranis13.SG	Mbuti.DG	-0.000246	0.000621	-0.396	31335	31489	625798
DLV006	MNN_1	Ranis13.SG	Mbuti.DG	-0.000219	0.000555	-0.395	33523	33665	646605
Czech_Vestonice16	Serbia_IronGates_early	Ranis13.SG	Mbuti.DG	-0.000215	0.000546	-0.394	36409	36564	717470
Czech_Vestonice43	PIN	Ranis13.SG	Mbuti.DG	-0.0012	0.003052	-0.393	338	346	7272
Rochedane	Russia_Sidelkino.SG	Ranis13.SG	Mbuti.DG	-0.000364	0.000927	-0.393	5770	5812	116932
England_AvelinesHole.SG	BuKa3A	Ranis13.SG	Mbuti.DG	-0.001937	0.004963	-0.39	112	116	2530
BachoKiro_BB7_240_deam	RIP	Ranis13.SG	Mbuti.DG	-0.000341	0.00088	-0.388	14612	14703	265027
HohleFels	Spain_Chan.SG	Ranis13.SG	Mbuti.DG	-0.000401	0.001033	-0.388	3753	3787	83646
Italy_GrottaContinenza.SG	ORM	Ranis13.SG	Mbuti.DG	-0.000274	0.000706	-0.388	19984	20090	385235
BachoKiro_BK1653_deam	PRD	Ranis13.SG	Mbuti.DG	-0.000344	0.00089	-0.387	6706	6753	135691
BachoKiro_CC7_335_deam	Oase1_new	Ranis13.SG	Mbuti.DG	-0.000397	0.001024	-0.387	8929	8997	172653
PRD	Spain_ElMiron	Ranis13.SG	Mbuti.DG	-0.000315	0.000818	-0.385	7299	7349	158609
Ranchot88	Russia_Sidelkino.SG	Ranis13.SG	Mbuti.DG	-0.000368	0.000968	-0.381	5597	5639	112552
Austria_KremsWA3	Russia_Sunghir.SG	Ranis13.SG	Mbuti.DG	-0.000246	0.000648	-0.38	10707	10760	217291
BachoKiro_F6_620_all	Oase1_new	Ranis13.SG	Mbuti.DG	-0.000359	0.000946	-0.379	16605	16719	316967
England_GoughsCave.SG	HohleFels	Ranis13.SG	Mbuti.DG	-0.000408	0.001077	-0.379	4125	4160	84331
GoyetQ116-1	HohleFels	Ranis13.SG	Mbuti.DG	-0.000411	0.001087	-0.378	3622	3653	76388
Oase1_new	Spain_ElMiron	Ranis13.SG	Mbuti.DG	-0.000336	0.000895	-0.376	12859	12940	240617
BachoKiro_CC7_335_deam	DLV006	Ranis13.SG	Mbuti.DG	-0.000328	0.000885	-0.371	17250	17354	317173
Anatolia_Pinarbasi	England_AvelinesHole.SG	Ranis13.SG	Mbuti.DG	-0.000317	0.000858	-0.37	6659	6700	128491
BachoKiro_BK1653_deam	China_Tianyuan	Ranis13.SG	Mbuti.DG	-0.000294	0.000795	-0.37	26574	26717	487829
MPR	PIN	Ranis13.SG	Mbuti.DG	-0.000527	0.001424	-0.37	1715	1734	36143
Rochedane	BuKa3A	Ranis13.SG	Mbuti.DG	-0.001822	0.004921	-0.37	125	130	2593
FRM	STO	Ranis13.SG	Mbuti.DG	-0.000335	0.000913	-0.367	3959	3991	94678
GOY	Iboussieres	Ranis13.SG	Mbuti.DG	-0.001134	0.003101	-0.366	317	324	6477
Czech_Vestonice13	Georgia_Satsurblia.SG	Ranis13.SG	Mbuti.DG	-0.000408	0.001122	-0.364	4044	4076	77097
GoyetQ376-3	Italy_GrottaContinenza.SG	Ranis13.SG	Mbuti.DG	-0.000635	0.001743	-0.364	1111	1124	21743
China_Tianyuan	GOY009.pmd	Ranis13.SG	Mbuti.DG	-0.000392	0.001089	-0.36	4725	4760	88920
Anatolia_Pinarbasi	GOY009.pmd	Ranis13.SG	Mbuti.DG	-0.000388	0.001081	-0.359	4116	4148	82123
Iran_BeltCave_all_published	ORM	Ranis13.SG	Mbuti.DG	-0.000872	0.002431	-0.359	745	757	13624
Austria_Krems1_1	GoyetQ376-3	Ranis13.SG	Mbuti.DG	-0.000777	0.002169	-0.358	884	898	16964
Oase1_new	PRD	Ranis13.SG	Mbuti.DG	-0.000417	0.001169	-0.357	4540	4576	84740
AC16	DLV006	Ranis13.SG	Mbuti.DG	-0.000243	0.000681	-0.356	25968	26094	520192
LMA	PES	Ranis13.SG	Mbuti.DG	-0.000513	0.00146	-0.351	1492	1508	31648
Anatolia_Pinarbasi	Iboussieres	Ranis13.SG	Mbuti.DG	-0.000613	0.001753	-0.35	1286	1300	24046
BachoKiro_BK1653_deam	Italy_OrienteC	Ranis13.SG	Mbuti.DG	-0.00031	0.000889	-0.349	8989	9044	176136
BachoKiro_BB7_240_deam	Belgium_GoyetQ2	Ranis13.SG	Mbuti.DG	-0.000307	0.000882	-0.348	11233	11297	206467
BachoKiro_F6_620_all	Ranchot88	Ranis13.SG	Mbuti.DG	-0.000378	0.00109	-0.347	7476	7526	131531
GoyetQ376-3	Russia_Kostenki14	Ranis13.SG	Mbuti.DG	-0.000671	0.001931	-0.347	1114	1128	20951
PA12	Russia_Ust_Ishim.DG	Ranis13.SG	Mbuti.DG	-0.000277	0.000801	-0.346	35276	35455	644729
DLV005	Russia_Kostenki14	Ranis13.SG	Mbuti.DG	-0.000244	0.000711	-0.344	35775	35947	702764
DLV005	Russia_AfontovaGora3	Ranis13.SG	Mbuti.DG	-0.000296	0.000865	-0.342	10755	10817	210032
Italy_Uzzo_EM	Russia_AfontovaGora3	Ranis13.SG	Mbuti.DG	-0.000291	0.000849	-0.342	10704	10766	212024
DLV006	Russia_Sunghir.SG	Ranis13.SG	Mbuti.DG	-0.000183	0.000538	-0.341	32455	32576	658743
Italy_Villabruna	ORM	Ranis13.SG	Mbuti.DG	-0.000261	0.000765	-0.341	17780	17869	341256
Austria_KremsWA3	GER_new	Ranis13.SG	Mbuti.DG	-0.000419	0.001234	-0.34	2330	2350	49394
Czech_Vestonice43	Russia_AfontovaGora3	Ranis13.SG	Mbuti.DG	-0.000449	0.001344	-0.334	2389	2411	47852
Ranchot88	Spain_CarihuelaCave	Ranis13.SG	Mbuti.DG	-0.000371	0.001111	-0.334	3027	3052	66572
DLV005	HohleFels	Ranis13.SG	Mbuti.DG	-0.000425	0.00128	-0.332	3468	3496	65931
Iboussieres	ORM	Ranis13.SG	Mbuti.DG	-0.000849	0.002565	-0.331	607	617	11602
Austria_KremsWA3	Russia_Ust_Ishim.DG	Ranis13.SG	Mbuti.DG	-0.000296	0.000899	-0.33	11272	11332	204943
AC16	BachoKiro_BB7_240_deam	Ranis13.SG	Mbuti.DG	-0.000267	0.000811	-0.329	23103	23215	418583
Israel_RaqefetCave_Natufian	PIN	Ranis13.SG	Mbuti.DG	-0.000572	0.001764	-0.324	1185	1198	23364
DLV006	Rochedane	Ranis13.SG	Mbuti.DG	-0.00034	0.001055	-0.322	4730	4762	94975
FRM	LMA	Ranis13.SG	Mbuti.DG	-0.00119	0.003719	-0.32	193	198	4616
BachoKiro_BB7_240_deam	PES	Ranis13.SG	Mbuti.DG	-0.000249	0.000783	-0.318	27560	27684	497935
BachoKiro_BK1653_deam	Czech_Vestonice16	Ranis13.SG	Mbuti.DG	-0.000224	0.000703	-0.318	21267	21364	430491
Czech_Vestonice43	DLV006	Ranis13.SG	Mbuti.DG	-0.00031	0.000982	-0.316	4305	4334	92306
BachoKiro_CC7_335_deam	Czech_Pavlov1	Ranis13.SG	Mbuti.DG	-0.000537	0.001705	-0.315	1613	1629	30168
Oase1_new	Russia_Kostenki14	Ranis13.SG	Mbuti.DG	-0.000287	0.000913	-0.315	16711	16799	304141
Czech_Vestonice43	England_AvelinesHole.SG	Ranis13.SG	Mbuti.DG	-0.000552	0.001764	-0.313	1230	1244	24667
FRL	FRM	Ranis13.SG	Mbuti.DG	-0.00036	0.001149	-0.313	3467	3492	69045
HohleFels	Russia_Ust_Ishim.DG	Ranis13.SG	Mbuti.DG	-0.000352	0.001125	-0.313	4600	4629	81945
Italy_OrienteC	Serbia_IronGates_early	Ranis13.SG	Mbuti.DG	-0.000166	0.000533	-0.312	12870	12917	282191
Czech_Pavlov1	Georgia_Satsurblia.SG	Ranis13.SG	Mbuti.DG	-0.000455	0.001466	-0.311	1862	1879	36384
Iboussieres	BuKa3A	Ranis13.SG	Mbuti.DG	-0.003218	0.010354	-0.311	30	32	637
China_Tianyuan	Spain_ElMiron	Ranis13.SG	Mbuti.DG	-0.000232	0.000747	-0.31	31006	31139	577607
England_GoughsCave.SG	GOY	Ranis13.SG	Mbuti.DG	-0.000267	0.000862	-0.31	5862	5894	120038
FRM	Iran_BeltCave_all_published	Ranis13.SG	Mbuti.DG	-0.001318	0.004248	-0.31	247	253	4400
GOY009.pmd	HohleFels	Ranis13.SG	Mbuti.DG	-0.000627	0.002029	-0.309	711	721	14962
Austria_KremsWA3	Muierii1	Ranis13.SG	Mbuti.DG	-0.000243	0.000789	-0.308	11067	11120	216650
DLV005	Spain_CarihuelaCave	Ranis13.SG	Mbuti.DG	-0.000239	0.000777	-0.307	17849	17933	350790
Italy_OrienteC	LMA	Ranis13.SG	Mbuti.DG	-0.000703	0.002305	-0.305	498	506	11463
DLV006	RIP	Ranis13.SG	Mbuti.DG	-0.000218	0.000717	-0.304	16080	16150	323009
Belgium_GoyetQ2	Russia_Ust_Ishim.DG	Ranis13.SG	Mbuti.DG	-0.000259	0.000856	-0.303	19470	19562	354816
MAZ003	RIP	Ranis13.SG	Mbuti.DG	-0.000341	0.001125	-0.303	3325	3349	69097
Czech_Vestonice16	Rochedane	Ranis13.SG	Mbuti.DG	-0.000302	0.001003	-0.301	5439	5471	108188
GoyetQ376-3	Italy_OrienteC	Ranis13.SG	Mbuti.DG	-0.000945	0.003142	-0.301	364	370	7064
Italy_Ostuni1	Rigney1	Ranis13.SG	Mbuti.DG	-0.000758	0.002522	-0.301	593	602	12104
PRD	Russia_Ust_Ishim.DG	Ranis13.SG	Mbuti.DG	-0.00027	0.000896	-0.301	11883	11942	218914
GOY009.pmd	Spain_ElMiron	Ranis13.SG	Mbuti.DG	-0.000325	0.001084	-0.3	3258	3281	71324
GOY009.pmd	OKL	Ranis13.SG	Mbuti.DG	-0.000282	0.000941	-0.299	4234	4259	88047
China_Tianyuan	Muierii1	Ranis13.SG	Mbuti.DG	-0.000227	0.000763	-0.298	47975	48173	874735
Czech_Pavlov1	Russia_Kostenki12	Ranis13.SG	Mbuti.DG	-0.001092	0.003659	-0.298	184	189	4260
Iran_BeltCave_all_published	BuKa3A	Ranis13.SG	Mbuti.DG	-0.003571	0.012019	-0.297	24	26	518
FRM	PES	Ranis13.SG	Mbuti.DG	-0.000284	0.00096	-0.296	4929	4958	99899
Italy_Villabruna	BuKa3A	Ranis13.SG	Mbuti.DG	-0.000678	0.002292	-0.296	666	675	13948
Iboussieres	Spain_ElMiron	Ranis13.SG	Mbuti.DG	-0.000546	0.001863	-0.293	917	928	19650
Italy_GrottaContinenza.SG	PES	Ranis13.SG	Mbuti.DG	-0.000159	0.000542	-0.293	53207	53377	1068303
BachoKiro_CC7_335_deam	Italy_Villabruna	Ranis13.SG	Mbuti.DG	-0.000236	0.00081	-0.292	22883	22982	418217
Czech_Vestonice16	Spain_ElMiron	Ranis13.SG	Mbuti.DG	-0.0002	0.000686	-0.292	25431	25535	515974
AC16	Czech_Vestonice16	Ranis13.SG	Mbuti.DG	-0.000194	0.000667	-0.291	28973	29086	586235
BachoKiro_BB7_240_deam	OKL	Ranis13.SG	Mbuti.DG	-0.000218	0.000747	-0.291	24730	24828	447804
Czech_Pavlov1	Russia_Kostenki14	Ranis13.SG	Mbuti.DG	-0.000381	0.001317	-0.289	2398	2416	48135
MAZ003	Russia_Sunghir.SG	Ranis13.SG	Mbuti.DG	-0.000224	0.000777	-0.289	6136	6164	121560
Russia_Sunghir.SG	Spain_BalmaGuilanya	Ranis13.SG	Mbuti.DG	-0.000179	0.000618	-0.289	17506	17566	339986
MPR	STO	Ranis13.SG	Mbuti.DG	-0.000164	0.000574	-0.286	35498	35635	834053
FRM	GOY	Ranis13.SG	Mbuti.DG	-0.000581	0.002047	-0.284	769	778	15759
Georgia_Kotias.SG	PIN	Ranis13.SG	Mbuti.DG	-0.000422	0.001489	-0.283	1924	1940	37550
LMA	Russia_MA1.SG	Ranis13.SG	Mbuti.DG	-0.000506	0.001792	-0.282	1195	1207	23853
BachoKiro_BB7_240_deam	Spain_BalmaGuilanya	Ranis13.SG	Mbuti.DG	-0.000251	0.0009	-0.279	10873	10923	199320
GOY009.pmd	WCX	Ranis13.SG	Mbuti.DG	-0.000514	0.00184	-0.279	768	777	17255
LMA	MAZ003	Ranis13.SG	Mbuti.DG	-0.000829	0.002985	-0.278	193	198	5612
AC16	England_GoughsCave.SG	Ranis13.SG	Mbuti.DG	-0.000144	0.000523	-0.276	32736	32850	792307
Czech_Vestonice16	Italy_GrottaContinenza.SG	Ranis13.SG	Mbuti.DG	-0.000159	0.000587	-0.271	36017	36131	716738
Rochedane	WCX	Ranis13.SG	Mbuti.DG	-0.000388	0.001446	-0.269	1033	1043	25162
China_Tianyuan	LMA	Ranis13.SG	Mbuti.DG	-0.000477	0.001782	-0.268	1547	1561	29480
Italy_Villabruna	STO	Ranis13.SG	Mbuti.DG	-0.000147	0.000549	-0.268	31328	31440	759769
GOY009.pmd	Spain_BalmaGuilanya	Ranis13.SG	Mbuti.DG	-0.000359	0.001344	-0.267	1910	1924	40371
GOY009.pmd	Spain_CarihuelaCave	Ranis13.SG	Mbuti.DG	-0.000318	0.001194	-0.267	2362	2379	50989
PES	PRD	Ranis13.SG	Mbuti.DG	-0.000198	0.00074	-0.267	10804	10848	224623
China_Tianyuan	Iboussieres	Ranis13.SG	Mbuti.DG	-0.00048	0.001807	-0.266	1480	1493	26616
Italy_GrottaContinenza.SG	Russia_Sunghir.SG	Ranis13.SG	Mbuti.DG	-0.000127	0.000478	-0.266	58784	58927	1125085
Anatolia_Pinarbasi	Czech_Pavlov1	Ranis13.SG	Mbuti.DG	-0.000345	0.001312	-0.263	2332	2348	45667
RIP	Russia_Kostenki14	Ranis13.SG	Mbuti.DG	-0.00018	0.000699	-0.258	24465	24550	469091
DLV006	MAZ003	Ranis13.SG	Mbuti.DG	-0.000268	0.001049	-0.256	4250	4274	86138
Italy_GrottaContinenza.SG	Russia_Kostenki14	Ranis13.SG	Mbuti.DG	-0.000162	0.000632	-0.256	55179	55348	1046077
Italy_Ostuni1	Russia_Kostenki12	Ranis13.SG	Mbuti.DG	-0.000429	0.00168	-0.256	1087	1097	23881
MLZ053	Spain_BalmaGuilanya	Ranis13.SG	Mbuti.DG	-0.000243	0.00095	-0.256	4339	4362	95135
Muierii1	Spain_BalmaGuilanya	Ranis13.SG	Mbuti.DG	-0.000189	0.000741	-0.255	17482	17546	339112
Rochedane	Russia_Sunghir.SG	Ranis13.SG	Mbuti.DG	-0.0002	0.000786	-0.254	7267	7295	139647
Oase1_new	Ranchot88	Ranis13.SG	Mbuti.DG	-0.000377	0.001499	-0.252	2819	2838	50379
BachoKiro_BB7_240_deam	Russia_AfontovaGora2.SG	Ranis13.SG	Mbuti.DG	-0.000344	0.001379	-0.25	2456	2471	44763
BachoKiro_F6_620_all	Spain_Chan.SG	Ranis13.SG	Mbuti.DG	-0.00019	0.000761	-0.25	54702	54887	972537
Austria_KremsWA3	Italy_Villabruna	Ranis13.SG	Mbuti.DG	-0.000191	0.000768	-0.248	9963	10001	199332
Anatolia_Pinarbasi	Czech_Vestonice43	Ranis13.SG	Mbuti.DG	-0.000249	0.001017	-0.245	5532	5558	107178
Anatolia_Pinarbasi	Italy_Ostuni1	Ranis13.SG	Mbuti.DG	-0.000186	0.000757	-0.245	13432	13481	266100
PES	Spain_CarihuelaCave	Ranis13.SG	Mbuti.DG	-0.000167	0.000682	-0.245	22481	22555	441107
BachoKiro_BK1653_deam	STO	Ranis13.SG	Mbuti.DG	-0.000174	0.000722	-0.241	24262	24345	476050
LMA	Oase1_new	Ranis13.SG	Mbuti.DG	-0.000591	0.002452	-0.241	653	660	12942
PRD	Russia_Sunghir.SG	Ranis13.SG	Mbuti.DG	-0.00015	0.00064	-0.235	11917	11952	232802
BachoKiro_BB7_240_deam	PIN	Ranis13.SG	Mbuti.DG	-0.000447	0.001917	-0.233	1245	1256	23549
BachoKiro_BK1653_deam	DLV006	Ranis13.SG	Mbuti.DG	-0.000162	0.000694	-0.233	18362	18421	367853
GOY009.pmd	Serbia_IronGates_early	Ranis13.SG	Mbuti.DG	-0.000189	0.000816	-0.232	4751	4769	97091
Italy_Villabruna	Russia_AfontovaGora2.SG	Ranis13.SG	Mbuti.DG	-0.000253	0.001102	-0.23	3796	3815	73593
MAZ003	Russia_AfontovaGora2.SG	Ranis13.SG	Mbuti.DG	-0.000586	0.002555	-0.23	551	558	10957
RIP	Spain_ElMiron	Ranis13.SG	Mbuti.DG	-0.000154	0.000672	-0.23	15098	15148	324900
BachoKiro_BK1653_deam	MPR	Ranis13.SG	Mbuti.DG	-0.000165	0.000721	-0.229	26309	26393	508439
Iran_BeltCave_all_published	Israel_RaqefetCave_Natufian	Ranis13.SG	Mbuti.DG	-0.000457	0.001996	-0.229	1109	1118	19836
Czech_Vestonice13	GOY009.pmd	Ranis13.SG	Mbuti.DG	-0.000496	0.002178	-0.228	650	656	14037
England_AvelinesHole.SG	Ranchot88	Ranis13.SG	Mbuti.DG	-0.000375	0.001649	-0.227	942	951	22652
Russia_Ust_Ishim.DG	BuKa3A	Ranis13.SG	Mbuti.DG	-0.000462	0.002042	-0.226	870	878	16438
Czech_Pavlov1	FRM	Ranis13.SG	Mbuti.DG	-0.00067	0.002986	-0.224	374	379	7920
GoyetQ376-3	Muierii1	Ranis13.SG	Mbuti.DG	-0.000406	0.001809	-0.224	1154	1163	21942
BachoKiro_CC7_335_deam	GOY009.pmd	Ranis13.SG	Mbuti.DG	-0.000304	0.001362	-0.223	2704	2720	51629
China_Tianyuan	BuKa3A	Ranis13.SG	Mbuti.DG	-0.000513	0.002315	-0.222	714	721	13908
Czech_Pavlov1	GoyetQ376-3	Ranis13.SG	Mbuti.DG	-0.001637	0.007361	-0.222	73	75	1395
FRM	GoyetQ376-3	Ranis13.SG	Mbuti.DG	-0.001181	0.005334	-0.221	148	151	2758
Italy_OrienteC	STO	Ranis13.SG	Mbuti.DG	-0.000138	0.000633	-0.217	9272	9308	255812
Oase1_new	OKL	Ranis13.SG	Mbuti.DG	-0.000184	0.000845	-0.217	15612	15664	284254
Czech_Pavlov1	Russia_Sidelkino.SG	Ranis13.SG	Mbuti.DG	-0.000289	0.001341	-0.216	2226	2239	44414
KRZ	Rigney1	Ranis13.SG	Mbuti.DG	-0.001191	0.005513	-0.216	121	124	2414
Russia_Kostenki14	Spain_CarihuelaCave	Ranis13.SG	Mbuti.DG	-0.000151	0.000699	-0.216	22898	22964	437466
Austria_KremsWA3	Italy_Ostuni1	Ranis13.SG	Mbuti.DG	-0.000222	0.00104	-0.214	3911	3930	84153
LMA	Russia_AfontovaGora2.SG	Ranis13.SG	Mbuti.DG	-0.000989	0.004643	-0.213	136	139	2908
Anatolia_Pinarbasi	BuKa3C	Ranis13.SG	Mbuti.DG	-0.000417	0.001966	-0.212	987	995	19576
GoyetQ376-3	Spain_Chan.SG	Ranis13.SG	Mbuti.DG	-0.000393	0.001855	-0.212	1077	1085	21142
MNN_1	Spain_CarihuelaCave	Ranis13.SG	Mbuti.DG	-0.000118	0.000559	-0.212	23131	23185	451461
AC16	China_Tianyuan	Ranis13.SG	Mbuti.DG	-0.000159	0.00076	-0.209	37861	37971	691599
China_Tianyuan	MAZ003	Ranis13.SG	Mbuti.DG	-0.000211	0.001021	-0.207	5926	5950	111002
PIN	Russia_Yana.SG	Ranis13.SG	Mbuti.DG	-0.000268	0.00131	-0.205	1922	1932	37571
PRD	Russia_AfontovaGora3	Ranis13.SG	Mbuti.DG	-0.000217	0.001062	-0.205	3373	3388	69062
Russia_AfontovaGora3	Spain_BalmaGuilanya	Ranis13.SG	Mbuti.DG	-0.000206	0.001004	-0.205	5549	5572	108374
China_Tianyuan	Russia_Sunghir.SG	Ranis13.SG	Mbuti.DG	-0.000134	0.00066	-0.204	47975	48093	877038
Italy_Villabruna	Oase1_new	Ranis13.SG	Mbuti.DG	-0.000174	0.000856	-0.203	16330	16382	299034
Rochedane	STO	Ranis13.SG	Mbuti.DG	-0.000163	0.000808	-0.202	5159	5179	123319
Iboussieres	Russia_MA1.SG	Ranis13.SG	Mbuti.DG	-0.000387	0.001929	-0.201	1180	1189	21452
Oase1_new	Switzerland_Bichon.SG	Ranis13.SG	Mbuti.DG	-0.000176	0.000877	-0.201	17769	17825	321688
Serbia_IronGates_early	Switzerland_Bichon.SG	Ranis13.SG	Mbuti.DG	-8.5e-05	0.000427	-0.199	49930	50022	1079206
HohleFels	Spain_BalmaGuilanya	Ranis13.SG	Mbuti.DG	-0.000288	0.001455	-0.198	1508	1517	32820
BachoKiro_CC7_335_deam	BachoKiro_BK1653_deam	Ranis13.SG	Mbuti.DG	-0.000176	0.000897	-0.196	15101	15150	275620
Italy_GrottaContinenza.SG	Muierii1	Ranis13.SG	Mbuti.DG	-0.000116	0.0006	-0.194	58607	58737	1122477
Oase1_new	Rochedane	Ranis13.SG	Mbuti.DG	-0.000265	0.001376	-0.192	2841	2855	52447
OKL	BuKa3A	Ranis13.SG	Mbuti.DG	-0.000409	0.002131	-0.192	701	707	14193
Austria_KremsWA3	PA12	Ranis13.SG	Mbuti.DG	-0.000161	0.000841	-0.191	7233	7258	153651
Iran_BeltCave_all_published	Italy_OrienteC	Ranis13.SG	Mbuti.DG	-0.000486	0.002558	-0.19	594	599	10984
PIN	Spain_ElMiron	Ranis13.SG	Mbuti.DG	-0.000283	0.001493	-0.189	1216	1224	28678
GER_new	Russia_MA1.SG	Ranis13.SG	Mbuti.DG	-0.000177	0.000938	-0.188	7176	7201	141583
DLV006	OKL	Ranis13.SG	Mbuti.DG	-0.000113	0.0006	-0.187	28014	28077	557401
Russia_Ust_Ishim.DG	Spain_BalmaGuilanya	Ranis13.SG	Mbuti.DG	-0.000149	0.000796	-0.187	17501	17548	320344
Rigney1	Spain_BalmaGuilanya	Ranis13.SG	Mbuti.DG	-0.000428	0.002316	-0.185	571	576	12573
Italy_GrottaContinenza.SG	Spain_ElMiron	Ranis13.SG	Mbuti.DG	-9.8e-05	0.000553	-0.178	28115	28176	613546
HohleFels	Muierii1	Ranis13.SG	Mbuti.DG	-0.000197	0.001112	-0.177	4585	4602	86539
China_Tianyuan	MNN_1	Ranis13.SG	Mbuti.DG	-0.000108	0.000616	-0.175	46994	47087	863279
Czech_Vestonice16	Switzerland_Bichon.SG	Ranis13.SG	Mbuti.DG	-0.000112	0.00064	-0.175	36598	36679	724049
England_AvelinesHole.SG	Iboussieres	Ranis13.SG	Mbuti.DG	-0.000588	0.003354	-0.175	198	201	4725
Russia_AfontovaGora3	Spain_CarihuelaCave	Ranis13.SG	Mbuti.DG	-0.000168	0.000961	-0.175	6881	6903	133525
GOY	LMA	Ranis13.SG	Mbuti.DG	-0.000636	0.003665	-0.173	256	259	5308
Czech_Vestonice43	PRD	Ranis13.SG	Mbuti.DG	-0.000261	0.001526	-0.171	1727	1737	35479
China_Tianyuan	ORM	Ranis13.SG	Mbuti.DG	-0.000142	0.000837	-0.17	18467	18515	339407
DLV005	PES	Ranis13.SG	Mbuti.DG	-0.000119	0.000701	-0.17	36949	37033	707571
China_Tianyuan	PES	Ranis13.SG	Mbuti.DG	-0.000122	0.000724	-0.168	45990	46093	845229
PIN	Russia_MA1.SG	Ranis13.SG	Mbuti.DG	-0.000284	0.0017	-0.167	1380	1388	27359
BachoKiro_CC7_335_deam	Russia_AfontovaGora2.SG	Ranis13.SG	Mbuti.DG	-0.000251	0.001518	-0.166	2217	2227	40687
Iboussieres	Spain_CarihuelaCave	Ranis13.SG	Mbuti.DG	-0.000367	0.002215	-0.166	658	663	13962
OKL	RIP	Ranis13.SG	Mbuti.DG	-8.6e-05	0.000523	-0.165	18014	18050	424809
FRM	Russia_Yana.SG	Ranis13.SG	Mbuti.DG	-0.000142	0.000882	-0.162	5453	5468	102806
Muierii1	PES	Ranis13.SG	Mbuti.DG	-0.000103	0.000636	-0.162	57082	57194	1079862
Czech_Vestonice43	PA12	Ranis13.SG	Mbuti.DG	-0.000164	0.001028	-0.159	4434	4449	94771
OKL	PA12	Ranis13.SG	Mbuti.DG	-9.2e-05	0.000582	-0.159	29450	29504	591363
DLV005	Russia_Sunghir.SG	Ranis13.SG	Mbuti.DG	-8.9e-05	0.00056	-0.158	36191	36256	734570
China_Tianyuan	DLV006	Ranis13.SG	Mbuti.DG	-0.000117	0.000745	-0.157	31183	31249	570433
England_AvelinesHole.SG	MAZ003	Ranis13.SG	Mbuti.DG	-0.000285	0.001815	-0.157	1080	1086	22192
MAZ003	Russia_Ust_Ishim.DG	Ranis13.SG	Mbuti.DG	-0.000154	0.00098	-0.157	6169	6186	114418
BachoKiro_BB7_240_deam	Italy_Uzzo_EM	Ranis13.SG	Mbuti.DG	-0.000129	0.000829	-0.156	22379	22432	407288
Belgium_GoyetQ2	PRD	Ranis13.SG	Mbuti.DG	-0.000151	0.001038	-0.145	4562	4576	94046
Italy_Uzzo_EM	Russia_Ust_Ishim.DG	Ranis13.SG	Mbuti.DG	-0.000112	0.000778	-0.145	40208	40291	730917
MPR	Ranchot88	Ranis13.SG	Mbuti.DG	-0.000119	0.000822	-0.145	5417	5433	127339
Russia_Yana.SG	BuKa3A	Ranis13.SG	Mbuti.DG	-0.000268	0.001861	-0.144	893	898	17707
AC16	Italy_OrienteC	Ranis13.SG	Mbuti.DG	-9e-05	0.000627	-0.143	9151	9172	235643
Czech_Vestonice43	GOY009.pmd	Ranis13.SG	Mbuti.DG	-0.000279	0.001957	-0.143	807	812	17147
AC16	BuKa3A	Ranis13.SG	Mbuti.DG	-0.000332	0.00236	-0.141	659	663	13425
AC16	Rigney1	Ranis13.SG	Mbuti.DG	-0.000215	0.001531	-0.141	1634	1641	33348
BachoKiro_BK1653_deam	Czech_Vestonice13	Ranis13.SG	Mbuti.DG	-0.000151	0.00107	-0.141	3610	3621	73593
AC16	MAZ003	Ranis13.SG	Mbuti.DG	-0.000131	0.000934	-0.14	5052	5065	104759
Austria_Krems1_1	Spain_ElMiron	Ranis13.SG	Mbuti.DG	-9.3e-05	0.000666	-0.14	24587	24632	488157
England_AvelinesHole.SG	Rochedane	Ranis13.SG	Mbuti.DG	-0.000219	0.001587	-0.138	1059	1065	24215
Italy_OrienteC	KRZ	Ranis13.SG	Mbuti.DG	-0.000284	0.002051	-0.138	578	582	13511
Serbia_IronGates_early	STO	Ranis13.SG	Mbuti.DG	-6.6e-05	0.000478	-0.138	41414	41472	894384
GOY009.pmd	LMA	Ranis13.SG	Mbuti.DG	-0.000507	0.003691	-0.137	190	192	4440
OKL	PES	Ranis13.SG	Mbuti.DG	-7.4e-05	0.00054	-0.137	42242	42305	849342
ORM	PA12	Ranis13.SG	Mbuti.DG	-0.00011	0.000807	-0.137	13139	13169	267191
FRM	PRD	Ranis13.SG	Mbuti.DG	-0.000206	0.001522	-0.135	1218	1224	28325
Russia_Yana.SG	Spain_ElMiron	Ranis13.SG	Mbuti.DG	-8.1e-05	0.000603	-0.135	32200	32251	620554
Russia_Sidelkino.SG	BuKa3A	Ranis13.SG	Mbuti.DG	-0.000277	0.002105	-0.132	757	761	15080
BachoKiro_F6_620_all	MAZ003	Ranis13.SG	Mbuti.DG	-0.000139	0.00107	-0.129	6458	6475	119595
GoyetQ376-3	RIP	Ranis13.SG	Mbuti.DG	-0.000306	0.002411	-0.127	643	647	12547
KRZ	Spain_ElMiron	Ranis13.SG	Mbuti.DG	-0.000208	0.001643	-0.127	1293	1299	27824
BachoKiro_BB7_240_deam	Italy_OrienteC	Ranis13.SG	Mbuti.DG	-0.000123	0.000976	-0.126	9314	9335	167760
BachoKiro_F6_620_all	Czech_Vestonice43	Ranis13.SG	Mbuti.DG	-0.000137	0.001095	-0.126	6676	6693	122521
GOY	OKL	Ranis13.SG	Mbuti.DG	-0.000103	0.000818	-0.125	5408	5419	109742
PRD	Rigney1	Ranis13.SG	Mbuti.DG	-0.000273	0.002271	-0.12	612	615	12621
ORM	Switzerland_Bichon.SG	Ranis13.SG	Mbuti.DG	-8.9e-05	0.000753	-0.119	20031	20066	388776
England_AvelinesHole.SG	KRZ	Ranis13.SG	Mbuti.DG	-0.000363	0.003077	-0.118	303	306	6799
LMA	Russia_Kostenki12	Ranis13.SG	Mbuti.DG	-0.000602	0.0051	-0.118	96	97	2201
PA12	Russia_Kostenki14	Ranis13.SG	Mbuti.DG	-8.3e-05	0.000708	-0.118	33318	33372	654891
FRM	Italy_Ostuni1	Ranis13.SG	Mbuti.DG	-0.000156	0.001336	-0.116	2196	2203	45221
PA12	PRD	Ranis13.SG	Mbuti.DG	-9.6e-05	0.000843	-0.114	8430	8446	170486
GOY009.pmd	Russia_AfontovaGora3	Ranis13.SG	Mbuti.DG	-0.000173	0.001557	-0.111	1557	1563	31734
Iran_BeltCave_all_published	BuKa3C	Ranis13.SG	Mbuti.DG	-0.001098	0.00997	-0.11	37	37	706
Ranchot88	Switzerland_Bichon.SG	Ranis13.SG	Mbuti.DG	-8.9e-05	0.000809	-0.11	5810	5822	135183
BachoKiro_BK1653_deam	GOY009.pmd	Ranis13.SG	Mbuti.DG	-0.000127	0.001163	-0.109	2920	2928	61151
DLV006	GoyetQ376-3	Ranis13.SG	Mbuti.DG	-0.000248	0.00227	-0.109	798	802	15016
England_GoughsCave.SG	Rochedane	Ranis13.SG	Mbuti.DG	-8.4e-05	0.000774	-0.109	5705	5716	135829
Austria_KremsWA3	Switzerland_Bichon.SG	Ranis13.SG	Mbuti.DG	-8.6e-05	0.000797	-0.108	10968	10987	217030
Czech_Pavlov1	Czech_Vestonice13	Ranis13.SG	Mbuti.DG	-0.000273	0.002543	-0.107	397	400	9538
Belgium_GoyetQ2	Muierii1	Ranis13.SG	Mbuti.DG	-8e-05	0.000754	-0.106	19414	19444	375845
Austria_Krems1_1	PES	Ranis13.SG	Mbuti.DG	-7e-05	0.000665	-0.105	35981	36028	678870
MAZ003	Spain_BalmaGuilanya	Ranis13.SG	Mbuti.DG	-0.000127	0.00121	-0.105	2221	2227	50146
DLV005	Russia_Yana.SG	Ranis13.SG	Mbuti.DG	-6.6e-05	0.000649	-0.102	38668	38717	734563
DLV006	PRD	Ranis13.SG	Mbuti.DG	-8.4e-05	0.000828	-0.101	7663	7677	155960
MNN_1	ORM	Ranis13.SG	Mbuti.DG	-6.4e-05	0.000648	-0.099	20098	20122	382742
Oase1_new	Spain_CarihuelaCave	Ranis13.SG	Mbuti.DG	-9.7e-05	0.000988	-0.098	9024	9040	163430
Czech_Pavlov1	Italy_Ostuni1	Ranis13.SG	Mbuti.DG	-0.000158	0.001628	-0.097	1161	1165	25958
DLV006	Russia_Kostenki14	Ranis13.SG	Mbuti.DG	-6.8e-05	0.000698	-0.097	31726	31768	629145
FRL	LMA	Ranis13.SG	Mbuti.DG	-0.000158	0.001631	-0.097	918	921	21957
England_GoughsCave.SG	Italy_Villabruna	Ranis13.SG	Mbuti.DG	-5.2e-05	0.000545	-0.096	36712	36756	847798
Austria_Krems1_1	Russia_Sunghir.SG	Ranis13.SG	Mbuti.DG	-5e-05	0.000535	-0.094	35309	35344	702072
GoyetQ376-3	PRD	Ranis13.SG	Mbuti.DG	-0.000306	0.003369	-0.091	325	327	6481
China_Tianyuan	Russia_Yana.SG	Ranis13.SG	Mbuti.DG	-5.8e-05	0.000657	-0.089	46854	46905	877040
GoyetQ376-3	MAZ003	Ranis13.SG	Mbuti.DG	-0.000361	0.004272	-0.085	177	179	3599
Iran_BeltCave_all_published	PRD	Ranis13.SG	Mbuti.DG	-0.000248	0.003054	-0.081	431	433	8041
Czech_Pavlov1	LMA	Ranis13.SG	Mbuti.DG	-0.000441	0.005494	-0.08	110	111	2325
Czech_Vestonice16	Ranchot88	Ranis13.SG	Mbuti.DG	-8.1e-05	0.001013	-0.08	5377	5385	105966
Belgium_GoyetQ2	China_Tianyuan	Ranis13.SG	Mbuti.DG	-6.6e-05	0.000841	-0.079	18008	18030	331886
BachoKiro_BB7_240_deam	DLV005	Ranis13.SG	Mbuti.DG	-6.5e-05	0.000853	-0.076	21778	21804	397739
Czech_Vestonice13	Russia_Kostenki12	Ranis13.SG	Mbuti.DG	-0.000205	0.002704	-0.076	380	382	8383
Czech_Vestonice16	England_GoughsCave.SG	Ranis13.SG	Mbuti.DG	-4.8e-05	0.000629	-0.076	35565	35599	704785
Austria_Krems1_1	MNN_1	Ranis13.SG	Mbuti.DG	-4.1e-05	0.000553	-0.075	36972	37000	696089
AC16	Iboussieres	Ranis13.SG	Mbuti.DG	-0.000105	0.001433	-0.073	1239	1242	29334
Czech_Pavlov1	Spain_BalmaGuilanya	Ranis13.SG	Mbuti.DG	-0.00013	0.001784	-0.073	1116	1119	23188
MAZ003	Spain_Chan.SG	Ranis13.SG	Mbuti.DG	-5.8e-05	0.00082	-0.071	5094	5101	117369
GOY009.pmd	Italy_Villabruna	Ranis13.SG	Mbuti.DG	-7.1e-05	0.001019	-0.07	4261	4267	89376
BachoKiro_F6_620_all	WCX	Ranis13.SG	Mbuti.DG	-6.8e-05	0.001029	-0.066	6766	6774	124120
FRL	Spain_BalmaGuilanya	Ranis13.SG	Mbuti.DG	-5.3e-05	0.000804	-0.066	10173	10185	213691
GOY	MAZ003	Ranis13.SG	Mbuti.DG	-0.000113	0.001722	-0.066	891	893	19897
KRZ	Russia_Kostenki12	Ranis13.SG	Mbuti.DG	-0.000334	0.005231	-0.064	122	123	2494
LMA	Russia_Sidelkino.SG	Ranis13.SG	Mbuti.DG	-0.000106	0.001659	-0.064	1344	1347	27577
BachoKiro_BB7_240_deam	Switzerland_Bichon.SG	Ranis13.SG	Mbuti.DG	-4.8e-05	0.000765	-0.063	28602	28627	514280
China_Tianyuan	Russia_Kostenki14	Ranis13.SG	Mbuti.DG	-4.9e-05	0.000776	-0.063	46488	46529	846595
ORM	PES	Ranis13.SG	Mbuti.DG	-4.9e-05	0.000778	-0.062	19756	19774	375608
Italy_GrottaContinenza.SG	STO	Ranis13.SG	Mbuti.DG	-2.8e-05	0.000491	-0.057	35766	35791	906933
GOY009.pmd	PRD	Ranis13.SG	Mbuti.DG	-9.2e-05	0.001639	-0.056	1299	1302	27731
Czech_Vestonice16	GOY009.pmd	Ranis13.SG	Mbuti.DG	-5.9e-05	0.001069	-0.055	3717	3722	79251
Oase1_new	STO	Ranis13.SG	Mbuti.DG	-4.8e-05	0.000876	-0.055	15922	15936	289153
Rigney1	Russia_AfontovaGora2.SG	Ranis13.SG	Mbuti.DG	-0.000263	0.004965	-0.053	159	160	2878
Austria_KremsWA3	STO	Ranis13.SG	Mbuti.DG	-4.3e-05	0.000834	-0.052	9632	9640	194247
OKL	Russia_Kostenki14	Ranis13.SG	Mbuti.DG	-3.2e-05	0.000623	-0.051	44283	44310	841494
ORM	Spain_CarihuelaCave	Ranis13.SG	Mbuti.DG	-4.1e-05	0.000817	-0.05	9013	9021	187378
BachoKiro_CC7_335_deam	Italy_Ostuni1	Ranis13.SG	Mbuti.DG	-4.9e-05	0.000985	-0.049	9273	9282	173291
Georgia_Satsurblia.SG	Rochedane	Ranis13.SG	Mbuti.DG	-5.1e-05	0.001056	-0.049	5125	5129	96856
FRM	RIP	Ranis13.SG	Mbuti.DG	-5.2e-05	0.00107	-0.048	2396	2399	56421
GOY009.pmd	RIP	Ranis13.SG	Mbuti.DG	-5.5e-05	0.001204	-0.046	2648	2651	55547
MNN_1	Muierii1	Ranis13.SG	Mbuti.DG	-2.3e-05	0.000553	-0.042	56889	56914	1072369
Muierii1	PRD	Ranis13.SG	Mbuti.DG	-3.3e-05	0.000783	-0.042	11965	11973	232226
Rochedane	Russia_Kostenki14	Ranis13.SG	Mbuti.DG	-3.8e-05	0.000967	-0.04	6999	7005	133039
BachoKiro_BB7_240_deam	MNN_1	Ranis13.SG	Mbuti.DG	-2.7e-05	0.000695	-0.039	28242	28256	509113
Georgia_Satsurblia.SG	Iboussieres	Ranis13.SG	Mbuti.DG	-7.5e-05	0.00191	-0.039	1097	1098	20627
AC16	MPR	Ranis13.SG	Mbuti.DG	-2.1e-05	0.000573	-0.037	31285	31301	753390
England_GoughsCave.SG	MPR	Ranis13.SG	Mbuti.DG	-1.8e-05	0.000534	-0.034	40077	40094	949281
DLV006	Italy_GrottaContinenza.SG	Ranis13.SG	Mbuti.DG	-2e-05	0.000591	-0.033	32658	32671	651271
PA12	Spain_BalmaGuilanya	Ranis13.SG	Mbuti.DG	-2.5e-05	0.000781	-0.032	12081	12087	243692
Austria_KremsWA3	Belgium_GoyetQ2	Ranis13.SG	Mbuti.DG	-3e-05	0.001064	-0.029	4503	4506	91098
GER_new	Spain_BalmaGuilanya	Ranis13.SG	Mbuti.DG	-2.8e-05	0.00101	-0.028	3565	3567	77724
Georgia_Satsurblia.SG	Ranchot88	Ranis13.SG	Mbuti.DG	-2.7e-05	0.001049	-0.026	5077	5079	92882
Muierii1	OKL	Ranis13.SG	Mbuti.DG	-1.5e-05	0.000588	-0.026	46099	46112	884558
Czech_Vestonice43	MPR	Ranis13.SG	Mbuti.DG	-2.2e-05	0.00095	-0.024	5951	5954	119930
HohleFels	STO	Ranis13.SG	Mbuti.DG	-2.5e-05	0.001079	-0.024	3816	3818	75928
Anatolia_Pinarbasi	GoyetQ376-3	Ranis13.SG	Mbuti.DG	-4.3e-05	0.001989	-0.022	930	930	18200
Austria_Krems1_1	MAZ003	Ranis13.SG	Mbuti.DG	-2.1e-05	0.000995	-0.021	4924	4926	98225
HohleFels	KRZ	Ranis13.SG	Mbuti.DG	-6.5e-05	0.003423	-0.019	283	283	6082
DLV005	Rochedane	Ranis13.SG	Mbuti.DG	-1.8e-05	0.001023	-0.017	5454	5456	106783
Austria_KremsWA3	Russia_Sidelkino.SG	Ranis13.SG	Mbuti.DG	-1.4e-05	0.000845	-0.016	9443	9445	181376
Czech_Pavlov1	PIN	Ranis13.SG	Mbuti.DG	-7.8e-05	0.00473	-0.016	130	130	2902
Russia_AfontovaGora2.SG	Russia_AfontovaGora3	Ranis13.SG	Mbuti.DG	-2.6e-05	0.0016	-0.016	1087	1088	24363
DLV005	Spain_ElMiron	Ranis13.SG	Mbuti.DG	-1.1e-05	0.000703	-0.015	23921	23926	485669
GOY	PIN	Ranis13.SG	Mbuti.DG	-4.9e-05	0.003171	-0.015	290	291	6500
Italy_OrienteC	Oase1_new	Ranis13.SG	Mbuti.DG	-1.4e-05	0.001115	-0.012	6068	6069	110146
GOY009.pmd	BuKa3A	Ranis13.SG	Mbuti.DG	-5.4e-05	0.006253	-0.009	74	74	1690
BachoKiro_F6_620_all	Georgia_Kotias.SG	Ranis13.SG	Mbuti.DG	-6e-06	0.000785	-0.008	60111	60117	1050455
Austria_Krems1_1	Russia_Kostenki14	Ranis13.SG	Mbuti.DG	-5e-06	0.000685	-0.007	34845	34848	674774
Czech_Pavlov1	DLV006	Ranis13.SG	Mbuti.DG	-9e-06	0.00135	-0.007	1699	1700	38788
GOY009.pmd	Ranchot88	Ranis13.SG	Mbuti.DG	-1.2e-05	0.001722	-0.007	1106	1106	22917
GoyetQ376-3	Serbia_IronGates_early	Ranis13.SG	Mbuti.DG	-9e-06	0.001524	-0.006	1132	1132	21764
Austria_KremsWA3	BuKa3C	Ranis13.SG	Mbuti.DG	-2e-05	0.00362	-0.005	252	253	5112
Italy_Ostuni1	MPR	Ranis13.SG	Mbuti.DG	-4e-06	0.000755	-0.005	14765	14766	299054
KRZ	OKL	Ranis13.SG	Mbuti.DG	-7e-06	0.001323	-0.005	1518	1518	33884
Muierii1	Russia_Kostenki14	Ranis13.SG	Mbuti.DG	-3e-06	0.000663	-0.005	54572	54576	1057174
Oase1_new	ORM	Ranis13.SG	Mbuti.DG	-5e-06	0.001079	-0.005	7638	7639	138343
MNN_1	PA12	Ranis13.SG	Mbuti.DG	-2e-06	0.000544	-0.004	34758	34759	672995
China_Tianyuan	Switzerland_Bichon.SG	Ranis13.SG	Mbuti.DG	0	0.000724	0	48235	48235	875760
Russia_Yana.SG	Switzerland_Bichon.SG	Ranis13.SG	Mbuti.DG	0	0.000566	0	61074	61074	1136214
MNN_1	Spain_ElMiron	Ranis13.SG	Mbuti.DG	1e-06	0.000552	0.001	31033	31033	615107
BachoKiro_BB7_240_deam	Muierii1	Ranis13.SG	Mbuti.DG	1e-06	0.00081	0.002	28554	28553	513656
GOY	STO	Ranis13.SG	Mbuti.DG	2e-06	0.000913	0.002	5453	5453	109443
MAZ003	Russia_Kostenki14	Ranis13.SG	Mbuti.DG	3e-06	0.000989	0.003	5840	5839	114656
BachoKiro_BB7_240_deam	PA12	Ranis13.SG	Mbuti.DG	3e-06	0.000776	0.004	19640	19639	360895
GoyetQ376-3	Iran_BeltCave_all_published	Ranis13.SG	Mbuti.DG	4.3e-05	0.010189	0.004	43	43	767
Muierii1	Russia_Sunghir.SG	Ranis13.SG	Mbuti.DG	3e-06	0.000535	0.006	59102	59099	1137978
DLV006	STO	Ranis13.SG	Mbuti.DG	5e-06	0.000675	0.008	28623	28620	572231
GOY009.pmd	Switzerland_Bichon.SG	Ranis13.SG	Mbuti.DG	8e-06	0.000996	0.008	4680	4679	97740
Austria_KremsWA3	Russia_Kostenki14	Ranis13.SG	Mbuti.DG	8e-06	0.000823	0.01	10651	10650	208346
Czech_Vestonice43	Georgia_Kotias.SG	Ranis13.SG	Mbuti.DG	1e-05	0.000979	0.011	6579	6578	123514
Iboussieres	Italy_OrienteC	Ranis13.SG	Mbuti.DG	3e-05	0.002474	0.012	373	373	9066
Belgium_GoyetQ2	Rigney1	Ranis13.SG	Mbuti.DG	2.7e-05	0.001863	0.014	558	558	15499
Belgium_GoyetQ2	Spain_CarihuelaCave	Ranis13.SG	Mbuti.DG	1.1e-05	0.00076	0.015	8016	8014	182256
Czech_Pavlov1	MAZ003	Ranis13.SG	Mbuti.DG	4.2e-05	0.002751	0.015	400	399	8713
Czech_Vestonice16	ORM	Ranis13.SG	Mbuti.DG	1.2e-05	0.000798	0.015	14487	14484	292521
Georgia_Kotias.SG	Ranchot88	Ranis13.SG	Mbuti.DG	1.5e-05	0.000959	0.015	7308	7306	135300
MPR	BuKa3A	Ranis13.SG	Mbuti.DG	3.5e-05	0.002247	0.015	795	795	15689
China_Tianyuan	England_AvelinesHole.SG	Ranis13.SG	Mbuti.DG	1.6e-05	0.000922	0.017	7652	7650	138792
GoyetQ376-3	HohleFels	Ranis13.SG	Mbuti.DG	5.8e-05	0.003456	0.017	246	245	5186
Austria_Krems1_1	Russia_Kostenki12	Ranis13.SG	Mbuti.DG	2.4e-05	0.001377	0.018	2064	2063	42729
Austria_Krems1_1	HohleFels	Ranis13.SG	Mbuti.DG	2.6e-05	0.001218	0.021	3377	3376	66057
GoyetQ116-1	MAZ003	Ranis13.SG	Mbuti.DG	2.4e-05	0.001093	0.022	3425	3423	74892
ORM	PRD	Ranis13.SG	Mbuti.DG	2.7e-05	0.001075	0.025	4796	4793	94074
Austria_KremsWA3	Spain_CarihuelaCave	Ranis13.SG	Mbuti.DG	2.9e-05	0.001023	0.028	5693	5690	112048
PES	Russia_Kostenki14	Ranis13.SG	Mbuti.DG	1.9e-05	0.000677	0.028	53722	53703	1011502
Austria_Krems1_1	ORM	Ranis13.SG	Mbuti.DG	2.5e-05	0.00079	0.032	14757	14750	291375
Austria_KremsWA3	Serbia_IronGates_early	Ranis13.SG	Mbuti.DG	2.1e-05	0.000655	0.032	11028	11023	215737
HohleFels	MLZ053	Ranis13.SG	Mbuti.DG	4.5e-05	0.001334	0.033	1323	1322	33095
MPR	Russia_Sidelkino.SG	Ranis13.SG	Mbuti.DG	2e-05	0.000609	0.033	41622	41605	832518
Russia_Kostenki14	Spain_BalmaGuilanya	Ranis13.SG	Mbuti.DG	2.5e-05	0.00077	0.033	16892	16883	323359
BachoKiro_BK1653_deam	BuKa3A	Ranis13.SG	Mbuti.DG	9.6e-05	0.002824	0.034	396	395	8528
Iboussieres	PA12	Ranis13.SG	Mbuti.DG	5.6e-05	0.001629	0.034	1459	1458	28005
PIN	Spain_BalmaGuilanya	Ranis13.SG	Mbuti.DG	6.6e-05	0.001952	0.034	703	702	16321
Russia_Sunghir.SG	Spain_ElMiron	Ranis13.SG	Mbuti.DG	2.1e-05	0.000605	0.035	31619	31605	620558
Czech_Vestonice13	LMA	Ranis13.SG	Mbuti.DG	0.000134	0.003765	0.036	238	238	4840
MNN_1	OKL	Ranis13.SG	Mbuti.DG	1.6e-05	0.000435	0.036	42834	42820	860222
FRM	Oase1_new	Ranis13.SG	Mbuti.DG	6.1e-05	0.001511	0.04	2388	2385	43674
BachoKiro_BB7_240_deam	Czech_Vestonice43	Ranis13.SG	Mbuti.DG	4.9e-05	0.00117	0.041	4391	4387	80338
GOY009.pmd	Russia_Kostenki12	Ranis13.SG	Mbuti.DG	0.000139	0.00323	0.043	297	296	6346
DLV006	Switzerland_Bichon.SG	Ranis13.SG	Mbuti.DG	2.9e-05	0.00065	0.044	33291	33273	657593
Rigney1	Spain_CarihuelaCave	Ranis13.SG	Mbuti.DG	8.7e-05	0.001899	0.046	743	741	16389
Austria_Krems1_1	GOY	Ranis13.SG	Mbuti.DG	4.7e-05	0.000987	0.047	4796	4792	97054
BachoKiro_BB7_240_deam	Czech_Pavlov1	Ranis13.SG	Mbuti.DG	7.5e-05	0.00161	0.047	1811	1809	33701
Iboussieres	Spain_BalmaGuilanya	Ranis13.SG	Mbuti.DG	0.000118	0.002419	0.049	498	496	10694
AC16	GoyetQ376-3	Ranis13.SG	Mbuti.DG	9.8e-05	0.001984	0.05	976	974	19147
Czech_Pavlov1	WCX	Ranis13.SG	Mbuti.DG	0.000139	0.002613	0.053	406	405	9091
China_Tianyuan	OKL	Ranis13.SG	Mbuti.DG	3.7e-05	0.000678	0.054	40583	40556	737459
Italy_GrottaContinenza.SG	Russia_Yana.SG	Ranis13.SG	Mbuti.DG	2.9e-05	0.000521	0.056	60471	60438	1125089
Iboussieres	LMA	Ranis13.SG	Mbuti.DG	0.000321	0.005671	0.057	74	74	1714
MNN_1	Russia_Sunghir.SG	Ranis13.SG	Mbuti.DG	2.4e-05	0.000415	0.058	57252	57226	1074986
Czech_Vestonice13	Georgia_Kotias.SG	Ranis13.SG	Mbuti.DG	5.8e-05	0.000987	0.059	5942	5935	112211
MNN_1	Russia_Kostenki14	Ranis13.SG	Mbuti.DG	3.5e-05	0.000578	0.06	54128	54093	1018921
Italy_Ostuni1	PRD	Ranis13.SG	Mbuti.DG	6.3e-05	0.001029	0.061	4039	4034	84982
Austria_Krems1_1	Rochedane	Ranis13.SG	Mbuti.DG	6.2e-05	0.000987	0.063	5467	5461	107351
MAZ003	Serbia_IronGates_early	Ranis13.SG	Mbuti.DG	4.8e-05	0.000766	0.063	6011	6006	120631
MAZ003	MNN_1	Ranis13.SG	Mbuti.DG	5.3e-05	0.000817	0.064	6075	6069	120410
GoyetQ116-1	Russia_AfontovaGora2.SG	Ranis13.SG	Mbuti.DG	9.2e-05	0.001392	0.066	2227	2223	41788
Italy_OrienteC	MPR	Ranis13.SG	Mbuti.DG	4.4e-05	0.00067	0.066	11323	11311	271501
Czech_Pavlov1	Czech_Vestonice16	Ranis13.SG	Mbuti.DG	8.8e-05	0.001287	0.068	2103	2099	47189
AC16	Italy_Villabruna	Ranis13.SG	Mbuti.DG	3.9e-05	0.000538	0.072	28175	28148	691211
Italy_GrottaContinenza.SG	Switzerland_Bichon.SG	Ranis13.SG	Mbuti.DG	3.3e-05	0.000458	0.072	46570	46533	1120993
BachoKiro_BK1653_deam	Iboussieres	Ranis13.SG	Mbuti.DG	0.000154	0.002116	0.073	842	840	16253
Czech_Vestonice16	DLV006	Ranis13.SG	Mbuti.DG	4.6e-05	0.000624	0.073	20231	20208	488944
BachoKiro_BK1653_deam	Rochedane	Ranis13.SG	Mbuti.DG	8.1e-05	0.00109	0.074	4117	4111	81043
RIP	Russia_Yana.SG	Ranis13.SG	Mbuti.DG	4.7e-05	0.000621	0.075	26319	26296	493331
Spain_CarihuelaCave	Spain_ElMiron	Ranis13.SG	Mbuti.DG	5e-05	0.000645	0.077	13550	13535	309017
Iboussieres	Russia_Ust_Ishim.DG	Ranis13.SG	Mbuti.DG	0.000125	0.00159	0.079	1598	1595	27905
DLV005	Iboussieres	Ranis13.SG	Mbuti.DG	0.000161	0.001978	0.081	1135	1132	21710
PES	RIP	Ranis13.SG	Mbuti.DG	5.6e-05	0.000661	0.084	23382	23356	474882
RIP	Russia_Kostenki12	Ranis13.SG	Mbuti.DG	0.000133	0.001586	0.084	1454	1450	29288
ORM	RIP	Ranis13.SG	Mbuti.DG	7.5e-05	0.000873	0.085	10106	10091	193463
PES	Spain_ElMiron	Ranis13.SG	Mbuti.DG	5.7e-05	0.000654	0.086	30137	30103	600520
Czech_Vestonice43	STO	Ranis13.SG	Mbuti.DG	8.5e-05	0.000968	0.087	5467	5457	113486
LMA	RIP	Ranis13.SG	Mbuti.DG	0.000169	0.001923	0.088	807	804	18515
GoyetQ376-3	Italy_Ostuni1	Ranis13.SG	Mbuti.DG	0.000264	0.002921	0.09	422	420	8335
Czech_Vestonice16	STO	Ranis13.SG	Mbuti.DG	6.2e-05	0.000668	0.092	31939	31900	638519
Rigney1	BuKa3A	Ranis13.SG	Mbuti.DG	0.00093	0.009742	0.095	38	38	726
AC16	Czech_Vestonice43	Ranis13.SG	Mbuti.DG	9.2e-05	0.000951	0.097	5114	5104	106820
Russia_Kostenki14	Russia_Sunghir.SG	Ranis13.SG	Mbuti.DG	5.6e-05	0.000566	0.098	53416	53357	1059750
Russia_MA1.SG	BuKa3A	Ranis13.SG	Mbuti.DG	0.000223	0.00228	0.098	618	616	12511
Czech_Vestonice13	Italy_Ostuni1	Ranis13.SG	Mbuti.DG	0.000115	0.001163	0.099	2321	2315	51976
Iboussieres	Ranchot88	Ranis13.SG	Mbuti.DG	0.000177	0.001713	0.103	940	936	21884
Muierii1	Russia_AfontovaGora3	Ranis13.SG	Mbuti.DG	8.2e-05	0.0008	0.103	13535	13514	261696
GoyetQ376-3	KRZ	Ranis13.SG	Mbuti.DG	0.000818	0.007859	0.104	60	59	1202
GOY	PRD	Ranis13.SG	Mbuti.DG	0.000146	0.00139	0.105	1649	1644	34477
OKL	Spain_ElMiron	Ranis13.SG	Mbuti.DG	5.8e-05	0.000553	0.105	25136	25104	543628
Austria_KremsWA3	MLZ053	Ranis13.SG	Mbuti.DG	0.000134	0.001261	0.106	2962	2954	59374
BachoKiro_BB7_240_deam	Russia_Sunghir.SG	Ranis13.SG	Mbuti.DG	7.5e-05	0.000709	0.106	28483	28444	515043
Italy_GrottaContinenza.SG	KRZ	Ranis13.SG	Mbuti.DG	0.000134	0.001252	0.107	1600	1595	37003
LMA	Muierii1	Ranis13.SG	Mbuti.DG	0.000168	0.001545	0.109	1574	1569	32681
Czech_Vestonice16	Russia_Sidelkino.SG	Ranis13.SG	Mbuti.DG	7.2e-05	0.000628	0.114	31338	31294	606570
Italy_OrienteC	RIP	Ranis13.SG	Mbuti.DG	8.7e-05	0.000761	0.114	6117	6104	150985
MNN_1	PES	Ranis13.SG	Mbuti.DG	4.9e-05	0.000425	0.116	47411	47360	1026990
KRZ	Russia_AfontovaGora2.SG	Ranis13.SG	Mbuti.DG	0.000517	0.004416	0.117	170	168	3337
GOY	Italy_Uzzo_EM	Ranis13.SG	Mbuti.DG	0.000112	0.000928	0.12	5025	5014	102164
PIN	Rochedane	Ranis13.SG	Mbuti.DG	0.000332	0.002759	0.12	358	356	8016
PRD	Russia_Kostenki14	Ranis13.SG	Mbuti.DG	0.000102	0.000849	0.12	11422	11399	220939
Italy_Ostuni1	STO	Ranis13.SG	Mbuti.DG	9.1e-05	0.000743	0.123	13723	13697	283615
KRZ	WCX	Ranis13.SG	Mbuti.DG	0.000365	0.002978	0.123	287	284	6827
Muierii1	PA12	Ranis13.SG	Mbuti.DG	8.2e-05	0.000672	0.123	34819	34763	688444
Austria_Krems1_1	Austria_KremsWA3	Ranis13.SG	Mbuti.DG	9.5e-05	0.000769	0.124	7569	7552	175672
GoyetQ376-3	PIN	Ranis13.SG	Mbuti.DG	0.00083	0.006643	0.125	58	57	1265
GoyetQ376-3	Russia_AfontovaGora3	Ranis13.SG	Mbuti.DG	0.000393	0.003092	0.127	324	321	6576
Austria_KremsWA3	LMA	Ranis13.SG	Mbuti.DG	0.00038	0.002968	0.128	395	391	8418
China_Tianyuan	Italy_GrottaContinenza.SG	Ranis13.SG	Mbuti.DG	9e-05	0.000697	0.129	48008	47930	866853
Belgium_GoyetQ2	Italy_Uzzo_EM	Ranis13.SG	Mbuti.DG	9.7e-05	0.000741	0.131	14193	14165	293399
PA12	Spain_CarihuelaCave	Ranis13.SG	Mbuti.DG	9.2e-05	0.000695	0.132	15971	15942	319699
BachoKiro_BB7_240_deam	Russia_Kostenki14	Ranis13.SG	Mbuti.DG	0.00011	0.000824	0.133	27336	27282	491992
MAZ003	Russia_Yana.SG	Ranis13.SG	Mbuti.DG	0.000113	0.000843	0.134	6234	6220	121556
England_GoughsCave.SG	Russia_Sidelkino.SG	Ranis13.SG	Mbuti.DG	8.2e-05	0.000599	0.136	45598	45524	909648
LMA	Russia_Sunghir.SG	Ranis13.SG	Mbuti.DG	0.000178	0.001302	0.137	1616	1611	32750
Russia_Kostenki14	Spain_ElMiron	Ranis13.SG	Mbuti.DG	9.5e-05	0.000692	0.137	30439	30383	593675
Czech_Pavlov1	Russia_AfontovaGora2.SG	Ranis13.SG	Mbuti.DG	0.000501	0.003613	0.139	253	250	5069
GOY	MPR	Ranis13.SG	Mbuti.DG	0.000125	0.0009	0.139	5766	5751	116790
MLZ053	Spain_CarihuelaCave	Ranis13.SG	Mbuti.DG	0.000121	0.000868	0.139	5195	5181	119331
BachoKiro_BK1653_deam	Georgia_Kotias.SG	Ranis13.SG	Mbuti.DG	0.000101	0.00072	0.14	29126	29072	535675
DLV005	ORM	Ranis13.SG	Mbuti.DG	0.000114	0.000803	0.142	14676	14642	292938
Spain_Chan.SG	BuKa3C	Ranis13.SG	Mbuti.DG	0.000243	0.001709	0.142	1153	1147	23588
Austria_KremsWA3	Czech_Pavlov1	Ranis13.SG	Mbuti.DG	0.000295	0.002067	0.143	645	641	14314
GOY	Russia_Ust_Ishim.DG	Ranis13.SG	Mbuti.DG	0.000138	0.000957	0.144	6187	6171	115633
ORM	Russia_Kostenki14	Ranis13.SG	Mbuti.DG	0.000114	0.000793	0.144	19116	19073	371377
China_Tianyuan	Rochedane	Ranis13.SG	Mbuti.DG	0.000143	0.000991	0.145	6947	6929	125482
GER_new	GoyetQ116-1	Ranis13.SG	Mbuti.DG	0.000128	0.000888	0.145	5017	5003	115343
ORM	STO	Ranis13.SG	Mbuti.DG	0.000109	0.000755	0.145	17754	17716	342655
STO	Switzerland_Bichon.SG	Ranis13.SG	Mbuti.DG	8.1e-05	0.000557	0.145	38421	38347	915707
Italy_Uzzo_EM	PA12	Ranis13.SG	Mbuti.DG	0.000101	0.000686	0.147	26792	26737	544882
PRD	BuKa3C	Ranis13.SG	Mbuti.DG	0.000519	0.003492	0.149	257	254	5423
DLV006	England_GoughsCave.SG	Ranis13.SG	Mbuti.DG	9.8e-05	0.000653	0.15	32325	32263	637627
MNN_1	STO	Ranis13.SG	Mbuti.DG	8e-05	0.000535	0.15	44890	44818	889882
PES	Russia_Sunghir.SG	Ranis13.SG	Mbuti.DG	7.9e-05	0.000523	0.152	57497	57411	1082394
BachoKiro_CC7_335_deam	Spain_Chan.SG	Ranis13.SG	Mbuti.DG	0.000126	0.00082	0.153	24585	24529	446279
Iboussieres	Italy_Uzzo_EM	Ranis13.SG	Mbuti.DG	0.000216	0.001406	0.154	1110	1104	27044
Czech_Vestonice43	Oase1_new	Ranis13.SG	Mbuti.DG	0.000214	0.001376	0.155	3084	3072	57014
AC16	Rochedane	Ranis13.SG	Mbuti.DG	0.000126	0.000794	0.159	5103	5088	123627
England_GoughsCave.SG	Oase1_new	Ranis13.SG	Mbuti.DG	0.000139	0.000877	0.159	17405	17361	314819
Oase1_new	Russia_Sidelkino.SG	Ranis13.SG	Mbuti.DG	0.000141	0.000885	0.159	14815	14777	270003
BachoKiro_BK1653_deam	Czech_Vestonice43	Ranis13.SG	Mbuti.DG	0.000169	0.001042	0.162	4170	4156	85993
Iboussieres	Russia_Sunghir.SG	Ranis13.SG	Mbuti.DG	0.000223	0.001348	0.166	1601	1594	29675
DLV005	BuKa3A	Ranis13.SG	Mbuti.DG	0.000427	0.002561	0.167	594	589	11879
Rigney1	STO	Ranis13.SG	Mbuti.DG	0.000264	0.001585	0.167	1476	1468	29523
DLV006	ORM	Ranis13.SG	Mbuti.DG	0.000133	0.00079	0.168	13033	12998	261785
GoyetQ376-3	Spain_ElMiron	Ranis13.SG	Mbuti.DG	0.00035	0.002082	0.168	756	751	15216
ORM	Russia_Sunghir.SG	Ranis13.SG	Mbuti.DG	0.00011	0.000656	0.168	20050	20007	389374
Italy_Ostuni1	Russia_Sidelkino.SG	Ranis13.SG	Mbuti.DG	0.000127	0.000755	0.169	13223	13190	260915
DLV005	MNN_1	Ranis13.SG	Mbuti.DG	0.0001	0.00059	0.17	37767	37695	722647
Italy_Villabruna	Russia_Sidelkino.SG	Ranis13.SG	Mbuti.DG	0.000104	0.000596	0.174	36567	36491	734102
Austria_Krems1_1	RIP	Ranis13.SG	Mbuti.DG	0.000121	0.00068	0.178	18251	18207	360280
FRL	Russia_MA1.SG	Ranis13.SG	Mbuti.DG	0.000139	0.000783	0.178	21605	21547	414492
Czech_Pavlov1	KRZ	Ranis13.SG	Mbuti.DG	0.000853	0.004738	0.18	130	128	2814
Czech_Vestonice43	DLV005	Ranis13.SG	Mbuti.DG	0.000187	0.001039	0.18	4894	4875	104198
HohleFels	Russia_Kostenki12	Ranis13.SG	Mbuti.DG	0.000697	0.003864	0.18	282	278	5213
Russia_Yana.SG	STO	Ranis13.SG	Mbuti.DG	0.000106	0.000587	0.181	48941	48844	917679
DLV005	FRM	Ranis13.SG	Mbuti.DG	0.000194	0.001063	0.182	4295	4279	85078
China_Tianyuan	Czech_Vestonice16	Ranis13.SG	Mbuti.DG	0.00014	0.000764	0.183	35939	35846	661577
Georgia_Kotias.SG	BuKa3C	Ranis13.SG	Mbuti.DG	0.000332	0.001773	0.187	1325	1316	26060
HohleFels	Russia_MA1.SG	Ranis13.SG	Mbuti.DG	0.000224	0.001195	0.187	3328	3314	62648
Austria_Krems1_1	Czech_Vestonice43	Ranis13.SG	Mbuti.DG	0.00018	0.000955	0.188	4916	4897	106692
GoyetQ116-1	Muierii1	Ranis13.SG	Mbuti.DG	0.000145	0.000765	0.19	25002	24932	484477
Italy_Ostuni1	Spain_Chan.SG	Ranis13.SG	Mbuti.DG	0.00014	0.000733	0.19	15045	15002	303924
PA12	Russia_AfontovaGora2.SG	Ranis13.SG	Mbuti.DG	0.000243	0.00128	0.19	2939	2925	55383
Austria_Krems1_1	Russia_Yana.SG	Ranis13.SG	Mbuti.DG	0.00012	0.000621	0.194	37540	37456	702063
PRD	Russia_Yana.SG	Ranis13.SG	Mbuti.DG	0.000129	0.000666	0.194	12122	12092	232800
Austria_Krems1_1	OKL	Ranis13.SG	Mbuti.DG	0.00012	0.00061	0.196	31321	31247	610720
GoyetQ116-1	Russia_Ust_Ishim.DG	Ranis13.SG	Mbuti.DG	0.000166	0.000845	0.196	25069	24993	458484
Austria_KremsWA3	Russia_Kostenki12	Ranis13.SG	Mbuti.DG	0.00044	0.00222	0.198	673	667	14091
OKL	Russia_Sunghir.SG	Ranis13.SG	Mbuti.DG	9.4e-05	0.000475	0.198	46378	46295	886697
Russia_AfontovaGora3	Russia_Ust_Ishim.DG	Ranis13.SG	Mbuti.DG	0.000167	0.000838	0.199	13332	13291	248121
WCX	BuKa3A	Ranis13.SG	Mbuti.DG	0.001056	0.005286	0.2	95	93	2189
China_Tianyuan	Serbia_IronGates_early	Ranis13.SG	Mbuti.DG	0.000128	0.00064	0.201	47801	47691	863567
Czech_Vestonice13	GoyetQ376-3	Ranis13.SG	Mbuti.DG	0.001054	0.005226	0.202	165	162	2887
DLV006	Italy_Ostuni1	Ranis13.SG	Mbuti.DG	0.000156	0.000771	0.202	10362	10327	225590
Belgium_GoyetQ2	DLV005	Ranis13.SG	Mbuti.DG	0.000167	0.000817	0.204	14295	14248	283563
Austria_Krems1_1	PA12	Ranis13.SG	Mbuti.DG	0.000138	0.000671	0.205	23550	23483	490211
GoyetQ376-3	STO	Ranis13.SG	Mbuti.DG	0.000396	0.001929	0.205	1015	1008	19379
BachoKiro_BK1653_deam	Spain_Chan.SG	Ranis13.SG	Mbuti.DG	0.000144	0.000699	0.206	26419	26344	516945
Russia_Sunghir.SG	BuKa3C	Ranis13.SG	Mbuti.DG	0.000308	0.001489	0.207	1261	1253	26071
KRZ	Switzerland_Bichon.SG	Ranis13.SG	Mbuti.DG	0.000276	0.001328	0.208	1668	1658	37331
HohleFels	Iboussieres	Ranis13.SG	Mbuti.DG	0.000451	0.002153	0.209	707	700	14218
Muierii1	STO	Ranis13.SG	Mbuti.DG	0.000138	0.000661	0.209	47824	47698	915480
AC16	Oase1_new	Ranis13.SG	Mbuti.DG	0.000183	0.000874	0.21	14587	14538	266907
DLV005	Italy_OrienteC	Ranis13.SG	Mbuti.DG	0.000177	0.000834	0.212	11522	11482	225768
Czech_Pavlov1	Georgia_Kotias.SG	Ranis13.SG	Mbuti.DG	0.000274	0.001291	0.213	2762	2747	52946
GER_new	Iboussieres	Ranis13.SG	Mbuti.DG	0.000577	0.00271	0.213	482	476	9492
Muierii1	RIP	Ranis13.SG	Mbuti.DG	0.000152	0.00071	0.214	25621	25547	492144
MAZ003	Switzerland_Bichon.SG	Ranis13.SG	Mbuti.DG	0.000192	0.000895	0.215	5864	5840	121373
Italy_OrienteC	Spain_CarihuelaCave	Ranis13.SG	Mbuti.DG	0.000175	0.00081	0.216	6944	6918	151101
China_Tianyuan	Italy_Villabruna	Ranis13.SG	Mbuti.DG	0.000157	0.000717	0.219	42622	42500	776350
PES	STO	Ranis13.SG	Mbuti.DG	0.000138	0.000624	0.22	44180	44059	879879
DLV006	BuKa3A	Ranis13.SG	Mbuti.DG	0.000592	0.002679	0.221	516	510	10553
Iboussieres	Rochedane	Ranis13.SG	Mbuti.DG	0.0005	0.002234	0.224	534	528	12019
PA12	RIP	Ranis13.SG	Mbuti.DG	0.000157	0.000693	0.227	17415	17360	350349
DLV005	LMA	Ranis13.SG	Mbuti.DG	0.000368	0.001609	0.229	1210	1200	25961
OKL	BuKa3C	Ranis13.SG	Mbuti.DG	0.000421	0.001823	0.231	1010	1002	20604
China_Tianyuan	DLV005	Ranis13.SG	Mbuti.DG	0.000189	0.000812	0.233	35311	35190	640879
Czech_Vestonice16	Italy_OrienteC	Ranis13.SG	Mbuti.DG	0.000185	0.000794	0.233	11541	11499	228618
FRM	Georgia_Satsurblia.SG	Ranis13.SG	Mbuti.DG	0.00026	0.001115	0.234	3804	3785	70907
GoyetQ116-1	Spain_BalmaGuilanya	Ranis13.SG	Mbuti.DG	0.000192	0.000818	0.234	9322	9286	188604
Austria_Krems1_1	Switzerland_Bichon.SG	Ranis13.SG	Mbuti.DG	0.000152	0.000645	0.236	36171	36064	701234
ORM	Serbia_IronGates_early	Ranis13.SG	Mbuti.DG	0.000154	0.000655	0.236	20171	20112	383352
Spain_ElMiron	Switzerland_Bichon.SG	Ranis13.SG	Mbuti.DG	0.000141	0.000595	0.237	28807	28719	619816
BachoKiro_BB7_240_deam	Italy_GrottaContinenza.SG	Ranis13.SG	Mbuti.DG	0.000179	0.000753	0.238	28497	28406	509407
DLV006	Italy_OrienteC	Ranis13.SG	Mbuti.DG	0.000198	0.000832	0.238	10108	10068	199543
Austria_Krems1_1	China_Tianyuan	Ranis13.SG	Mbuti.DG	0.000187	0.000776	0.241	35248	35129	635379
DLV006	FRM	Ranis13.SG	Mbuti.DG	0.000272	0.001124	0.242	3832	3812	75812
FRL	Rigney1	Ranis13.SG	Mbuti.DG	0.000411	0.001665	0.247	1187	1176	25836
FRM	MPR	Ranis13.SG	Mbuti.DG	0.000224	0.000899	0.249	4187	4165	99201
PRD	Switzerland_Bichon.SG	Ranis13.SG	Mbuti.DG	0.000168	0.000675	0.249	10086	10047	232405
Rigney1	Russia_Ust_Ishim.DG	Ranis13.SG	Mbuti.DG	0.000384	0.001544	0.249	1753	1741	31547
Russia_AfontovaGora2.SG	Switzerland_Bichon.SG	Ranis13.SG	Mbuti.DG	0.000262	0.00105	0.25	4406	4384	84279
HohleFels	Italy_Uzzo_EM	Ranis13.SG	Mbuti.DG	0.000269	0.001069	0.251	3990	3969	79890
OKL	Russia_Yana.SG	Ranis13.SG	Mbuti.DG	0.00013	0.000519	0.251	47386	47270	886698
Russia_AfontovaGora2.SG	Russia_Yana.SG	Ranis13.SG	Mbuti.DG	0.00024	0.000951	0.252	4490	4469	84397
RIP	Rochedane	Ranis13.SG	Mbuti.DG	0.00025	0.000986	0.253	3499	3478	82210
DLV006	Italy_Villabruna	Ranis13.SG	Mbuti.DG	0.000166	0.000654	0.254	28868	28773	572097
Austria_Krems1_1	GOY009.pmd	Ranis13.SG	Mbuti.DG	0.000275	0.001067	0.257	3747	3725	78669
BachoKiro_BB7_240_deam	China_Tianyuan	Ranis13.SG	Mbuti.DG	0.000209	0.000805	0.259	24894	24798	463435
BachoKiro_BB7_240_deam	Russia_Yana.SG	Ranis13.SG	Mbuti.DG	0.000186	0.000719	0.259	28390	28295	515047
Italy_OrienteC	Russia_AfontovaGora2.SG	Ranis13.SG	Mbuti.DG	0.000455	0.001758	0.259	1319	1308	25159
Spain_Chan.SG	BuKa3A	Ranis13.SG	Mbuti.DG	0.000545	0.002095	0.26	777	768	16100
GER_new	Italy_Uzzo_EM	Ranis13.SG	Mbuti.DG	0.000224	0.000858	0.261	7801	7765	159822
GoyetQ116-1	Italy_Uzzo_EM	Ranis13.SG	Mbuti.DG	0.000199	0.000757	0.263	20471	20392	399098
BachoKiro_BB7_240_deam	Russia_Kostenki12	Ranis13.SG	Mbuti.DG	0.000458	0.001735	0.264	1735	1721	32522
England_GoughsCave.SG	Spain_Chan.SG	Ranis13.SG	Mbuti.DG	0.000148	0.000559	0.265	44407	44261	983917
DLV005	PA12	Ranis13.SG	Mbuti.DG	0.000186	0.000701	0.266	23736	23643	499457
OKL	STO	Ranis13.SG	Mbuti.DG	0.000131	0.000494	0.266	31601	31502	752139
MLZ053	RIP	Ranis13.SG	Mbuti.DG	0.000264	0.000984	0.268	6486	6453	127733
Austria_KremsWA3	OKL	Ranis13.SG	Mbuti.DG	0.000205	0.000763	0.269	9585	9546	190073
England_GoughsCave.SG	GoyetQ376-3	Ranis13.SG	Mbuti.DG	0.0005	0.001861	0.269	1112	1101	21422
Italy_Uzzo_EM	MAZ003	Ranis13.SG	Mbuti.DG	0.000256	0.00095	0.269	4838	4812	101551
Anatolia_Pinarbasi	WCX	Ranis13.SG	Mbuti.DG	0.000242	0.000889	0.272	5247	5221	106307
GOY009.pmd	MPR	Ranis13.SG	Mbuti.DG	0.000274	0.001009	0.272	4540	4514	93461
Czech_Vestonice16	Oase1_new	Ranis13.SG	Mbuti.DG	0.000255	0.000936	0.273	14505	14437	265209
GOY009.pmd	Russia_Sidelkino.SG	Ranis13.SG	Mbuti.DG	0.0003	0.00108	0.277	4059	4035	81809
AC16	GOY	Ranis13.SG	Mbuti.DG	0.000252	0.000905	0.279	5192	5165	105438
Czech_Vestonice16	MPR	Ranis13.SG	Mbuti.DG	0.000189	0.000674	0.28	34814	34685	683923
AC16	Russia_Sidelkino.SG	Ranis13.SG	Mbuti.DG	0.00017	0.000603	0.282	34254	34136	692582
Russia_Kostenki14	Russia_Yana.SG	Ranis13.SG	Mbuti.DG	0.00017	0.000604	0.282	56299	56119	1059739
KRZ	Russia_Sidelkino.SG	Ranis13.SG	Mbuti.DG	0.00044	0.001552	0.284	1514	1500	31311
Italy_GrottaContinenza.SG	Serbia_IronGates_early	Ranis13.SG	Mbuti.DG	0.000105	0.000367	0.285	48859	48747	1068194
Austria_KremsWA3	Czech_Vestonice13	Ranis13.SG	Mbuti.DG	0.000401	0.001398	0.287	1275	1263	30470
Italy_Villabruna	MPR	Ranis13.SG	Mbuti.DG	0.000161	0.000559	0.289	35402	35270	815490
Austria_KremsWA3	Iran_BeltCave_all_published	Ranis13.SG	Mbuti.DG	0.000876	0.003025	0.29	465	458	8550
Muierii1	Russia_Yana.SG	Ranis13.SG	Mbuti.DG	0.000177	0.000611	0.29	61043	60842	1137983
GER_new	Iran_BeltCave_all_published	Ranis13.SG	Mbuti.DG	0.000914	0.003134	0.292	374	367	7151
BachoKiro_BK1653_deam	Czech_Pavlov1	Ranis13.SG	Mbuti.DG	0.000414	0.001412	0.293	1747	1732	36351
Iboussieres	Italy_Villabruna	Ranis13.SG	Mbuti.DG	0.000461	0.001568	0.294	1150	1138	25963
Georgia_Kotias.SG	WCX	Ranis13.SG	Mbuti.DG	0.000253	0.000849	0.298	6367	6335	126082
KRZ	Oase1_new	Ranis13.SG	Mbuti.DG	0.00066	0.002217	0.298	805	795	15077
FRL	HohleFels	Ranis13.SG	Mbuti.DG	0.000337	0.001124	0.3	3054	3032	66410
Belgium_GoyetQ2	Spain_ElMiron	Ranis13.SG	Mbuti.DG	0.000194	0.00064	0.304	10531	10482	251175
Spain_BalmaGuilanya	Spain_ElMiron	Ranis13.SG	Mbuti.DG	0.000214	0.000705	0.304	10946	10893	244800
Belgium_GoyetQ2	BuKa3A	Ranis13.SG	Mbuti.DG	0.000975	0.003199	0.305	292	286	6181
Muierii1	Switzerland_Bichon.SG	Ranis13.SG	Mbuti.DG	0.000186	0.000607	0.306	59555	59345	1133537
HohleFels	Russia_AfontovaGora2.SG	Ranis13.SG	Mbuti.DG	0.000958	0.003122	0.307	414	407	7603
Oase1_new	BuKa3C	Ranis13.SG	Mbuti.DG	0.000936	0.003048	0.307	394	386	7615
PA12	Russia_Sunghir.SG	Ranis13.SG	Mbuti.DG	0.000161	0.000523	0.307	34265	34154	690064
Czech_Pavlov1	PA12	Ranis13.SG	Mbuti.DG	0.000429	0.001371	0.313	1817	1800	39778
Austria_Krems1_1	DLV005	Ranis13.SG	Mbuti.DG	0.000196	0.000626	0.314	24470	24363	545229
Georgia_Satsurblia.SG	BuKa3A	Ranis13.SG	Mbuti.DG	0.000772	0.002444	0.316	644	634	12549
LMA	BuKa3C	Ranis13.SG	Mbuti.DG	0.002608	0.00825	0.316	35	33	767
FRM	Rochedane	Ranis13.SG	Mbuti.DG	0.000603	0.001898	0.317	738	728	17593
BachoKiro_BB7_240_deam	GOY009.pmd	Ranis13.SG	Mbuti.DG	0.000412	0.001294	0.319	3060	3036	58062
BachoKiro_F6_620_all	GOY009.pmd	Ranis13.SG	Mbuti.DG	0.000361	0.001131	0.319	5231	5196	96240
Austria_Krems1_1	Oase1_new	Ranis13.SG	Mbuti.DG	0.000292	0.000912	0.32	14279	14204	258067
DLV005	OKL	Ranis13.SG	Mbuti.DG	0.000206	0.000638	0.322	31800	31671	626164
FRL	Russia_Ust_Ishim.DG	Ranis13.SG	Mbuti.DG	0.000279	0.000869	0.322	29411	29260	541559
GoyetQ116-1	Russia_MA1.SG	Ranis13.SG	Mbuti.DG	0.000247	0.000769	0.322	18423	18336	351059
Czech_Vestonice16	Italy_Villabruna	Ranis13.SG	Mbuti.DG	0.0002	0.000618	0.324	33321	33188	661885
Russia_Sunghir.SG	Switzerland_Bichon.SG	Ranis13.SG	Mbuti.DG	0.000167	0.000515	0.324	59580	59390	1136214
DLV006	Oase1_new	Ranis13.SG	Mbuti.DG	0.00032	0.00097	0.329	12430	12357	227128
AC16	PRD	Ranis13.SG	Mbuti.DG	0.000229	0.000692	0.332	8149	8104	194562
FRM	HohleFels	Ranis13.SG	Mbuti.DG	0.000858	0.002583	0.332	529	520	10503
HohleFels	Switzerland_Bichon.SG	Ranis13.SG	Mbuti.DG	0.000331	0.000994	0.333	4324	4295	86632
Belgium_GoyetQ2	Russia_Sunghir.SG	Ranis13.SG	Mbuti.DG	0.000213	0.000638	0.334	19406	19325	376867
OKL	Rochedane	Ranis13.SG	Mbuti.DG	0.000236	0.000698	0.338	5305	5275	125935
BachoKiro_BB7_240_deam	Spain_ElMiron	Ranis13.SG	Mbuti.DG	0.000282	0.000827	0.341	19601	19500	361277
MNN_1	Russia_Yana.SG	Ranis13.SG	Mbuti.DG	0.000161	0.000471	0.342	57603	57430	1074984
Russia_Sunghir.SG	Russia_Yana.SG	Ranis13.SG	Mbuti.DG	0.000162	0.000472	0.342	60862	60677	1140695
BachoKiro_BK1653_deam	Ranchot88	Ranis13.SG	Mbuti.DG	0.000398	0.001157	0.344	3989	3958	77636
BachoKiro_BB7_240_deam	STO	Ranis13.SG	Mbuti.DG	0.000277	0.000799	0.347	25443	25316	457913
PA12	Russia_Yana.SG	Ranis13.SG	Mbuti.DG	0.000216	0.000619	0.348	36182	36033	690059
Spain_ElMiron	BuKa3C	Ranis13.SG	Mbuti.DG	0.000821	0.002359	0.348	712	700	14537
Italy_Uzzo_EM	Muierii1	Ranis13.SG	Mbuti.DG	0.000233	0.000665	0.35	40506	40324	780146
PES	PIN	Ranis13.SG	Mbuti.DG	0.000501	0.001425	0.352	1808	1789	36417
FRM	Russia_AfontovaGora2.SG	Ranis13.SG	Mbuti.DG	0.000985	0.002778	0.355	513	504	9557
Iboussieres	MLZ053	Ranis13.SG	Mbuti.DG	0.00094	0.002643	0.356	543	533	10703
Russia_Yana.SG	Serbia_IronGates_early	Ranis13.SG	Mbuti.DG	0.000165	0.000465	0.356	58509	58330	1081973
LMA	Russia_Ust_Ishim.DG	Ranis13.SG	Mbuti.DG	0.000545	0.001522	0.358	1621	1604	30866
MPR	Oase1_new	Ranis13.SG	Mbuti.DG	0.000317	0.000884	0.359	16981	16884	306725
Iran_BeltCave_all_published	Rochedane	Ranis13.SG	Mbuti.DG	0.001391	0.003864	0.36	271	264	4895
MAZ003	Oase1_new	Ranis13.SG	Mbuti.DG	0.00053	0.001462	0.363	2550	2525	48345
Italy_GrottaContinenza.SG	Italy_Villabruna	Ranis13.SG	Mbuti.DG	0.000174	0.000477	0.364	35983	35833	865637
DLV005	Italy_GrottaContinenza.SG	Ranis13.SG	Mbuti.DG	0.000228	0.000626	0.365	36767	36601	726046
FRM	Russia_AfontovaGora3	Ranis13.SG	Mbuti.DG	0.000526	0.001442	0.365	1866	1847	36498
Russia_Kostenki14	STO	Ranis13.SG	Mbuti.DG	0.000253	0.000691	0.365	46007	45787	871227
[truncated: 1,004 more rows]

## Sheet: S4.4
A	B	test	out	f4_value	St.err.	Zscore	BABA	ABBA	SNPs
Morocco_Taforalt	Russia_Ust_Ishim.DG	Ranis13.SG	Mbuti.DG	-0.012385	0.000716	-17.289	53017	65573	1013815
Israel_RaqefetCave_Natufian	Russia_Ust_Ishim.DG	Ranis13.SG	Mbuti.DG	-0.004793	0.000774	-6.193	26823	29207	497292
Iran_BeltCave_all_published	Russia_Ust_Ishim.DG	Ranis13.SG	Mbuti.DG	-0.002667	0.001603	-1.663	1580	1656	28501
GoyetQ376-3	Russia_Ust_Ishim.DG	Ranis13.SG	Mbuti.DG	-0.002488	0.00177	-1.405	1154	1206	20716
KRZ	Russia_Ust_Ishim.DG	Ranis13.SG	Mbuti.DG	-0.002343	0.001469	-1.595	1897	1980	35227
Georgia_Satsurblia.SG	Russia_Ust_Ishim.DG	Ranis13.SG	Mbuti.DG	-0.002252	0.00074	-3.043	40246	41902	735548
BuKa3C	Russia_Ust_Ishim.DG	Ranis13.SG	Mbuti.DG	-0.002207	0.001793	-1.23	1242	1296	24141
England_AvelinesHole.SG	Russia_Ust_Ishim.DG	Ranis13.SG	Mbuti.DG	-0.002197	0.000977	-2.249	7897	8213	143965
Anatolia_Pinarbasi	Russia_Ust_Ishim.DG	Ranis13.SG	Mbuti.DG	-0.0019	0.000762	-2.492	43123	44615	785276
WCX	Russia_Ust_Ishim.DG	Ranis13.SG	Mbuti.DG	-0.001872	0.000957	-1.957	6208	6431	118750
Czech_Pavlov1	Russia_Ust_Ishim.DG	Ranis13.SG	Mbuti.DG	-0.00187	0.001304	-1.434	2656	2750	50217
Czech_Vestonice13	Russia_Ust_Ishim.DG	Ranis13.SG	Mbuti.DG	-0.001678	0.000989	-1.697	5621	5799	106453
Russia_Kostenki12	Russia_Ust_Ishim.DG	Ranis13.SG	Mbuti.DG	-0.001645	0.001248	-1.318	2783	2870	52946
BachoKiro_CC7_335_deam	Russia_Ust_Ishim.DG	Ranis13.SG	Mbuti.DG	-0.001557	0.000869	-1.793	23360	24041	437276
Czech_Vestonice43	Russia_Ust_Ishim.DG	Ranis13.SG	Mbuti.DG	-0.001506	0.001047	-1.439	6343	6520	117348
BachoKiro_F6_620_all	Russia_Ust_Ishim.DG	Ranis13.SG	Mbuti.DG	-0.001477	0.000856	-1.725	53685	55131	978692
Georgia_Kotias.SG	Russia_Ust_Ishim.DG	Ranis13.SG	Mbuti.DG	-0.001437	0.000707	-2.032	58716	60230	1053690
Ranchot88	Russia_Ust_Ishim.DG	Ranis13.SG	Mbuti.DG	-0.001353	0.000979	-1.382	7132	7305	127749
FRM	Russia_Ust_Ishim.DG	Ranis13.SG	Mbuti.DG	-0.001303	0.001019	-1.278	5314	5441	97302
BachoKiro_BK1653_deam	Russia_Ust_Ishim.DG	Ranis13.SG	Mbuti.DG	-0.001291	0.000816	-1.582	27573	28225	505356
Oase1_new	Russia_Ust_Ishim.DG	Ranis13.SG	Mbuti.DG	-0.001213	0.00094	-1.291	16431	16800	304262
Spain_Chan.SG	Russia_Ust_Ishim.DG	Ranis13.SG	Mbuti.DG	-0.001182	0.000729	-1.621	51951	53080	955664
Russia_Sidelkino.SG	Russia_Ust_Ishim.DG	Ranis13.SG	Mbuti.DG	-0.001076	0.000747	-1.44	48974	49930	888178
MPR	Russia_Ust_Ishim.DG	Ranis13.SG	Mbuti.DG	-0.001009	0.000736	-1.372	51027	51957	922281
Italy_Villabruna	Russia_Ust_Ishim.DG	Ranis13.SG	Mbuti.DG	-0.000926	0.000719	-1.288	44879	45640	822011
Italy_OrienteC	Russia_Ust_Ishim.DG	Ranis13.SG	Mbuti.DG	-0.000903	0.000856	-1.055	14667	14908	266935
England_GoughsCave.SG	Russia_Ust_Ishim.DG	Ranis13.SG	Mbuti.DG	-0.000901	0.000767	-1.174	55484	56387	1002120
Czech_Vestonice16	Russia_Ust_Ishim.DG	Ranis13.SG	Mbuti.DG	-0.000838	0.000778	-1.076	36584	37156	682885
Serbia_IronGates_early	Russia_Ust_Ishim.DG	Ranis13.SG	Mbuti.DG	-0.000776	0.000668	-1.162	55821	56601	1004211
Italy_GrottaContinenza.SG	Russia_Ust_Ishim.DG	Ranis13.SG	Mbuti.DG	-0.00076	0.000724	-1.05	57568	58359	1040798
ORM	Russia_Ust_Ishim.DG	Ranis13.SG	Mbuti.DG	-0.000754	0.000838	-0.9	19848	20123	364916
Switzerland_Bichon.SG	Russia_Ust_Ishim.DG	Ranis13.SG	Mbuti.DG	-0.000735	0.00074	-0.992	58009	58781	1050768
Italy_Ostuni1	Russia_Ust_Ishim.DG	Ranis13.SG	Mbuti.DG	-0.000727	0.000824	-0.882	15684	15898	294388
AC16	Russia_Ust_Ishim.DG	Ranis13.SG	Mbuti.DG	-0.000681	0.000788	-0.864	42416	42939	769330
Russia_Yana.SG	Russia_Ust_Ishim.DG	Ranis13.SG	Mbuti.DG	-0.000664	0.000724	-0.917	57849	58550	1054419
GOY009.pmd	Russia_Ust_Ishim.DG	Ranis13.SG	Mbuti.DG	-0.000635	0.001023	-0.62	4802	4860	91853
Spain_ElMiron	Russia_Ust_Ishim.DG	Ranis13.SG	Mbuti.DG	-0.000609	0.0008	-0.761	31500	31857	585860
DLV006	Russia_Ust_Ishim.DG	Ranis13.SG	Mbuti.DG	-0.00058	0.000782	-0.742	33602	33960	616962
Russia_Sunghir.SG	Russia_Ust_Ishim.DG	Ranis13.SG	Mbuti.DG	-0.000549	0.000702	-0.781	58216	58794	1054423
DLV005	Russia_Ust_Ishim.DG	Ranis13.SG	Mbuti.DG	-0.000547	0.000838	-0.653	37891	38268	688467
Russia_AfontovaGora2.SG	Russia_Ust_Ishim.DG	Ranis13.SG	Mbuti.DG	-0.000545	0.00113	-0.483	4372	4415	79325
PES	Russia_Ust_Ishim.DG	Ranis13.SG	Mbuti.DG	-0.000509	0.00072	-0.707	55436	55947	1004172
Muierii1	Russia_Ust_Ishim.DG	Ranis13.SG	Mbuti.DG	-0.0005	0.000759	-0.659	57935	58460	1051927
Austria_Krems1_1	Russia_Ust_Ishim.DG	Ranis13.SG	Mbuti.DG	-0.000454	0.000784	-0.579	36535	36835	661391
STO	Russia_Ust_Ishim.DG	Ranis13.SG	Mbuti.DG	-0.000446	0.000778	-0.574	47263	47644	854915
BachoKiro_BB7_240_deam	Russia_Ust_Ishim.DG	Ranis13.SG	Mbuti.DG	-0.000435	0.000876	-0.496	26497	26708	485839
Russia_Kostenki14	Russia_Ust_Ishim.DG	Ranis13.SG	Mbuti.DG	-0.000434	0.00079	-0.55	54070	54498	984081
Rochedane	Russia_Ust_Ishim.DG	Ranis13.SG	Mbuti.DG	-0.000433	0.000975	-0.444	7253	7310	131637
MNN_1	Russia_Ust_Ishim.DG	Ranis13.SG	Mbuti.DG	-0.000426	0.000661	-0.644	55515	55940	998643
RIP	Russia_Ust_Ishim.DG	Ranis13.SG	Mbuti.DG	-0.000407	0.000787	-0.517	25469	25657	462542
OKL	Russia_Ust_Ishim.DG	Ranis13.SG	Mbuti.DG	-0.000402	0.000715	-0.562	45691	46023	826722
China_Tianyuan	Russia_Ust_Ishim.DG	Ranis13.SG	Mbuti.DG	-0.00039	0.000821	-0.475	44855	45177	825433
Spain_CarihuelaCave	Russia_Ust_Ishim.DG	Ranis13.SG	Mbuti.DG	-0.00037	0.000811	-0.456	23555	23714	428642
HohleFels	Russia_Ust_Ishim.DG	Ranis13.SG	Mbuti.DG	-0.000352	0.001125	-0.313	4600	4629	81945
Austria_KremsWA3	Russia_Ust_Ishim.DG	Ranis13.SG	Mbuti.DG	-0.000296	0.000899	-0.33	11272	11332	204943
PA12	Russia_Ust_Ishim.DG	Ranis13.SG	Mbuti.DG	-0.000277	0.000801	-0.346	35276	35455	644729
PRD	Russia_Ust_Ishim.DG	Ranis13.SG	Mbuti.DG	-0.00027	0.000896	-0.301	11883	11942	218914
Belgium_GoyetQ2	Russia_Ust_Ishim.DG	Ranis13.SG	Mbuti.DG	-0.000259	0.000856	-0.303	19470	19562	354816
MAZ003	Russia_Ust_Ishim.DG	Ranis13.SG	Mbuti.DG	-0.000154	0.00098	-0.157	6169	6186	114418
Italy_Uzzo_EM	Russia_Ust_Ishim.DG	Ranis13.SG	Mbuti.DG	-0.000112	0.000778	-0.145	40208	40291	730917
Iboussieres	Russia_Ust_Ishim.DG	Ranis13.SG	Mbuti.DG	0.000125	0.00159	0.079	1598	1595	27905
GOY	Russia_Ust_Ishim.DG	Ranis13.SG	Mbuti.DG	0.000138	0.000957	0.144	6187	6171	115633
Spain_BalmaGuilanya	Russia_Ust_Ishim.DG	Ranis13.SG	Mbuti.DG	0.000149	0.000796	0.187	17548	17501	320344
GoyetQ116-1	Russia_Ust_Ishim.DG	Ranis13.SG	Mbuti.DG	0.000166	0.000845	0.196	25069	24993	458484
Russia_AfontovaGora3	Russia_Ust_Ishim.DG	Ranis13.SG	Mbuti.DG	0.000167	0.000838	0.199	13332	13291	248121
FRL	Russia_Ust_Ishim.DG	Ranis13.SG	Mbuti.DG	0.000279	0.000869	0.322	29411	29260	541559
MLZ053	Russia_Ust_Ishim.DG	Ranis13.SG	Mbuti.DG	0.000364	0.00092	0.396	11476	11399	211872
Rigney1	Russia_Ust_Ishim.DG	Ranis13.SG	Mbuti.DG	0.000384	0.001544	0.249	1753	1741	31547
BuKa3A	Russia_Ust_Ishim.DG	Ranis13.SG	Mbuti.DG	0.000462	0.002042	0.226	878	870	16438
Russia_MA1.SG	Russia_Ust_Ishim.DG	Ranis13.SG	Mbuti.DG	0.000489	0.00077	0.635	41120	40758	741639
LMA	Russia_Ust_Ishim.DG	Ranis13.SG	Mbuti.DG	0.000545	0.001522	0.358	1621	1604	30866
PIN	Russia_Ust_Ishim.DG	Ranis13.SG	Mbuti.DG	0.001027	0.001444	0.711	1902	1865	35442
GER_new	Russia_Ust_Ishim.DG	Ranis13.SG	Mbuti.DG	0.001252	0.0009	1.391	9826	9596	183604
ZlatyKun	Russia_Ust_Ishim.DG	Ranis13.SG	Mbuti.DG	0.00544	0.001002	5.428	35642	32338	607341
ZlatyKun.SG_new	Russia_Ust_Ishim.DG	Ranis13.SG	Mbuti.DG	0.005833	0.000991	5.888	62522	56372	1054227
RNI_deam	Russia_Ust_Ishim.DG	Ranis13.SG	Mbuti.DG	0.00909	0.000782	11.629	36510	30951	611540
RNI	Russia_Ust_Ishim.DG	Ranis13.SG	Mbuti.DG	0.013908	0.000815	17.074	51026	39875	801799

## Sheet: S4.5
A	B	test	out	f4_value	St.err.	Zscore	BABA	ABBA	SNPs			A	B	test	out	f4_value	St.err.	Zscore	BABA	ABBA	SNPs			A	B	test	out	f4_value	St.err.	Zscore	BABA	ABBA	SNPs			A	B	test	out	f4_value	St.err.	Zscore	BABA	ABBA	SNPs
ZlatyKun.SG_new	AC16	Cameroon_SMA.SG	Chimp.REF	-0.001594	0.000418	-3.81	34893	36156	791802			Ranis13.SG	AC16	Cameroon_SMA.SG	Chimp.REF	-0.001312	0.000427	-3.071	34993	36030	791059			RNI	AC16	Cameroon_SMA.SG	Chimp.REF	-0.001392	0.00041	-3.395	28768	29677	652865			RNI_deam	AC16	Cameroon_SMA.SG	Chimp.REF	-0.000672	0.000416	-1.618	22286	22630	511803
ZlatyKun.SG_new	Anatolia_Pinarbasi	Cameroon_SMA.SG	Chimp.REF	-0.001596	0.000433	-3.69	35839	37129	808211			Ranis13.SG	Anatolia_Pinarbasi	Cameroon_SMA.SG	Chimp.REF	-0.001352	0.000441	-3.068	36143	37234	807285			RNI	Anatolia_Pinarbasi	Cameroon_SMA.SG	Chimp.REF	-0.001154	0.000401	-2.876	29124	29877	652402			RNI_deam	Anatolia_Pinarbasi	Cameroon_SMA.SG	Chimp.REF	-0.000671	0.000424	-1.582	22491	22832	508990
ZlatyKun.SG_new	Austria_Krems1_1	Cameroon_SMA.SG	Chimp.REF	-0.001314	0.000469	-2.801	30171	31056	673728			Ranis13.SG	Austria_Krems1_1	Cameroon_SMA.SG	Chimp.REF	-0.001301	0.000442	-2.947	30150	31026	672819			RNI	Austria_Krems1_1	Cameroon_SMA.SG	Chimp.REF	-0.000979	0.000425	-2.305	25422	25983	572076			RNI_deam	Austria_Krems1_1	Cameroon_SMA.SG	Chimp.REF	-0.00033	0.00045	-0.732	20240	20391	460437
ZlatyKun.SG_new	Austria_KremsWA3	Cameroon_SMA.SG	Chimp.REF	-0.000798	0.000638	-1.251	9278	9444	208073			Ranis13.SG	Austria_KremsWA3	Cameroon_SMA.SG	Chimp.REF	-0.000926	0.000661	-1.401	9296	9489	207794			RNI	Austria_KremsWA3	Cameroon_SMA.SG	Chimp.REF	8.3e-05	0.000631	0.132	8000	7985	177576			RNI_deam	Austria_KremsWA3	Cameroon_SMA.SG	Chimp.REF	0.000223	0.000688	0.324	6343	6311	144216
ZlatyKun.SG_new	BachoKiro_BB7_240_deam	Cameroon_SMA.SG	Chimp.REF	0.001764	0.000508	3.472	22324	21450	494953			Ranis13.SG	BachoKiro_BB7_240_deam	Cameroon_SMA.SG	Chimp.REF	0.001725	0.000513	3.363	22404	21550	494375			RNI	BachoKiro_BB7_240_deam	Cameroon_SMA.SG	Chimp.REF	0.001896	0.000497	3.815	18947	18149	421014			RNI_deam	BachoKiro_BB7_240_deam	Cameroon_SMA.SG	Chimp.REF	0.00208	0.000527	3.944	14938	14234	338469
ZlatyKun.SG_new	BachoKiro_CC7_335_deam	Cameroon_SMA.SG	Chimp.REF	0.000436	0.000536	0.814	19889	19694	445666			Ranis13.SG	BachoKiro_CC7_335_deam	Cameroon_SMA.SG	Chimp.REF	-9.3e-05	0.000532	-0.175	19830	19872	445159			RNI	BachoKiro_CC7_335_deam	Cameroon_SMA.SG	Chimp.REF	0.000645	0.000522	1.235	16625	16382	377161			RNI_deam	BachoKiro_CC7_335_deam	Cameroon_SMA.SG	Chimp.REF	0.000922	0.000542	1.701	13118	12839	302813
ZlatyKun.SG_new	BachoKiro_F6_620_all	Cameroon_SMA.SG	Chimp.REF	0.000554	0.000436	1.269	46214	45654	1010657			Ranis13.SG	BachoKiro_F6_620_all	Cameroon_SMA.SG	Chimp.REF	0.00063	0.000435	1.45	46224	45587	1009699			RNI	BachoKiro_F6_620_all	Cameroon_SMA.SG	Chimp.REF	0.000531	0.000406	1.308	35986	35562	799477			RNI_deam	BachoKiro_F6_620_all	Cameroon_SMA.SG	Chimp.REF	0.00115	0.000431	2.67	27488	26784	612254
ZlatyKun.SG_new	Belgium_GoyetQ2	Cameroon_SMA.SG	Chimp.REF	-0.001427	0.000523	-2.73	16022	16538	361830			Ranis13.SG	Belgium_GoyetQ2	Cameroon_SMA.SG	Chimp.REF	-0.000997	0.000538	-1.855	15982	16343	361450			RNI	Belgium_GoyetQ2	Cameroon_SMA.SG	Chimp.REF	-0.001067	0.000514	-2.075	13247	13570	303299			RNI_deam	Belgium_GoyetQ2	Cameroon_SMA.SG	Chimp.REF	-0.000886	0.000548	-1.618	10471	10686	242895
ZlatyKun.SG_new	BachoKiro_BK1653_deam	Cameroon_SMA.SG	Chimp.REF	4e-06	0.000468	0.008	23316	23314	515315			Ranis13.SG	BachoKiro_BK1653_deam	Cameroon_SMA.SG	Chimp.REF	-0.000374	0.000476	-0.786	23215	23408	514625			RNI	BachoKiro_BK1653_deam	Cameroon_SMA.SG	Chimp.REF	-0.000236	0.000437	-0.541	19663	19767	440453			RNI_deam	BachoKiro_BK1653_deam	Cameroon_SMA.SG	Chimp.REF	0.000416	0.000467	0.89	15714	15567	353647
ZlatyKun.SG_new	China_Tianyuan	Cameroon_SMA.SG	Chimp.REF	-5.2e-05	0.000425	-0.121	37682	37725	844342			Ranis13.SG	China_Tianyuan	Cameroon_SMA.SG	Chimp.REF	-1.5e-05	0.000449	-0.034	37672	37684	843391			RNI	China_Tianyuan	Cameroon_SMA.SG	Chimp.REF	-0.000148	0.000418	-0.354	30493	30595	692655			RNI_deam	China_Tianyuan	Cameroon_SMA.SG	Chimp.REF	0.000341	0.000439	0.776	23831	23645	545031
ZlatyKun.SG_new	Czech_Pavlov1	Cameroon_SMA.SG	Chimp.REF	0.000931	0.001248	0.746	2288	2240	51037			Ranis13.SG	Czech_Pavlov1	Cameroon_SMA.SG	Chimp.REF	2e-05	0.001241	0.016	2254	2252	50965			RNI	Czech_Pavlov1	Cameroon_SMA.SG	Chimp.REF	0.000269	0.00121	0.222	1992	1980	44971			RNI_deam	Czech_Pavlov1	Cameroon_SMA.SG	Chimp.REF	0.001188	0.001319	0.9	1629	1585	37282
ZlatyKun.SG_new	Czech_Vestonice16	Cameroon_SMA.SG	Chimp.REF	-0.000232	0.000448	-0.518	31006	31168	697858			Ranis13.SG	Czech_Vestonice16	Cameroon_SMA.SG	Chimp.REF	-0.000156	0.000427	-0.365	31199	31308	696997			RNI	Czech_Vestonice16	Cameroon_SMA.SG	Chimp.REF	-0.000216	0.000408	-0.53	26003	26130	588425			RNI_deam	Czech_Vestonice16	Cameroon_SMA.SG	Chimp.REF	0.000205	0.000441	0.466	20491	20395	468752
ZlatyKun.SG_new	Czech_Vestonice13	Cameroon_SMA.SG	Chimp.REF	-0.00144	0.000843	-1.709	4628	4783	107963			Ranis13.SG	Czech_Vestonice13	Cameroon_SMA.SG	Chimp.REF	-0.000765	0.000866	-0.883	4762	4845	107795			RNI	Czech_Vestonice13	Cameroon_SMA.SG	Chimp.REF	-0.00066	0.000835	-0.79	4088	4150	93613			RNI_deam	Czech_Vestonice13	Cameroon_SMA.SG	Chimp.REF	0.000101	0.000917	0.11	3320	3313	77284
ZlatyKun.SG_new	Czech_Vestonice43	Cameroon_SMA.SG	Chimp.REF	0.001758	0.000847	2.075	5426	5218	118866			Ranis13.SG	Czech_Vestonice43	Cameroon_SMA.SG	Chimp.REF	0.00062	0.000827	0.749	5380	5306	118639			RNI	Czech_Vestonice43	Cameroon_SMA.SG	Chimp.REF	0.001259	0.000776	1.623	4746	4612	106171			RNI_deam	Czech_Vestonice43	Cameroon_SMA.SG	Chimp.REF	0.00156	0.000861	1.811	3918	3780	88684
ZlatyKun.SG_new	DLV005	Cameroon_SMA.SG	Chimp.REF	-0.000595	0.000459	-1.295	31610	32030	705437			Ranis13.SG	DLV005	Cameroon_SMA.SG	Chimp.REF	-0.000529	0.000452	-1.171	31498	31870	704544			RNI	DLV005	Cameroon_SMA.SG	Chimp.REF	-0.000362	0.00044	-0.822	26234	26446	586498			RNI_deam	DLV005	Cameroon_SMA.SG	Chimp.REF	0.000243	0.00046	0.529	20513	20400	464437
ZlatyKun.SG_new	DLV006	Cameroon_SMA.SG	Chimp.REF	-0.000305	0.000433	-0.704	28241	28434	632680			Ranis13.SG	DLV006	Cameroon_SMA.SG	Chimp.REF	-0.000654	0.000451	-1.452	28282	28696	631861			RNI	DLV006	Cameroon_SMA.SG	Chimp.REF	-0.000197	0.000433	-0.454	23315	23417	521229			RNI_deam	DLV006	Cameroon_SMA.SG	Chimp.REF	0.000165	0.000473	0.349	18153	18085	412516
ZlatyKun.SG_new	England_AvelinesHole.SG	Cameroon_SMA.SG	Chimp.REF	-0.001049	0.000742	-1.413	6462	6616	146150			Ranis13.SG	England_AvelinesHole.SG	Cameroon_SMA.SG	Chimp.REF	-0.001054	0.000739	-1.426	6547	6701	145936			RNI	England_AvelinesHole.SG	Cameroon_SMA.SG	Chimp.REF	-0.001095	0.000729	-1.502	5486	5622	124328			RNI_deam	England_AvelinesHole.SG	Cameroon_SMA.SG	Chimp.REF	-0.001169	0.000775	-1.509	4409	4528	101132
ZlatyKun.SG_new	England_GoughsCave.SG	Cameroon_SMA.SG	Chimp.REF	-0.00142	0.000424	-3.346	46525	47999	1037952			Ranis13.SG	England_GoughsCave.SG	Cameroon_SMA.SG	Chimp.REF	-0.001318	0.000431	-3.055	46471	47838	1036980			RNI	England_GoughsCave.SG	Cameroon_SMA.SG	Chimp.REF	-0.001119	0.000403	-2.78	35605	36498	797634			RNI_deam	England_GoughsCave.SG	Cameroon_SMA.SG	Chimp.REF	-0.00049	0.00042	-1.167	26922	27221	609141
ZlatyKun.SG_new	FRL	Cameroon_SMA.SG	Chimp.REF	-0.00026	0.000481	-0.54	24560	24704	554760			Ranis13.SG	FRL	Cameroon_SMA.SG	Chimp.REF	-0.000236	0.000492	-0.481	24406	24536	554262			RNI	FRL	Cameroon_SMA.SG	Chimp.REF	-0.000106	0.000467	-0.228	20442	20492	470722			RNI_deam	FRL	Cameroon_SMA.SG	Chimp.REF	0.000516	0.00048	1.076	16239	16045	376401
ZlatyKun.SG_new	FRM	Cameroon_SMA.SG	Chimp.REF	-0.000502	0.000852	-0.589	4438	4488	98567			Ranis13.SG	FRM	Cameroon_SMA.SG	Chimp.REF	-0.000442	0.000874	-0.506	4476	4519	98430			RNI	FRM	Cameroon_SMA.SG	Chimp.REF	-0.000532	0.000851	-0.625	3840	3887	86945			RNI_deam	FRM	Cameroon_SMA.SG	Chimp.REF	0.000283	0.000977	0.29	3166	3146	71898
ZlatyKun.SG_new	Georgia_Kotias.SG	Cameroon_SMA.SG	Chimp.REF	-0.001904	0.000398	-4.786	48404	50488	1094562			Ranis13.SG	Georgia_Kotias.SG	Cameroon_SMA.SG	Chimp.REF	-0.001833	0.00041	-4.474	48762	50766	1093551			RNI	Georgia_Kotias.SG	Cameroon_SMA.SG	Chimp.REF	-0.001689	0.000384	-4.4	36782	38184	830223			RNI_deam	Georgia_Kotias.SG	Cameroon_SMA.SG	Chimp.REF	-0.001036	0.000383	-2.702	27482	28134	629500
ZlatyKun.SG_new	Georgia_Satsurblia.SG	Cameroon_SMA.SG	Chimp.REF	-0.002366	0.000428	-5.528	33659	35468	764459			Ranis13.SG	Georgia_Satsurblia.SG	Cameroon_SMA.SG	Chimp.REF	-0.002026	0.000456	-4.44	33974	35521	763880			RNI	Georgia_Satsurblia.SG	Cameroon_SMA.SG	Chimp.REF	-0.002234	0.000424	-5.271	25390	26684	579353			RNI_deam	Georgia_Satsurblia.SG	Cameroon_SMA.SG	Chimp.REF	-0.001577	0.000439	-3.593	18969	19659	437368
ZlatyKun.SG_new	GER_new	Cameroon_SMA.SG	Chimp.REF	-0.001184	0.000642	-1.845	7964	8186	187558			Ranis13.SG	GER_new	Cameroon_SMA.SG	Chimp.REF	-0.001109	0.000641	-1.729	7937	8145	187314			RNI	GER_new	Cameroon_SMA.SG	Chimp.REF	-0.000829	0.000603	-1.376	6860	6996	163802			RNI_deam	GER_new	Cameroon_SMA.SG	Chimp.REF	-0.000385	0.000675	-0.57	5536	5588	134129
ZlatyKun.SG_new	GOY	Cameroon_SMA.SG	Chimp.REF	-0.000338	0.000751	-0.451	5142	5182	117991			Ranis13.SG	GOY	Cameroon_SMA.SG	Chimp.REF	0.000786	0.000782	1.004	5202	5109	117858			RNI	GOY	Cameroon_SMA.SG	Chimp.REF	-0.000239	0.000796	-0.301	4471	4496	103074			RNI_deam	GOY	Cameroon_SMA.SG	Chimp.REF	0.000913	0.000855	1.068	3671	3593	84973
ZlatyKun.SG_new	GOY009.pmd	Cameroon_SMA.SG	Chimp.REF	-0.001896	0.000849	-2.234	3970	4148	93860			Ranis13.SG	GOY009.pmd	Cameroon_SMA.SG	Chimp.REF	-0.002255	0.000875	-2.579	3988	4199	93775			RNI	GOY009.pmd	Cameroon_SMA.SG	Chimp.REF	-0.001922	0.000853	-2.253	3491	3650	82946			RNI_deam	GOY009.pmd	Cameroon_SMA.SG	Chimp.REF	-0.001432	0.000917	-1.562	2842	2941	68934
ZlatyKun.SG_new	GoyetQ116-1	Cameroon_SMA.SG	Chimp.REF	-0.000404	0.000494	-0.819	20726	20914	466339			Ranis13.SG	GoyetQ116-1	Cameroon_SMA.SG	Chimp.REF	-0.00028	0.000499	-0.562	20698	20829	465901			RNI	GoyetQ116-1	Cameroon_SMA.SG	Chimp.REF	-0.000708	0.000483	-1.466	17861	18149	407337			RNI_deam	GoyetQ116-1	Cameroon_SMA.SG	Chimp.REF	-0.000121	0.0005	-0.242	14468	14508	332951
ZlatyKun.SG_new	GoyetQ376-3	Cameroon_SMA.SG	Chimp.REF	-0.002959	0.001801	-1.642	923	986	21123			Ranis13.SG	GoyetQ376-3	Cameroon_SMA.SG	Chimp.REF	-0.003268	0.001835	-1.781	951	1020	21115			RNI	GoyetQ376-3	Cameroon_SMA.SG	Chimp.REF	-0.003798	0.001817	-2.09	801	871	18495			RNI_deam	GoyetQ376-3	Cameroon_SMA.SG	Chimp.REF	-0.001909	0.001995	-0.957	662	692	15432
ZlatyKun.SG_new	HohleFels	Cameroon_SMA.SG	Chimp.REF	-0.000723	0.000966	-0.749	3800	3860	83301			Ranis13.SG	HohleFels	Cameroon_SMA.SG	Chimp.REF	-0.000765	0.000985	-0.777	3796	3860	83301			RNI	HohleFels	Cameroon_SMA.SG	Chimp.REF	-0.001442	0.000869	-1.66	3435	3548	78170			RNI_deam	HohleFels	Cameroon_SMA.SG	Chimp.REF	-0.001162	0.000917	-1.268	3037	3118	69097
ZlatyKun.SG_new	Iboussieres	Cameroon_SMA.SG	Chimp.REF	-0.000604	0.00155	-0.39	1304	1321	28536			Ranis13.SG	Iboussieres	Cameroon_SMA.SG	Chimp.REF	-0.000797	0.001584	-0.503	1320	1343	28537			RNI	Iboussieres	Cameroon_SMA.SG	Chimp.REF	-0.002611	0.001465	-1.782	1198	1267	26622			RNI_deam	Iboussieres	Cameroon_SMA.SG	Chimp.REF	-0.001823	0.001567	-1.164	1043	1086	23193
ZlatyKun.SG_new	Iran_BeltCave_all_published	Cameroon_SMA.SG	Chimp.REF	0.000452	0.001633	0.277	1327	1314	28746			Ranis13.SG	Iran_BeltCave_all_published	Cameroon_SMA.SG	Chimp.REF	-0.000732	0.00162	-0.452	1305	1326	28692			RNI	Iran_BeltCave_all_published	Cameroon_SMA.SG	Chimp.REF	-0.003193	0.001577	-2.025	1074	1153	24741			RNI_deam	Iran_BeltCave_all_published	Cameroon_SMA.SG	Chimp.REF	-0.00168	0.001684	-0.998	890	924	20497
ZlatyKun.SG_new	Israel_RaqefetCave_Natufian	Cameroon_SMA.SG	Chimp.REF	-0.001075	0.000468	-2.296	22903	23450	509230			Ranis13.SG	Israel_RaqefetCave_Natufian	Cameroon_SMA.SG	Chimp.REF	-0.001327	0.000471	-2.818	23036	23711	508561			RNI	Israel_RaqefetCave_Natufian	Cameroon_SMA.SG	Chimp.REF	-0.001021	0.000421	-2.425	19143	19578	426485			RNI_deam	Israel_RaqefetCave_Natufian	Cameroon_SMA.SG	Chimp.REF	-0.000883	0.000458	-1.929	15083	15385	341865
ZlatyKun.SG_new	Italy_GrottaContinenza.SG	Cameroon_SMA.SG	Chimp.REF	-0.001262	0.000395	-3.192	48400	49764	1080719			Ranis13.SG	Italy_GrottaContinenza.SG	Cameroon_SMA.SG	Chimp.REF	-0.001198	0.000405	-2.96	48544	49838	1079710			RNI	Italy_GrottaContinenza.SG	Cameroon_SMA.SG	Chimp.REF	-0.000994	0.000375	-2.648	36601	37412	816691			RNI_deam	Italy_GrottaContinenza.SG	Cameroon_SMA.SG	Chimp.REF	-0.000553	0.000402	-1.377	27377	27720	619638
ZlatyKun.SG_new	Italy_OrienteC	Cameroon_SMA.SG	Chimp.REF	-0.001552	0.000604	-2.572	12028	12452	272466			Ranis13.SG	Italy_OrienteC	Cameroon_SMA.SG	Chimp.REF	-0.001431	0.000603	-2.375	12076	12465	272124			RNI	Italy_OrienteC	Cameroon_SMA.SG	Chimp.REF	-0.00174	0.000577	-3.014	10491	10905	237994			RNI_deam	Italy_OrienteC	Cameroon_SMA.SG	Chimp.REF	-0.000865	0.000626	-1.383	8362	8529	192734
ZlatyKun.SG_new	Italy_Ostuni1	Cameroon_SMA.SG	Chimp.REF	8.3e-05	0.000582	0.143	13132	13106	299843			Ranis13.SG	Italy_Ostuni1	Cameroon_SMA.SG	Chimp.REF	-0.000279	0.000556	-0.502	13198	13282	299396			RNI	Italy_Ostuni1	Cameroon_SMA.SG	Chimp.REF	4.4e-05	0.000536	0.082	11380	11369	261094			RNI_deam	Italy_Ostuni1	Cameroon_SMA.SG	Chimp.REF	0.000505	0.000555	0.91	9211	9102	214778
ZlatyKun.SG_new	Italy_Uzzo_EM	Cameroon_SMA.SG	Chimp.REF	-0.001196	0.000438	-2.731	32947	33846	751777			Ranis13.SG	Italy_Uzzo_EM	Cameroon_SMA.SG	Chimp.REF	-0.000902	0.000443	-2.037	33300	33978	750980			RNI	Italy_Uzzo_EM	Cameroon_SMA.SG	Chimp.REF	-0.000768	0.000421	-1.826	27800	28282	627264			RNI_deam	Italy_Uzzo_EM	Cameroon_SMA.SG	Chimp.REF	-0.000361	0.000447	-0.808	21462	21640	493396
ZlatyKun.SG_new	Italy_Villabruna	Cameroon_SMA.SG	Chimp.REF	-0.001202	0.000433	-2.775	37506	38518	842454			Ranis13.SG	Italy_Villabruna	Cameroon_SMA.SG	Chimp.REF	-0.00116	0.00044	-2.638	37592	38568	841474			RNI	Italy_Villabruna	Cameroon_SMA.SG	Chimp.REF	-0.001053	0.000405	-2.6	30811	31543	694781			RNI_deam	Italy_Villabruna	Cameroon_SMA.SG	Chimp.REF	-0.00021	0.00042	-0.501	23976	24091	546447
ZlatyKun.SG_new	KRZ	Cameroon_SMA.SG	Chimp.REF	-0.001201	0.001429	-0.84	1557	1600	35812			Ranis13.SG	KRZ	Cameroon_SMA.SG	Chimp.REF	-0.001454	0.001464	-0.993	1563	1615	35773			RNI	KRZ	Cameroon_SMA.SG	Chimp.REF	-0.000607	0.001333	-0.455	1396	1415	31857			RNI_deam	KRZ	Cameroon_SMA.SG	Chimp.REF	-0.000427	0.0015	-0.284	1152	1164	26448
ZlatyKun.SG_new	LMA	Cameroon_SMA.SG	Chimp.REF	-0.002964	0.001428	-2.076	1274	1368	31380			Ranis13.SG	LMA	Cameroon_SMA.SG	Chimp.REF	-0.002091	0.001392	-1.502	1286	1352	31325			RNI	LMA	Cameroon_SMA.SG	Chimp.REF	-0.001488	0.001381	-1.078	1140	1181	27658			RNI_deam	LMA	Cameroon_SMA.SG	Chimp.REF	-0.001198	0.001541	-0.777	935	963	23083
ZlatyKun.SG_new	MAZ003	Cameroon_SMA.SG	Chimp.REF	-0.002151	0.000871	-2.47	4996	5246	116433			Ranis13.SG	MAZ003	Cameroon_SMA.SG	Chimp.REF	-0.002029	0.000806	-2.517	4990	5226	116319			RNI	MAZ003	Cameroon_SMA.SG	Chimp.REF	-0.002777	0.000772	-3.595	4283	4569	102876			RNI_deam	MAZ003	Cameroon_SMA.SG	Chimp.REF	-0.002301	0.000866	-2.658	3532	3730	85715
ZlatyKun.SG_new	MLZ053	Cameroon_SMA.SG	Chimp.REF	-0.000633	0.000651	-0.973	9388	9525	215691			Ranis13.SG	MLZ053	Cameroon_SMA.SG	Chimp.REF	-0.000478	0.000633	-0.755	9383	9486	215415			RNI	MLZ053	Cameroon_SMA.SG	Chimp.REF	-0.000404	0.000592	-0.682	8267	8345	192144			RNI_deam	MLZ053	Cameroon_SMA.SG	Chimp.REF	0.000305	0.000669	0.457	6888	6839	159505
ZlatyKun.SG_new	MNN_1	Cameroon_SMA.SG	Chimp.REF	-0.001451	0.000366	-3.967	45947	47447	1033160			Ranis13.SG	MNN_1	Cameroon_SMA.SG	Chimp.REF	-0.001403	0.000365	-3.849	45922	47370	1032149			RNI	MNN_1	Cameroon_SMA.SG	Chimp.REF	-0.001181	0.000328	-3.604	35711	36663	806819			RNI_deam	MNN_1	Cameroon_SMA.SG	Chimp.REF	-0.00067	0.000329	-2.038	27080	27494	617453
ZlatyKun.SG_new	Morocco_Taforalt	Cameroon_SMA.SG	Chimp.REF	-0.002155	0.000358	-6.016	49332	51595	1049844			Ranis13.SG	Morocco_Taforalt	Cameroon_SMA.SG	Chimp.REF	-0.002077	0.00038	-5.47	49550	51728	1048845			RNI	Morocco_Taforalt	Cameroon_SMA.SG	Chimp.REF	-0.001933	0.000339	-5.708	38192	39772	817019			RNI_deam	Morocco_Taforalt	Cameroon_SMA.SG	Chimp.REF	-0.001343	0.000344	-3.9	28844	29681	623033
ZlatyKun.SG_new	MPR	Cameroon_SMA.SG	Chimp.REF	-0.001748	0.000404	-4.331	42412	44076	952008			Ranis13.SG	MPR	Cameroon_SMA.SG	Chimp.REF	-0.001531	0.000425	-3.6	42464	43920	951059			RNI	MPR	Cameroon_SMA.SG	Chimp.REF	-0.001416	0.000391	-3.621	33892	34970	760929			RNI_deam	MPR	Cameroon_SMA.SG	Chimp.REF	-0.000769	0.000395	-1.948	25774	26226	586797
ZlatyKun.SG_new	Muierii1	Cameroon_SMA.SG	Chimp.REF	-0.000446	0.000398	-1.12	49503	49990	1092884			Ranis13.SG	Muierii1	Cameroon_SMA.SG	Chimp.REF	-0.00037	0.000415	-0.892	49360	49764	1091867			RNI	Muierii1	Cameroon_SMA.SG	Chimp.REF	-0.000204	0.000393	-0.518	37450	37619	828784			RNI_deam	Muierii1	Cameroon_SMA.SG	Chimp.REF	0.000169	0.000413	0.41	28070	27963	628309
ZlatyKun.SG_new	Oase1_new	Cameroon_SMA.SG	Chimp.REF	0.002831	0.000634	4.468	14219	13342	309985			Ranis13.SG	Oase1_new	Cameroon_SMA.SG	Chimp.REF	0.002646	0.000627	4.217	13959	13140	309529			RNI	Oase1_new	Cameroon_SMA.SG	Chimp.REF	0.003526	0.000629	5.607	12170	11229	266774			RNI_deam	Oase1_new	Cameroon_SMA.SG	Chimp.REF	0.00333	0.000659	5.053	9747	9021	217839
ZlatyKun.SG_new	OKL	Cameroon_SMA.SG	Chimp.REF	-0.001607	0.000381	-4.215	37655	39024	851754			Ranis13.SG	OKL	Cameroon_SMA.SG	Chimp.REF	-0.001512	0.000399	-3.793	37705	38992	850880			RNI	OKL	Cameroon_SMA.SG	Chimp.REF	-0.001439	0.000366	-3.936	30538	31536	693959			RNI_deam	OKL	Cameroon_SMA.SG	Chimp.REF	-0.000878	0.000385	-2.28	23513	23987	540895
ZlatyKun.SG_new	ORM	Cameroon_SMA.SG	Chimp.REF	-0.000601	0.000535	-1.124	16758	16983	373460			Ranis13.SG	ORM	Cameroon_SMA.SG	Chimp.REF	-0.000287	0.000533	-0.539	16784	16891	372944			RNI	ORM	Cameroon_SMA.SG	Chimp.REF	0.000384	0.000517	0.743	13993	13874	309829			RNI_deam	ORM	Cameroon_SMA.SG	Chimp.REF	0.00049	0.000554	0.885	10973	10852	247044
ZlatyKun.SG_new	PA12	Cameroon_SMA.SG	Chimp.REF	-0.001058	0.000449	-2.353	29186	29888	662856			Ranis13.SG	PA12	Cameroon_SMA.SG	Chimp.REF	-0.001266	0.000448	-2.825	28958	29796	662220			RNI	PA12	Cameroon_SMA.SG	Chimp.REF	-0.000864	0.000433	-1.998	24353	24835	557628			RNI_deam	PA12	Cameroon_SMA.SG	Chimp.REF	-0.000816	0.000465	-1.753	19004	19365	441841
ZlatyKun.SG_new	PES	Cameroon_SMA.SG	Chimp.REF	-0.001179	0.0004	-2.947	46493	47719	1040082			Ranis13.SG	PES	Cameroon_SMA.SG	Chimp.REF	-0.001168	0.000405	-2.886	46297	47510	1039149			RNI	PES	Cameroon_SMA.SG	Chimp.REF	-0.001	0.000389	-2.572	35552	36348	795649			RNI_deam	PES	Cameroon_SMA.SG	Chimp.REF	-0.00065	0.000404	-1.609	26639	27032	606025
ZlatyKun.SG_new	PIN	Cameroon_SMA.SG	Chimp.REF	-0.000194	0.001352	-0.144	1548	1556	36001			Ranis13.SG	PIN	Cameroon_SMA.SG	Chimp.REF	-0.000863	0.001365	-0.632	1552	1583	35928			RNI	PIN	Cameroon_SMA.SG	Chimp.REF	-0.000315	0.001287	-0.245	1368	1378	32250			RNI_deam	PIN	Cameroon_SMA.SG	Chimp.REF	-0.000394	0.001368	-0.288	1110	1121	27018
ZlatyKun.SG_new	PRD	Cameroon_SMA.SG	Chimp.REF	-0.001849	0.000625	-2.96	9512	9925	223577			Ranis13.SG	PRD	Cameroon_SMA.SG	Chimp.REF	-0.001674	0.000643	-2.604	9640	10014	223407			RNI	PRD	Cameroon_SMA.SG	Chimp.REF	-0.001399	0.000617	-2.268	8208	8476	192081			RNI_deam	PRD	Cameroon_SMA.SG	Chimp.REF	-0.000425	0.000649	-0.655	6584	6650	155850
ZlatyKun.SG_new	Ranchot88	Cameroon_SMA.SG	Chimp.REF	-0.000964	0.000832	-1.159	5843	5968	129638			Ranis13.SG	Ranchot88	Cameroon_SMA.SG	Chimp.REF	0.000166	0.000816	0.203	5940	5918	129638			RNI	Ranchot88	Cameroon_SMA.SG	Chimp.REF	-0.001309	0.000757	-1.729	5425	5585	121931			RNI_deam	Ranchot88	Cameroon_SMA.SG	Chimp.REF	-0.000229	0.000808	-0.284	4795	4820	107986
ZlatyKun.SG_new	RNI	Cameroon_SMA.SG	Chimp.REF	-0.000163	0.00039	-0.418	34347	34482	826754			Ranis13.SG	RNI	Cameroon_SMA.SG	Chimp.REF	-0.000175	0.000356	-0.491	32732	32877	825983			RNI	RNI_deam	Cameroon_SMA.SG	Chimp.REF	-0.000388	0.000239	-1.625	15880	16100	567116			RNI_deam	RNI	Cameroon_SMA.SG	Chimp.REF	0.000388	0.000239	1.625	16100	15880	567116
ZlatyKun.SG_new	RNI_deam	Cameroon_SMA.SG	Chimp.REF	-0.000631	0.000399	-1.583	25589	25985	626794			Ranis13.SG	RNI_deam	Cameroon_SMA.SG	Chimp.REF	-0.000509	0.000403	-1.265	25126	25445	626249			RNI	Ranis13.SG	Cameroon_SMA.SG	Chimp.REF	0.000175	0.000356	0.491	32877	32732	825983			RNI_deam	Ranis13.SG	Cameroon_SMA.SG	Chimp.REF	0.000509	0.000403	1.265	25445	25126	626249
ZlatyKun.SG_new	Ranis13.SG	Cameroon_SMA.SG	Chimp.REF	-8.3e-05	0.000417	-0.198	46528	46618	1094088			Ranis13.SG	ZlatyKun.SG_new	Cameroon_SMA.SG	Chimp.REF	8.3e-05	0.000417	0.198	46618	46528	1094088			RNI	ZlatyKun.SG_new	Cameroon_SMA.SG	Chimp.REF	0.000163	0.00039	0.418	34482	34347	826754			RNI_deam	ZlatyKun.SG_new	Cameroon_SMA.SG	Chimp.REF	0.000631	0.000399	1.583	25985	25589	626794
ZlatyKun.SG_new	ZlatyKun	Cameroon_SMA.SG	Chimp.REF	0.000143	0.000227	0.63	13452	13362	622291			Ranis13.SG	ZlatyKun	Cameroon_SMA.SG	Chimp.REF	-8e-05	0.000466	-0.173	26312	26362	621411			RNI	ZlatyKun	Cameroon_SMA.SG	Chimp.REF	0.000281	0.000408	0.689	21714	21566	524048			RNI_deam	ZlatyKun	Cameroon_SMA.SG	Chimp.REF	0.001009	0.000445	2.269	17316	16893	419225
ZlatyKun.SG_new	Rigney1	Cameroon_SMA.SG	Chimp.REF	-0.001773	0.001517	-1.169	1375	1432	32146			Ranis13.SG	Rigney1	Cameroon_SMA.SG	Chimp.REF	-0.000684	0.001522	-0.45	1417	1439	32147			RNI	Rigney1	Cameroon_SMA.SG	Chimp.REF	-0.000574	0.001379	-0.416	1290	1307	30197			RNI_deam	Rigney1	Cameroon_SMA.SG	Chimp.REF	-0.000565	0.001554	-0.363	1167	1182	26652
ZlatyKun.SG_new	RIP	Cameroon_SMA.SG	Chimp.REF	-0.00184	0.00049	-3.758	20754	21626	473794			Ranis13.SG	RIP	Cameroon_SMA.SG	Chimp.REF	-0.001883	0.000496	-3.795	20590	21482	473356			RNI	RIP	Cameroon_SMA.SG	Chimp.REF	-0.001697	0.000473	-3.588	17566	18245	400290			RNI_deam	RIP	Cameroon_SMA.SG	Chimp.REF	-0.000905	0.000517	-1.75	13736	14025	319714
ZlatyKun.SG_new	Rochedane	Cameroon_SMA.SG	Chimp.REF	-0.001012	0.000795	-1.273	5906	6041	133867			Ranis13.SG	Rochedane	Cameroon_SMA.SG	Chimp.REF	-0.001678	0.000811	-2.069	5901	6126	133773			RNI	Rochedane	Cameroon_SMA.SG	Chimp.REF	-0.001415	0.000784	-1.804	5206	5374	118928			RNI_deam	Rochedane	Cameroon_SMA.SG	Chimp.REF	-0.001518	0.00084	-1.807	4245	4396	99649
ZlatyKun.SG_new	Russia_AfontovaGora2.SG	Cameroon_SMA.SG	Chimp.REF	-0.000358	0.000955	-0.375	3630	3658	80947			Ranis13.SG	Russia_AfontovaGora2.SG	Cameroon_SMA.SG	Chimp.REF	-0.001386	0.000941	-1.473	3607	3719	80818			RNI	Russia_AfontovaGora2.SG	Cameroon_SMA.SG	Chimp.REF	0.000256	0.001023	0.25	2958	2942	64726			RNI_deam	Russia_AfontovaGora2.SG	Cameroon_SMA.SG	Chimp.REF	-0.001558	0.001119	-1.392	2280	2360	51914
ZlatyKun.SG_new	Russia_AfontovaGora3	Cameroon_SMA.SG	Chimp.REF	-0.000434	0.000624	-0.695	10992	11101	252444			Ranis13.SG	Russia_AfontovaGora3	Cameroon_SMA.SG	Chimp.REF	-0.000409	0.000582	-0.702	10984	11086	252086			RNI	Russia_AfontovaGora3	Cameroon_SMA.SG	Chimp.REF	4.6e-05	0.000591	0.078	9398	9388	217578			RNI_deam	Russia_AfontovaGora3	Cameroon_SMA.SG	Chimp.REF	0.000208	0.000633	0.329	7461	7424	177808
ZlatyKun.SG_new	Russia_Kostenki12	Cameroon_SMA.SG	Chimp.REF	-0.001575	0.001158	-1.36	2322	2408	54273			Ranis13.SG	Russia_Kostenki12	Cameroon_SMA.SG	Chimp.REF	-0.001116	0.001173	-0.951	2350	2410	54218			RNI	Russia_Kostenki12	Cameroon_SMA.SG	Chimp.REF	-0.002211	0.001147	-1.927	1942	2044	45944			RNI_deam	Russia_Kostenki12	Cameroon_SMA.SG	Chimp.REF	-0.002024	0.001278	-1.584	1545	1620	37076
ZlatyKun.SG_new	Russia_Kostenki14	Cameroon_SMA.SG	Chimp.REF	-0.000769	0.000423	-1.817	45638	46422	1018505			Ranis13.SG	Russia_Kostenki14	Cameroon_SMA.SG	Chimp.REF	-0.000687	0.00041	-1.677	45400	46100	1017546			RNI	Russia_Kostenki14	Cameroon_SMA.SG	Chimp.REF	-0.00064	0.000401	-1.596	34887	35392	789313			RNI_deam	Russia_Kostenki14	Cameroon_SMA.SG	Chimp.REF	-0.00016	0.000409	-0.391	26339	26435	600094
ZlatyKun.SG_new	Russia_MA1.SG	Cameroon_SMA.SG	Chimp.REF	-0.001066	0.000438	-2.434	34076	34895	768074			Ranis13.SG	Russia_MA1.SG	Cameroon_SMA.SG	Chimp.REF	-0.001011	0.000437	-2.314	33982	34758	767374			RNI	Russia_MA1.SG	Cameroon_SMA.SG	Chimp.REF	-0.000594	0.000412	-1.442	26264	26616	591314			RNI_deam	Russia_MA1.SG	Cameroon_SMA.SG	Chimp.REF	-0.000335	0.000452	-0.742	19704	19856	452319
ZlatyKun.SG_new	Russia_Sidelkino.SG	Cameroon_SMA.SG	Chimp.REF	-0.001577	0.000421	-3.749	40714	42168	922288			Ranis13.SG	Russia_Sidelkino.SG	Cameroon_SMA.SG	Chimp.REF	-0.00152	0.000415	-3.665	41005	42406	921547			RNI	Russia_Sidelkino.SG	Cameroon_SMA.SG	Chimp.REF	-0.001323	0.000385	-3.438	30716	31641	698944			RNI_deam	Russia_Sidelkino.SG	Cameroon_SMA.SG	Chimp.REF	-0.00077	0.000398	-1.932	22879	23286	529137
ZlatyKun.SG_new	Russia_Sunghir.SG	Cameroon_SMA.SG	Chimp.REF	-0.000418	0.000364	-1.148	49525	49983	1095373			Ranis13.SG	Russia_Sunghir.SG	Cameroon_SMA.SG	Chimp.REF	-0.000338	0.000357	-0.947	49341	49712	1094354			RNI	Russia_Sunghir.SG	Cameroon_SMA.SG	Chimp.REF	-0.000112	0.000326	-0.344	37342	37435	830651			RNI_deam	Russia_Sunghir.SG	Cameroon_SMA.SG	Chimp.REF	0.000269	0.000335	0.803	27911	27741	629794
ZlatyKun.SG_new	Russia_Ust_Ishim.DG	Cameroon_SMA.SG	Chimp.REF	-0.000289	0.000405	-0.714	45341	45635	1015593			Ranis13.SG	Russia_Ust_Ishim.DG	Cameroon_SMA.SG	Chimp.REF	-0.000174	0.000431	-0.405	45291	45468	1014724			RNI	Russia_Ust_Ishim.DG	Cameroon_SMA.SG	Chimp.REF	8.5e-05	0.000385	0.22	34546	34480	776030			RNI_deam	Russia_Ust_Ishim.DG	Cameroon_SMA.SG	Chimp.REF	0.000324	0.000395	0.821	25971	25779	591286
ZlatyKun.SG_new	Russia_Yana.SG	Cameroon_SMA.SG	Chimp.REF	-0.000855	0.000374	-2.289	49007	49944	1095370			Ranis13.SG	Russia_Yana.SG	Cameroon_SMA.SG	Chimp.REF	-0.000772	0.000357	-2.162	48972	49816	1094351			RNI	Russia_Yana.SG	Cameroon_SMA.SG	Chimp.REF	-0.000736	0.000334	-2.207	36858	37469	830644			RNI_deam	Russia_Yana.SG	Cameroon_SMA.SG	Chimp.REF	-0.000299	0.000355	-0.844	27584	27773	629791
ZlatyKun.SG_new	Serbia_IronGates_early	Cameroon_SMA.SG	Chimp.REF	-0.001515	0.000353	-4.291	46592	48167	1039859			Ranis13.SG	Serbia_IronGates_early	Cameroon_SMA.SG	Chimp.REF	-0.001419	0.000365	-3.89	46692	48166	1038879			RNI	Serbia_IronGates_early	Cameroon_SMA.SG	Chimp.REF	-0.001296	0.000322	-4.03	36231	37284	812109			RNI_deam	Serbia_IronGates_early	Cameroon_SMA.SG	Chimp.REF	-0.000922	0.000328	-2.814	27305	27877	620176
ZlatyKun.SG_new	Spain_BalmaGuilanya	Cameroon_SMA.SG	Chimp.REF	-0.001829	0.000565	-3.238	14334	14931	326599			Ranis13.SG	Spain_BalmaGuilanya	Cameroon_SMA.SG	Chimp.REF	-0.001276	0.000548	-2.329	14341	14758	326142			RNI	Spain_BalmaGuilanya	Cameroon_SMA.SG	Chimp.REF	-0.001486	0.000538	-2.761	12400	12819	281375			RNI_deam	Spain_BalmaGuilanya	Cameroon_SMA.SG	Chimp.REF	-0.001114	0.000574	-1.94	9888	10142	228032
ZlatyKun.SG_new	Spain_CarihuelaCave	Cameroon_SMA.SG	Chimp.REF	-0.001061	0.000513	-2.067	19511	19976	438253			Ranis13.SG	Spain_CarihuelaCave	Cameroon_SMA.SG	Chimp.REF	-0.001041	0.00053	-1.963	19510	19966	437740			RNI	Spain_CarihuelaCave	Cameroon_SMA.SG	Chimp.REF	-0.000792	0.000488	-1.622	16589	16884	373346			RNI_deam	Spain_CarihuelaCave	Cameroon_SMA.SG	Chimp.REF	-0.000249	0.000506	-0.492	13071	13145	298988
ZlatyKun.SG_new	Spain_Chan.SG	Cameroon_SMA.SG	Chimp.REF	-0.001576	0.000393	-4.011	43502	45058	987070			Ranis13.SG	Spain_Chan.SG	Cameroon_SMA.SG	Chimp.REF	-0.001374	0.000423	-3.25	44027	45382	986043			RNI	Spain_Chan.SG	Cameroon_SMA.SG	Chimp.REF	-0.001153	0.000391	-2.949	34512	35404	773560			RNI_deam	Spain_Chan.SG	Cameroon_SMA.SG	Chimp.REF	-0.000553	0.000408	-1.355	26310	26641	597412
ZlatyKun.SG_new	Spain_ElMiron	Cameroon_SMA.SG	Chimp.REF	-0.00087	0.000451	-1.929	26216	26736	597379			Ranis13.SG	Spain_ElMiron	Cameroon_SMA.SG	Chimp.REF	-0.000634	0.000458	-1.384	26292	26670	596584			RNI	Spain_ElMiron	Cameroon_SMA.SG	Chimp.REF	-0.000619	0.000431	-1.435	22362	22679	511019			RNI_deam	Spain_ElMiron	Cameroon_SMA.SG	Chimp.REF	-0.000133	0.00044	-0.302	17799	17854	412159
ZlatyKun.SG_new	STO	Cameroon_SMA.SG	Chimp.REF	-0.000732	0.000422	-1.732	39667	40312	882381			Ranis13.SG	STO	Cameroon_SMA.SG	Chimp.REF	-0.000883	0.000431	-2.051	39614	40392	881491			RNI	STO	Cameroon_SMA.SG	Chimp.REF	-0.000625	0.000416	-1.503	31622	32064	706756			RNI_deam	STO	Cameroon_SMA.SG	Chimp.REF	-0.000144	0.000436	-0.33	24219	24297	547941
ZlatyKun.SG_new	Switzerland_Bichon.SG	Cameroon_SMA.SG	Chimp.REF	-0.001625	0.000401	-4.048	48809	50582	1091274			Ranis13.SG	Switzerland_Bichon.SG	Cameroon_SMA.SG	Chimp.REF	-0.00154	0.000416	-3.705	48835	50514	1090254			RNI	Switzerland_Bichon.SG	Cameroon_SMA.SG	Chimp.REF	-0.001361	0.0004	-3.403	37085	38213	828749			RNI_deam	Switzerland_Bichon.SG	Cameroon_SMA.SG	Chimp.REF	-0.00105	0.000397	-2.643	27646	28306	628671
ZlatyKun.SG_new	WCX	Cameroon_SMA.SG	Chimp.REF	-0.001195	0.000783	-1.527	5178	5322	120908			Ranis13.SG	WCX	Cameroon_SMA.SG	Chimp.REF	-0.001068	0.000829	-1.288	5264	5393	120793			RNI	WCX	Cameroon_SMA.SG	Chimp.REF	-0.001987	0.000775	-2.564	4518	4731	107207			RNI_deam	WCX	Cameroon_SMA.SG	Chimp.REF	0.000146	0.000821	0.178	3749	3736	89624
ZlatyKun.SG_new	BuKa3C	Cameroon_SMA.SG	Chimp.REF	-0.003148	0.001686	-1.867	1048	1128	25099			Ranis13.SG	BuKa3C	Cameroon_SMA.SG	Chimp.REF	-0.000957	0.001659	-0.577	1067	1091	25086			RNI	BuKa3C	Cameroon_SMA.SG	Chimp.REF	-0.000606	0.001786	-0.339	832	844	19381			RNI_deam	BuKa3C	Cameroon_SMA.SG	Chimp.REF	0.002608	0.002092	1.247	649	611	14702
ZlatyKun.SG_new	BuKa3A	Cameroon_SMA.SG	Chimp.REF	-0.00373	0.001926	-1.937	684	747	17023			Ranis13.SG	BuKa3A	Cameroon_SMA.SG	Chimp.REF	-0.001852	0.001929	-0.96	696	728	17013			RNI	BuKa3A	Cameroon_SMA.SG	Chimp.REF	-0.001211	0.001969	-0.615	545	561	13424			RNI_deam	BuKa3A	Cameroon_SMA.SG	Chimp.REF	-0.002421	0.002255	-1.074	408	433	10327
ZlatyKun.SG_new	AC16	Cameroon_SMA	Chimp.REF	-0.001799	0.000391	-4.6	34726	36145	788785			Ranis13.SG	AC16	Cameroon_SMA	Chimp.REF	-0.00166	0.000414	-4.009	34856	36165	788041			RNI	AC16	Cameroon_SMA	Chimp.REF	-0.001391	0.000388	-3.59	28861	29768	652061			RNI_deam	AC16	Cameroon_SMA	Chimp.REF	-0.000788	0.000393	-2.003	22313	22717	511465
ZlatyKun.SG_new	Anatolia_Pinarbasi	Cameroon_SMA	Chimp.REF	-0.001915	0.000398	-4.818	35692	37236	806075			Ranis13.SG	Anatolia_Pinarbasi	Cameroon_SMA	Chimp.REF	-0.00154	0.000412	-3.736	36145	37386	805148			RNI	Anatolia_Pinarbasi	Cameroon_SMA	Chimp.REF	-0.001083	0.000374	-2.899	29216	29922	651856			RNI_deam	Anatolia_Pinarbasi	Cameroon_SMA	Chimp.REF	-0.000759	0.000405	-1.875	22474	22860	508784
ZlatyKun.SG_new	Austria_Krems1_1	Cameroon_SMA	Chimp.REF	-0.001575	0.000434	-3.63	30171	31232	673526			Ranis13.SG	Austria_Krems1_1	Cameroon_SMA	Chimp.REF	-0.001463	0.000401	-3.65	30194	31178	672617			RNI	Austria_Krems1_1	Cameroon_SMA	Chimp.REF	-0.000843	0.00039	-2.165	25597	26079	572023			RNI_deam	Austria_Krems1_1	Cameroon_SMA	Chimp.REF	-0.000565	0.000407	-1.388	20282	20542	460421
ZlatyKun.SG_new	Austria_KremsWA3	Cameroon_SMA	Chimp.REF	-0.001243	0.00059	-2.109	9252	9511	208019			Ranis13.SG	Austria_KremsWA3	Cameroon_SMA	Chimp.REF	-0.001115	0.000626	-1.782	9317	9548	207739			RNI	Austria_KremsWA3	Cameroon_SMA	Chimp.REF	-0.000157	0.000582	-0.27	8023	8051	177564			RNI_deam	Austria_KremsWA3	Cameroon_SMA	Chimp.REF	-0.000369	0.000641	-0.576	6350	6403	144213
ZlatyKun.SG_new	BachoKiro_BB7_240_deam	Cameroon_SMA	Chimp.REF	0.001211	0.000482	2.512	22234	21635	494608			Ranis13.SG	BachoKiro_BB7_240_deam	Cameroon_SMA	Chimp.REF	0.001311	0.000479	2.736	22352	21704	494031			RNI	BachoKiro_BB7_240_deam	Cameroon_SMA	Chimp.REF	0.00184	0.000466	3.95	18962	18188	420915			RNI_deam	BachoKiro_BB7_240_deam	Cameroon_SMA	Chimp.REF	0.00156	0.000495	3.153	14891	14363	338432
ZlatyKun.SG_new	BachoKiro_CC7_335_deam	Cameroon_SMA	Chimp.REF	2.8e-05	0.000508	0.055	19810	19798	445344			Ranis13.SG	BachoKiro_CC7_335_deam	Cameroon_SMA	Chimp.REF	-0.000236	0.000502	-0.47	19812	19917	444839			RNI	BachoKiro_CC7_335_deam	Cameroon_SMA	Chimp.REF	0.000471	0.000473	0.998	16630	16452	377076			RNI_deam	BachoKiro_CC7_335_deam	Cameroon_SMA	Chimp.REF	0.000728	0.000506	1.438	13080	12859	302769
ZlatyKun.SG_new	BachoKiro_F6_620_all	Cameroon_SMA	Chimp.REF	0.000457	0.000407	1.123	46283	45823	1007213			Ranis13.SG	BachoKiro_F6_620_all	Cameroon_SMA	Chimp.REF	0.000541	0.000407	1.329	46154	45610	1006253			RNI	BachoKiro_F6_620_all	Cameroon_SMA	Chimp.REF	0.000859	0.000387	2.217	36241	35556	798581			RNI_deam	BachoKiro_F6_620_all	Cameroon_SMA	Chimp.REF	0.001256	0.000406	3.092	27587	26818	611862
ZlatyKun.SG_new	Belgium_GoyetQ2	Cameroon_SMA	Chimp.REF	-0.00194	0.000503	-3.857	15974	16675	361316			Ranis13.SG	Belgium_GoyetQ2	Cameroon_SMA	Chimp.REF	-0.001525	0.000496	-3.072	15943	16493	360933			RNI	Belgium_GoyetQ2	Cameroon_SMA	Chimp.REF	-0.001379	0.000499	-2.764	13283	13701	303155			RNI_deam	Belgium_GoyetQ2	Cameroon_SMA	Chimp.REF	-0.001075	0.000524	-2.051	10531	10793	242837
ZlatyKun.SG_new	BachoKiro_BK1653_deam	Cameroon_SMA	Chimp.REF	-0.00043	0.000443	-0.972	23236	23458	515026			Ranis13.SG	BachoKiro_BK1653_deam	Cameroon_SMA	Chimp.REF	-0.000467	0.000462	-1.012	23202	23443	514336			RNI	BachoKiro_BK1653_deam	Cameroon_SMA	Chimp.REF	-5.5e-05	0.000416	-0.133	19749	19774	440382			RNI_deam	BachoKiro_BK1653_deam	Cameroon_SMA	Chimp.REF	0.000272	0.000431	0.631	15728	15632	353620
ZlatyKun.SG_new	China_Tianyuan	Cameroon_SMA	Chimp.REF	-0.000536	0.000381	-1.407	37502	37954	843649			Ranis13.SG	China_Tianyuan	Cameroon_SMA	Chimp.REF	-0.000349	0.00042	-0.832	37626	37920	842698			RNI	China_Tianyuan	Cameroon_SMA	Chimp.REF	-0.000256	0.00038	-0.672	30543	30720	692454			RNI_deam	China_Tianyuan	Cameroon_SMA	Chimp.REF	6.2e-05	0.000403	0.154	23807	23773	544929
ZlatyKun.SG_new	Czech_Pavlov1	Cameroon_SMA	Chimp.REF	-0.000171	0.001111	-0.154	2262	2270	51033			Ranis13.SG	Czech_Pavlov1	Cameroon_SMA	Chimp.REF	-0.00039	0.001095	-0.357	2243	2263	50961			RNI	Czech_Pavlov1	Cameroon_SMA	Chimp.REF	6.8e-05	0.001106	0.061	1977	1974	44969			RNI_deam	Czech_Pavlov1	Cameroon_SMA	Chimp.REF	0.000214	0.001215	0.176	1617	1609	37282
ZlatyKun.SG_new	Czech_Vestonice16	Cameroon_SMA	Chimp.REF	-0.000842	0.000408	-2.064	30879	31466	697419			Ranis13.SG	Czech_Vestonice16	Cameroon_SMA	Chimp.REF	-0.000746	0.000403	-1.854	31128	31648	696561			RNI	Czech_Vestonice16	Cameroon_SMA	Chimp.REF	-0.000411	0.000377	-1.089	26077	26319	588320			RNI_deam	Czech_Vestonice16	Cameroon_SMA	Chimp.REF	-0.000212	0.000407	-0.522	20472	20571	468714
ZlatyKun.SG_new	Czech_Vestonice13	Cameroon_SMA	Chimp.REF	-0.001592	0.000805	-1.976	4688	4859	107931			Ranis13.SG	Czech_Vestonice13	Cameroon_SMA	Chimp.REF	-0.000881	0.000816	-1.08	4789	4884	107763			RNI	Czech_Vestonice13	Cameroon_SMA	Chimp.REF	-0.000218	0.000782	-0.278	4127	4147	93607			RNI_deam	Czech_Vestonice13	Cameroon_SMA	Chimp.REF	0.000525	0.000866	0.606	3362	3322	77283
ZlatyKun.SG_new	Czech_Vestonice43	Cameroon_SMA	Chimp.REF	0.001706	0.000775	2.2	5434	5231	118843			Ranis13.SG	Czech_Vestonice43	Cameroon_SMA	Chimp.REF	0.000743	0.00075	0.99	5401	5313	118616			RNI	Czech_Vestonice43	Cameroon_SMA	Chimp.REF	0.001515	0.000736	2.057	4779	4618	106166			RNI_deam	Czech_Vestonice43	Cameroon_SMA	Chimp.REF	0.001528	0.000805	1.899	3938	3802	88681
ZlatyKun.SG_new	DLV005	Cameroon_SMA	Chimp.REF	-0.001062	0.000417	-2.549	31523	32271	704402			Ranis13.SG	DLV005	Cameroon_SMA	Chimp.REF	-0.000916	0.000424	-2.161	31481	32126	703508			RNI	DLV005	Cameroon_SMA	Chimp.REF	-0.000585	0.000402	-1.453	26261	26603	586248			RNI_deam	DLV005	Cameroon_SMA	Chimp.REF	-0.000264	0.000429	-0.617	20480	20603	464341
ZlatyKun.SG_new	DLV006	Cameroon_SMA	Chimp.REF	-0.000789	0.000409	-1.93	28131	28629	631449			Ranis13.SG	DLV006	Cameroon_SMA	Chimp.REF	-0.000989	0.000434	-2.277	28220	28844	630629			RNI	DLV006	Cameroon_SMA	Chimp.REF	-0.000376	0.000403	-0.932	23404	23600	520913			RNI_deam	DLV006	Cameroon_SMA	Chimp.REF	-0.000216	0.000437	-0.495	18161	18250	412384
ZlatyKun.SG_new	England_AvelinesHole.SG	Cameroon_SMA	Chimp.REF	-0.001262	0.000682	-1.852	6508	6692	146069			Ranis13.SG	England_AvelinesHole.SG	Cameroon_SMA	Chimp.REF	-0.001218	0.0007	-1.741	6575	6752	145855			RNI	England_AvelinesHole.SG	Cameroon_SMA	Chimp.REF	-0.001473	0.00067	-2.199	5517	5700	124312			RNI_deam	England_AvelinesHole.SG	Cameroon_SMA	Chimp.REF	-0.001119	0.000719	-1.555	4440	4553	101124
ZlatyKun.SG_new	England_GoughsCave.SG	Cameroon_SMA	Chimp.REF	-0.001705	0.000397	-4.293	45920	47668	1025994			Ranis13.SG	England_GoughsCave.SG	Cameroon_SMA	Chimp.REF	-0.001489	0.000405	-3.681	46012	47539	1025019			RNI	England_GoughsCave.SG	Cameroon_SMA	Chimp.REF	-0.001131	0.000369	-3.066	35633	36533	795347			RNI_deam	England_GoughsCave.SG	Cameroon_SMA	Chimp.REF	-0.000817	0.000393	-2.082	26826	27323	608239
ZlatyKun.SG_new	FRL	Cameroon_SMA	Chimp.REF	-0.000472	0.000452	-1.045	24542	24803	553332			Ranis13.SG	FRL	Cameroon_SMA	Chimp.REF	-0.000428	0.000462	-0.926	24343	24580	552833			RNI	FRL	Cameroon_SMA	Chimp.REF	-0.000206	0.000438	-0.469	20516	20612	470363			RNI_deam	FRL	Cameroon_SMA	Chimp.REF	9.9e-05	0.000442	0.224	16208	16171	376240
ZlatyKun.SG_new	FRM	Cameroon_SMA	Chimp.REF	-0.001555	0.000793	-1.959	4381	4535	98526			Ranis13.SG	FRM	Cameroon_SMA	Chimp.REF	-0.000833	0.000801	-1.04	4469	4551	98389			RNI	FRM	Cameroon_SMA	Chimp.REF	-0.000817	0.000792	-1.032	3869	3940	86936			RNI_deam	FRM	Cameroon_SMA	Chimp.REF	-0.000112	0.0009	-0.125	3170	3178	71894
ZlatyKun.SG_new	Georgia_Kotias.SG	Cameroon_SMA	Chimp.REF	-0.002217	0.000371	-5.983	47749	50142	1079261			Ranis13.SG	Georgia_Kotias.SG	Cameroon_SMA	Chimp.REF	-0.002052	0.000385	-5.336	48092	50305	1078246			RNI	Georgia_Kotias.SG	Cameroon_SMA	Chimp.REF	-0.00168	0.000347	-4.843	36786	38175	827340			RNI_deam	Georgia_Kotias.SG	Cameroon_SMA	Chimp.REF	-0.001196	0.000354	-3.382	27464	28215	628387
ZlatyKun.SG_new	Georgia_Satsurblia.SG	Cameroon_SMA	Chimp.REF	-0.002357	0.000404	-5.827	33360	35135	753309			Ranis13.SG	Georgia_Satsurblia.SG	Cameroon_SMA	Chimp.REF	-0.00199	0.000432	-4.605	33643	35140	752734			RNI	Georgia_Satsurblia.SG	Cameroon_SMA	Chimp.REF	-0.001987	0.000394	-5.044	25540	26687	577245			RNI_deam	Georgia_Satsurblia.SG	Cameroon_SMA	Chimp.REF	-0.001383	0.000411	-3.362	19040	19644	436564
ZlatyKun.SG_new	GER_new	Cameroon_SMA	Chimp.REF	-0.001533	0.00061	-2.513	7932	8220	187386			Ranis13.SG	GER_new	Cameroon_SMA	Chimp.REF	-0.001845	0.0006	-3.074	7863	8208	187140			RNI	GER_new	Cameroon_SMA	Chimp.REF	-0.001589	0.000571	-2.782	6824	7084	163753			RNI_deam	GER_new	Cameroon_SMA	Chimp.REF	-0.000779	0.000626	-1.243	5539	5644	134116
ZlatyKun.SG_new	GOY	Cameroon_SMA	Chimp.REF	-0.000686	0.000676	-1.014	5149	5230	117922			Ranis13.SG	GOY	Cameroon_SMA	Chimp.REF	7.8e-05	0.000724	0.108	5143	5133	117790			RNI	GOY	Cameroon_SMA	Chimp.REF	-0.000544	0.000725	-0.75	4453	4509	103053			RNI_deam	GOY	Cameroon_SMA	Chimp.REF	0.000175	0.000765	0.229	3636	3621	84964
ZlatyKun.SG_new	GOY009.pmd	Cameroon_SMA	Chimp.REF	-0.00272	0.000801	-3.395	3924	4179	93794			Ranis13.SG	GOY009.pmd	Cameroon_SMA	Chimp.REF	-0.003014	0.000809	-3.727	3935	4217	93709			RNI	GOY009.pmd	Cameroon_SMA	Chimp.REF	-0.002375	0.000798	-2.975	3489	3686	82930			RNI_deam	GOY009.pmd	Cameroon_SMA	Chimp.REF	-0.002601	0.000849	-3.062	2803	2982	68927
ZlatyKun.SG_new	GoyetQ116-1	Cameroon_SMA	Chimp.REF	-0.00086	0.000461	-1.868	20659	21060	465934			Ranis13.SG	GoyetQ116-1	Cameroon_SMA	Chimp.REF	-0.000599	0.000455	-1.314	20676	20955	465495			RNI	GoyetQ116-1	Cameroon_SMA	Chimp.REF	-0.00084	0.00045	-1.868	17910	18252	407218			RNI_deam	GoyetQ116-1	Cameroon_SMA	Chimp.REF	-0.000458	0.000461	-0.993	14510	14663	332901
ZlatyKun.SG_new	GoyetQ376-3	Cameroon_SMA	Chimp.REF	-0.002889	0.001674	-1.726	929	990	21104			Ranis13.SG	GoyetQ376-3	Cameroon_SMA	Chimp.REF	-0.002778	0.001655	-1.679	941	999	21096			RNI	GoyetQ376-3	Cameroon_SMA	Chimp.REF	-0.003314	0.001685	-1.967	795	856	18489			RNI_deam	GoyetQ376-3	Cameroon_SMA	Chimp.REF	-0.002131	0.001814	-1.175	656	689	15432
ZlatyKun.SG_new	HohleFels	Cameroon_SMA	Chimp.REF	-0.001398	0.000904	-1.547	3794	3910	83210			Ranis13.SG	HohleFels	Cameroon_SMA	Chimp.REF	-0.001776	0.000895	-1.984	3750	3898	83210			RNI	HohleFels	Cameroon_SMA	Chimp.REF	-0.002223	0.000787	-2.824	3438	3612	78130			RNI_deam	HohleFels	Cameroon_SMA	Chimp.REF	-0.002561	0.000835	-3.066	3014	3191	69072
ZlatyKun.SG_new	Iboussieres	Cameroon_SMA	Chimp.REF	-0.001196	0.001474	-0.811	1306	1340	28495			Ranis13.SG	Iboussieres	Cameroon_SMA	Chimp.REF	-0.001597	0.001496	-1.068	1307	1353	28495			RNI	Iboussieres	Cameroon_SMA	Chimp.REF	-0.003061	0.001294	-2.365	1205	1287	26609			RNI_deam	Iboussieres	Cameroon_SMA	Chimp.REF	-0.002511	0.001408	-1.784	1031	1089	23186
ZlatyKun.SG_new	Iran_BeltCave_all_published	Cameroon_SMA	Chimp.REF	-0.000561	0.001419	-0.396	1308	1324	28739			Ranis13.SG	Iran_BeltCave_all_published	Cameroon_SMA	Chimp.REF	-0.000906	0.001461	-0.62	1309	1335	28685			RNI	Iran_BeltCave_all_published	Cameroon_SMA	Chimp.REF	-0.002918	0.001431	-2.04	1102	1174	24738			RNI_deam	Iran_BeltCave_all_published	Cameroon_SMA	Chimp.REF	-0.002377	0.001604	-1.482	891	940	20496
ZlatyKun.SG_new	Israel_RaqefetCave_Natufian	Cameroon_SMA	Chimp.REF	-0.001424	0.000432	-3.298	22921	23646	508777			Ranis13.SG	Israel_RaqefetCave_Natufian	Cameroon_SMA	Chimp.REF	-0.001405	0.000425	-3.305	23135	23849	508109			RNI	Israel_RaqefetCave_Natufian	Cameroon_SMA	Chimp.REF	-0.000891	0.000384	-2.323	19303	19683	426369			RNI_deam	Israel_RaqefetCave_Natufian	Cameroon_SMA	Chimp.REF	-0.000962	0.000428	-2.246	15126	15455	341819
ZlatyKun.SG_new	Italy_GrottaContinenza.SG	Cameroon_SMA	Chimp.REF	-0.001468	0.000365	-4.016	47697	49261	1065851			Ranis13.SG	Italy_GrottaContinenza.SG	Cameroon_SMA	Chimp.REF	-0.001337	0.000392	-3.413	48033	49457	1064840			RNI	Italy_GrottaContinenza.SG	Cameroon_SMA	Chimp.REF	-0.000988	0.00035	-2.82	36670	37475	813906			RNI_deam	Italy_GrottaContinenza.SG	Cameroon_SMA	Chimp.REF	-0.00076	0.000372	-2.043	27374	27844	618556
ZlatyKun.SG_new	Italy_OrienteC	Cameroon_SMA	Chimp.REF	-0.001947	0.000537	-3.625	12023	12553	272394			Ranis13.SG	Italy_OrienteC	Cameroon_SMA	Chimp.REF	-0.001715	0.000565	-3.037	12171	12637	272052			RNI	Italy_OrienteC	Cameroon_SMA	Chimp.REF	-0.001628	0.000526	-3.097	10609	10997	237971			RNI_deam	Italy_OrienteC	Cameroon_SMA	Chimp.REF	-0.001296	0.000569	-2.278	8365	8614	192720
ZlatyKun.SG_new	Italy_Ostuni1	Cameroon_SMA	Chimp.REF	-0.000569	0.000518	-1.099	13066	13236	299745			Ranis13.SG	Italy_Ostuni1	Cameroon_SMA	Chimp.REF	-0.000877	0.000514	-1.704	13134	13396	299297			RNI	Italy_Ostuni1	Cameroon_SMA	Chimp.REF	-0.000382	0.000497	-0.769	11355	11455	261065			RNI_deam	Italy_Ostuni1	Cameroon_SMA	Chimp.REF	0.000135	0.000514	0.262	9215	9186	214769
ZlatyKun.SG_new	Italy_Uzzo_EM	Cameroon_SMA	Chimp.REF	-0.001588	0.000404	-3.929	32841	34031	749703			Ranis13.SG	Italy_Uzzo_EM	Cameroon_SMA	Chimp.REF	-0.001445	0.000422	-3.421	33160	34242	748905			RNI	Italy_Uzzo_EM	Cameroon_SMA	Chimp.REF	-0.001046	0.000396	-2.644	27831	28487	626722			RNI_deam	Italy_Uzzo_EM	Cameroon_SMA	Chimp.REF	-0.000829	0.000409	-2.025	21381	21790	493180
ZlatyKun.SG_new	Italy_Villabruna	Cameroon_SMA	Chimp.REF	-0.001925	0.000401	-4.804	37244	38864	841639			Ranis13.SG	Italy_Villabruna	Cameroon_SMA	Chimp.REF	-0.001717	0.000414	-4.151	37445	38888	840657			RNI	Italy_Villabruna	Cameroon_SMA	Chimp.REF	-0.001315	0.000379	-3.475	30872	31785	694550			RNI_deam	Italy_Villabruna	Cameroon_SMA	Chimp.REF	-0.00071	0.000397	-1.789	23929	24317	546350
ZlatyKun.SG_new	KRZ	Cameroon_SMA	Chimp.REF	-0.001778	0.001318	-1.349	1546	1610	35783			Ranis13.SG	KRZ	Cameroon_SMA	Chimp.REF	-0.002126	0.001351	-1.573	1569	1645	35744			RNI	KRZ	Cameroon_SMA	Chimp.REF	-0.001162	0.001234	-0.942	1383	1421	31850			RNI_deam	KRZ	Cameroon_SMA	Chimp.REF	-0.000369	0.001395	-0.264	1148	1157	26446
ZlatyKun.SG_new	LMA	Cameroon_SMA	Chimp.REF	-0.00338	0.001311	-2.579	1262	1368	31337			Ranis13.SG	LMA	Cameroon_SMA	Chimp.REF	-0.002745	0.001283	-2.14	1278	1364	31282			RNI	LMA	Cameroon_SMA	Chimp.REF	-0.001315	0.001296	-1.015	1142	1178	27652			RNI_deam	LMA	Cameroon_SMA	Chimp.REF	-0.001579	0.001449	-1.09	937	974	23082
ZlatyKun.SG_new	MAZ003	Cameroon_SMA	Chimp.REF	-0.001962	0.000804	-2.442	5003	5231	116366			Ranis13.SG	MAZ003	Cameroon_SMA	Chimp.REF	-0.002059	0.00074	-2.782	4976	5215	116252			RNI	MAZ003	Cameroon_SMA	Chimp.REF	-0.00267	0.00072	-3.71	4343	4617	102855			RNI_deam	MAZ003	Cameroon_SMA	Chimp.REF	-0.002351	0.000785	-2.996	3573	3774	85713
ZlatyKun.SG_new	MLZ053	Cameroon_SMA	Chimp.REF	-0.001321	0.000581	-2.273	9314	9598	215552			Ranis13.SG	MLZ053	Cameroon_SMA	Chimp.REF	-0.001106	0.000586	-1.888	9318	9556	215275			RNI	MLZ053	Cameroon_SMA	Chimp.REF	-0.000847	0.000546	-1.552	8278	8440	192105			RNI_deam	MLZ053	Cameroon_SMA	Chimp.REF	-0.000464	0.000613	-0.758	6827	6901	159489
ZlatyKun.SG_new	MNN_1	Cameroon_SMA	Chimp.REF	-0.001703	0.000332	-5.126	45750	47500	1027481			Ranis13.SG	MNN_1	Cameroon_SMA	Chimp.REF	-0.001596	0.000348	-4.587	45815	47453	1026470			RNI	MNN_1	Cameroon_SMA	Chimp.REF	-0.00122	0.000303	-4.027	35811	36793	805520			RNI_deam	MNN_1	Cameroon_SMA	Chimp.REF	-0.000875	0.000311	-2.816	27118	27658	616934
ZlatyKun.SG_new	Morocco_Taforalt	Cameroon_SMA	Chimp.REF	-0.002915	0.000335	-8.71	48846	51889	1043853			Ranis13.SG	Morocco_Taforalt	Cameroon_SMA	Chimp.REF	-0.002781	0.000361	-7.701	49170	52070	1042855			RNI	Morocco_Taforalt	Cameroon_SMA	Chimp.REF	-0.002219	0.00031	-7.166	38182	39991	815579			RNI_deam	Morocco_Taforalt	Cameroon_SMA	Chimp.REF	-0.001719	0.000324	-5.311	28775	29845	622458
ZlatyKun.SG_new	MPR	Cameroon_SMA	Chimp.REF	-0.002284	0.000372	-6.146	42189	44356	948390			Ranis13.SG	MPR	Cameroon_SMA	Chimp.REF	-0.002055	0.000407	-5.048	42231	44178	947440			RNI	MPR	Cameroon_SMA	Chimp.REF	-0.001642	0.000363	-4.524	33984	35232	760035			RNI_deam	MPR	Cameroon_SMA	Chimp.REF	-0.001044	0.000377	-2.771	25822	26434	586405
ZlatyKun.SG_new	Muierii1	Cameroon_SMA	Chimp.REF	-0.000517	0.000376	-1.375	48959	49516	1077529			Ranis13.SG	Muierii1	Cameroon_SMA	Chimp.REF	-0.000362	0.000386	-0.936	48728	49118	1076509			RNI	Muierii1	Cameroon_SMA	Chimp.REF	5e-06	0.000368	0.013	37585	37581	825894			RNI_deam	Muierii1	Cameroon_SMA	Chimp.REF	0.000366	0.000384	0.953	28131	27901	627191
ZlatyKun.SG_new	Oase1_new	Cameroon_SMA	Chimp.REF	0.002512	0.000602	4.173	14233	13455	309841			Ranis13.SG	Oase1_new	Cameroon_SMA	Chimp.REF	0.002401	0.000608	3.95	13996	13253	309384			RNI	Oase1_new	Cameroon_SMA	Chimp.REF	0.003281	0.000587	5.588	12207	11331	266735			RNI_deam	Oase1_new	Cameroon_SMA	Chimp.REF	0.002885	0.000611	4.723	9747	9118	217830
ZlatyKun.SG_new	OKL	Cameroon_SMA	Chimp.REF	-0.00187	0.000351	-5.332	37499	39085	847869			Ranis13.SG	OKL	Cameroon_SMA	Chimp.REF	-0.001809	0.000376	-4.808	37610	39142	846992			RNI	OKL	Cameroon_SMA	Chimp.REF	-0.001488	0.00034	-4.377	30697	31728	693016			RNI_deam	OKL	Cameroon_SMA	Chimp.REF	-0.001208	0.000354	-3.411	23541	24194	540504
ZlatyKun.SG_new	ORM	Cameroon_SMA	Chimp.REF	-0.000671	0.00049	-1.37	16717	16967	372749			Ranis13.SG	ORM	Cameroon_SMA	Chimp.REF	-0.000331	0.000495	-0.668	16778	16901	372232			RNI	ORM	Cameroon_SMA	Chimp.REF	0.000635	0.000485	1.31	14060	13863	309674			RNI_deam	ORM	Cameroon_SMA	Chimp.REF	3.9e-05	0.0005	0.078	10942	10933	246971
ZlatyKun.SG_new	PA12	Cameroon_SMA	Chimp.REF	-0.001542	0.000418	-3.684	28907	29926	660801			Ranis13.SG	PA12	Cameroon_SMA	Chimp.REF	-0.001518	0.000425	-3.573	28866	29868	660161			RNI	PA12	Cameroon_SMA	Chimp.REF	-0.000895	0.000408	-2.192	24435	24934	557090			RNI_deam	PA12	Cameroon_SMA	Chimp.REF	-0.000922	0.000427	-2.157	18986	19393	441618
ZlatyKun.SG_new	PES	Cameroon_SMA	Chimp.REF	-0.001392	0.000368	-3.785	46004	47435	1028109			Ranis13.SG	PES	Cameroon_SMA	Chimp.REF	-0.00132	0.000385	-3.428	45871	47227	1027171			RNI	PES	Cameroon_SMA	Chimp.REF	-0.000905	0.000367	-2.465	35649	36367	793331			RNI_deam	PES	Cameroon_SMA	Chimp.REF	-0.000647	0.000379	-1.709	26715	27106	605108
ZlatyKun.SG_new	PIN	Cameroon_SMA	Chimp.REF	-0.001933	0.001268	-1.524	1532	1601	35981			Ranis13.SG	PIN	Cameroon_SMA	Chimp.REF	-0.0018	0.001299	-1.386	1544	1609	35908			RNI	PIN	Cameroon_SMA	Chimp.REF	-0.001911	0.00123	-1.554	1376	1438	32247			RNI_deam	PIN	Cameroon_SMA	Chimp.REF	-0.002544	0.001281	-1.987	1100	1168	27019
ZlatyKun.SG_new	PRD	Cameroon_SMA	Chimp.REF	-0.002314	0.00057	-4.057	9560	10076	223217			Ranis13.SG	PRD	Cameroon_SMA	Chimp.REF	-0.002112	0.000597	-3.537	9664	10135	223046			RNI	PRD	Cameroon_SMA	Chimp.REF	-0.001962	0.000575	-3.416	8213	8590	191987			RNI_deam	PRD	Cameroon_SMA	Chimp.REF	-0.001259	0.00061	-2.064	6598	6795	155811
ZlatyKun.SG_new	Ranchot88	Cameroon_SMA	Chimp.REF	-0.00117	0.000741	-1.579	5823	5974	129554			Ranis13.SG	Ranchot88	Cameroon_SMA	Chimp.REF	-0.000985	0.000717	-1.374	5856	5984	129553			RNI	Ranchot88	Cameroon_SMA	Chimp.REF	-0.001826	0.000705	-2.588	5417	5640	121902			RNI_deam	Ranchot88	Cameroon_SMA	Chimp.REF	-0.000641	0.000711	-0.901	4772	4842	107984
ZlatyKun.SG_new	RNI	Cameroon_SMA	Chimp.REF	-0.000404	0.00036	-1.122	34197	34530	823873			Ranis13.SG	RNI	Cameroon_SMA	Chimp.REF	-0.000301	0.00034	-0.886	32619	32867	823103			RNI	RNI_deam	Cameroon_SMA	Chimp.REF	-0.000302	0.000223	-1.35	15934	16105	566363			RNI_deam	RNI	Cameroon_SMA	Chimp.REF	0.000302	0.000223	1.35	16105	15934	566363
ZlatyKun.SG_new	RNI_deam	Cameroon_SMA	Chimp.REF	-0.000659	0.000371	-1.778	25620	26032	625679			Ranis13.SG	RNI_deam	Cameroon_SMA	Chimp.REF	-0.000645	0.000372	-1.734	25029	25432	625133			RNI	Ranis13.SG	Cameroon_SMA	Chimp.REF	0.000301	0.00034	0.886	32867	32619	823103			RNI_deam	Ranis13.SG	Cameroon_SMA	Chimp.REF	0.000645	0.000372	1.734	25432	25029	625133
ZlatyKun.SG_new	Ranis13.SG	Cameroon_SMA	Chimp.REF	-0.000166	0.000396	-0.419	45955	46134	1078705			Ranis13.SG	ZlatyKun.SG_new	Cameroon_SMA	Chimp.REF	0.000166	0.000396	0.419	46134	45955	1078705			RNI	ZlatyKun.SG_new	Cameroon_SMA	Chimp.REF	0.000404	0.00036	1.122	34530	34197	823873			RNI_deam	ZlatyKun.SG_new	Cameroon_SMA	Chimp.REF	0.000659	0.000371	1.778	26032	25620	625679
ZlatyKun.SG_new	ZlatyKun	Cameroon_SMA	Chimp.REF	5.4e-05	0.000214	0.251	13401	13367	621599			Ranis13.SG	ZlatyKun	Cameroon_SMA	Chimp.REF	-4e-05	0.000446	-0.089	26378	26403	620718			RNI	ZlatyKun	Cameroon_SMA	Chimp.REF	0.000601	0.000396	1.518	21862	21548	523871			RNI_deam	ZlatyKun	Cameroon_SMA	Chimp.REF	0.000859	0.000432	1.99	17368	17008	419149
ZlatyKun.SG_new	Rigney1	Cameroon_SMA	Chimp.REF	-0.003267	0.001389	-2.353	1358	1463	32106			Ranis13.SG	Rigney1	Cameroon_SMA	Chimp.REF	-0.002393	0.001344	-1.78	1374	1451	32107			RNI	Rigney1	Cameroon_SMA	Chimp.REF	-0.002339	0.001284	-1.821	1280	1350	30182			RNI_deam	Rigney1	Cameroon_SMA	Chimp.REF	-0.002875	0.001372	-2.096	1131	1207	26645
ZlatyKun.SG_new	RIP	Cameroon_SMA	Chimp.REF	-0.001981	0.000462	-4.287	20748	21684	472802			Ranis13.SG	RIP	Cameroon_SMA	Chimp.REF	-0.002131	0.000477	-4.464	20630	21637	472362			RNI	RIP	Cameroon_SMA	Chimp.REF	-0.001535	0.000449	-3.419	17657	18271	400041			RNI_deam	RIP	Cameroon_SMA	Chimp.REF	-0.001009	0.000491	-2.056	13754	14077	319615
ZlatyKun.SG_new	Rochedane	Cameroon_SMA	Chimp.REF	-0.001981	0.000728	-2.722	5865	6130	133751			Ranis13.SG	Rochedane	Cameroon_SMA	Chimp.REF	-0.002563	0.000722	-3.549	5842	6184	133657			RNI	Rochedane	Cameroon_SMA	Chimp.REF	-0.001906	0.000688	-2.769	5201	5427	118893			RNI_deam	Rochedane	Cameroon_SMA	Chimp.REF	-0.002585	0.000754	-3.427	4210	4468	99633
ZlatyKun.SG_new	Russia_AfontovaGora2.SG	Cameroon_SMA	Chimp.REF	-0.000958	0.000921	-1.04	3607	3684	80716			Ranis13.SG	Russia_AfontovaGora2.SG	Cameroon_SMA	Chimp.REF	-0.001417	0.000903	-1.569	3586	3701	80588			RNI	Russia_AfontovaGora2.SG	Cameroon_SMA	Chimp.REF	-0.000719	0.000969	-0.742	2922	2968	64682			RNI_deam	Russia_AfontovaGora2.SG	Cameroon_SMA	Chimp.REF	-0.002245	0.001028	-2.184	2253	2370	51893
ZlatyKun.SG_new	Russia_AfontovaGora3	Cameroon_SMA	Chimp.REF	-0.001075	0.000562	-1.912	10994	11265	252346			Ranis13.SG	Russia_AfontovaGora3	Cameroon_SMA	Chimp.REF	-0.000813	0.00055	-1.479	10939	11144	251989			RNI	Russia_AfontovaGora3	Cameroon_SMA	Chimp.REF	-0.000311	0.000542	-0.574	9397	9464	217549			RNI_deam	Russia_AfontovaGora3	Cameroon_SMA	Chimp.REF	-0.000415	0.000567	-0.732	7438	7512	177795
ZlatyKun.SG_new	Russia_Kostenki12	Cameroon_SMA	Chimp.REF	-0.002352	0.001069	-2.2	2317	2445	54195			Ranis13.SG	Russia_Kostenki12	Cameroon_SMA	Chimp.REF	-0.001301	0.001066	-1.22	2374	2445	54140			RNI	Russia_Kostenki12	Cameroon_SMA	Chimp.REF	-0.002232	0.001068	-2.09	1967	2069	45926			RNI_deam	Russia_Kostenki12	Cameroon_SMA	Chimp.REF	-0.002338	0.001174	-1.991	1572	1659	37064
ZlatyKun.SG_new	Russia_Kostenki14	Cameroon_SMA	Chimp.REF	-0.00121	0.00039	-3.105	45362	46588	1013484			Ranis13.SG	Russia_Kostenki14	Cameroon_SMA	Chimp.REF	-0.001071	0.000387	-2.765	45272	46357	1012527			RNI	Russia_Kostenki14	Cameroon_SMA	Chimp.REF	-0.000676	0.000365	-1.852	35014	35546	788107			RNI_deam	Russia_Kostenki14	Cameroon_SMA	Chimp.REF	-0.000309	0.000376	-0.823	26369	26554	599616
ZlatyKun.SG_new	Russia_MA1.SG	Cameroon_SMA	Chimp.REF	-0.001137	0.000398	-2.856	33783	34647	760070			Ranis13.SG	Russia_MA1.SG	Cameroon_SMA	Chimp.REF	-0.000989	0.000417	-2.373	33847	34599	759368			RNI	Russia_MA1.SG	Cameroon_SMA	Chimp.REF	-0.000422	0.000399	-1.058	26344	26593	589745			RNI_deam	Russia_MA1.SG	Cameroon_SMA	Chimp.REF	-0.000197	0.000423	-0.465	19785	19873	451708
ZlatyKun.SG_new	Russia_Sidelkino.SG	Cameroon_SMA	Chimp.REF	-0.001687	0.000385	-4.377	40140	41673	908984			Ranis13.SG	Russia_Sidelkino.SG	Cameroon_SMA	Chimp.REF	-0.001494	0.000398	-3.751	40507	41864	908238			RNI	Russia_Sidelkino.SG	Cameroon_SMA	Chimp.REF	-0.001201	0.00036	-3.336	30852	31689	696425			RNI_deam	Russia_Sidelkino.SG	Cameroon_SMA	Chimp.REF	-0.000847	0.000378	-2.24	22931	23378	528154
ZlatyKun.SG_new	Russia_Sunghir.SG	Cameroon_SMA	Chimp.REF	-0.000503	0.000335	-1.504	48922	49465	1079994			Ranis13.SG	Russia_Sunghir.SG	Cameroon_SMA	Chimp.REF	-0.000346	0.00034	-1.018	48865	49238	1078975			RNI	Russia_Sunghir.SG	Cameroon_SMA	Chimp.REF	-1e-05	0.0003	-0.032	37448	37456	827759			RNI_deam	Russia_Sunghir.SG	Cameroon_SMA	Chimp.REF	0.000259	0.00031	0.833	27974	27812	628675
ZlatyKun.SG_new	Russia_Ust_Ishim.DG	Cameroon_SMA	Chimp.REF	-0.000254	0.000377	-0.673	44878	45133	1003144			Ranis13.SG	Russia_Ust_Ishim.DG	Cameroon_SMA	Chimp.REF	-4.6e-05	0.000406	-0.113	44919	44965	1002276			RNI	Russia_Ust_Ishim.DG	Cameroon_SMA	Chimp.REF	0.000386	0.000363	1.061	34730	34432	773687			RNI_deam	Russia_Ust_Ishim.DG	Cameroon_SMA	Chimp.REF	0.000568	0.000367	1.546	26057	25722	590369
ZlatyKun.SG_new	Russia_Yana.SG	Cameroon_SMA	Chimp.REF	-0.000906	0.000336	-2.697	48427	49406	1079986			Ranis13.SG	Russia_Yana.SG	Cameroon_SMA	Chimp.REF	-0.000748	0.000336	-2.224	48603	49410	1078966			RNI	Russia_Yana.SG	Cameroon_SMA	Chimp.REF	-0.000572	0.000306	-1.872	37001	37475	827750			RNI_deam	Russia_Yana.SG	Cameroon_SMA	Chimp.REF	-0.000248	0.00033	-0.753	27665	27821	628671
ZlatyKun.SG_new	Serbia_IronGates_early	Cameroon_SMA	Chimp.REF	-0.001912	0.000323	-5.926	46215	48192	1034006			Ranis13.SG	Serbia_IronGates_early	Cameroon_SMA	Chimp.REF	-0.001779	0.000348	-5.111	46427	48265	1033026			RNI	Serbia_IronGates_early	Cameroon_SMA	Chimp.REF	-0.001425	0.000304	-4.684	36297	37453	810761			RNI_deam	Serbia_IronGates_early	Cameroon_SMA	Chimp.REF	-0.001145	0.000317	-3.607	27333	28042	619613
ZlatyKun.SG_new	Spain_BalmaGuilanya	Cameroon_SMA	Chimp.REF	-0.002453	0.000522	-4.696	14311	15112	326456			Ranis13.SG	Spain_BalmaGuilanya	Cameroon_SMA	Chimp.REF	-0.001886	0.000533	-3.536	14342	14957	325998			RNI	Spain_BalmaGuilanya	Cameroon_SMA	Chimp.REF	-0.001788	0.00052	-3.442	12433	12937	281335			RNI_deam	Spain_BalmaGuilanya	Cameroon_SMA	Chimp.REF	-0.001457	0.000539	-2.705	9899	10231	228019
ZlatyKun.SG_new	Spain_CarihuelaCave	Cameroon_SMA	Chimp.REF	-0.001477	0.000473	-3.122	19421	20068	438016			Ranis13.SG	Spain_CarihuelaCave	Cameroon_SMA	Chimp.REF	-0.001262	0.000488	-2.587	19537	20089	437501			RNI	Spain_CarihuelaCave	Cameroon_SMA	Chimp.REF	-0.000581	0.000447	-1.299	16702	16919	373270			RNI_deam	Spain_CarihuelaCave	Cameroon_SMA	Chimp.REF	-0.000422	0.000457	-0.922	13087	13213	298957
ZlatyKun.SG_new	Spain_Chan.SG	Cameroon_SMA	Chimp.REF	-0.001667	0.000372	-4.48	43339	44976	981907			Ranis13.SG	Spain_Chan.SG	Cameroon_SMA	Chimp.REF	-0.001471	0.000405	-3.634	43928	45371	980883			RNI	Spain_Chan.SG	Cameroon_SMA	Chimp.REF	-0.001082	0.000369	-2.937	34655	35491	772480			RNI_deam	Spain_Chan.SG	Cameroon_SMA	Chimp.REF	-0.000585	0.000376	-1.555	26355	26705	596947
ZlatyKun.SG_new	Spain_ElMiron	Cameroon_SMA	Chimp.REF	-0.001891	0.000415	-4.558	25999	27128	597128			Ranis13.SG	Spain_ElMiron	Cameroon_SMA	Chimp.REF	-0.001548	0.00043	-3.597	26130	27053	596331			RNI	Spain_ElMiron	Cameroon_SMA	Chimp.REF	-0.001308	0.000402	-3.249	22347	23015	510946			RNI_deam	Spain_ElMiron	Cameroon_SMA	Chimp.REF	-0.000965	0.000418	-2.306	17760	18158	412139
ZlatyKun.SG_new	STO	Cameroon_SMA	Chimp.REF	-0.001194	0.000399	-2.991	39360	40408	878242			Ranis13.SG	STO	Cameroon_SMA	Chimp.REF	-0.001315	0.000414	-3.172	39406	40559	877348			RNI	STO	Cameroon_SMA	Chimp.REF	-0.000792	0.000388	-2.04	31662	32222	705826			RNI_deam	STO	Cameroon_SMA	Chimp.REF	-0.000481	0.000401	-1.201	24171	24434	547586
ZlatyKun.SG_new	Switzerland_Bichon.SG	Cameroon_SMA	Chimp.REF	-0.001719	0.000381	-4.514	48271	50122	1076708			Ranis13.SG	Switzerland_Bichon.SG	Cameroon_SMA	Chimp.REF	-0.00155	0.000405	-3.823	48414	50082	1075688			RNI	Switzerland_Bichon.SG	Cameroon_SMA	Chimp.REF	-0.001168	0.000374	-3.121	37217	38182	825975			RNI_deam	Switzerland_Bichon.SG	Cameroon_SMA	Chimp.REF	-0.001114	0.000386	-2.886	27658	28357	627595
ZlatyKun.SG_new	WCX	Cameroon_SMA	Chimp.REF	-0.001709	0.000704	-2.428	5148	5355	120842			Ranis13.SG	WCX	Cameroon_SMA	Chimp.REF	-0.001216	0.000745	-1.633	5239	5385	120727			RNI	WCX	Cameroon_SMA	Chimp.REF	-0.001926	0.000701	-2.749	4522	4729	107184			RNI_deam	WCX	Cameroon_SMA	Chimp.REF	-0.00019	0.000731	-0.261	3729	3746	89613
ZlatyKun.SG_new	BuKa3C	Cameroon_SMA	Chimp.REF	-0.004031	0.001521	-2.651	1040	1140	24797			Ranis13.SG	BuKa3C	Cameroon_SMA	Chimp.REF	-0.002892	0.001528	-1.892	1044	1116	24784			RNI	BuKa3C	Cameroon_SMA	Chimp.REF	-0.002635	0.00161	-1.637	822	873	19317			RNI_deam	BuKa3C	Cameroon_SMA	Chimp.REF	3e-05	0.001953	0.015	642	642	14671
ZlatyKun.SG_new	BuKa3A	Cameroon_SMA	Chimp.REF	-0.004503	0.001824	-2.468	676	752	16849			Ranis13.SG	BuKa3A	Cameroon_SMA	Chimp.REF	-0.003021	0.001829	-1.652	691	742	16839			RNI	BuKa3A	Cameroon_SMA	Chimp.REF	-0.001848	0.001853	-0.997	547	572	13386			RNI_deam	BuKa3A	Cameroon_SMA	Chimp.REF	-0.00393	0.002168	-1.812	411	452	10314
ZlatyKun.SG_new	AC16	Ethiopia_4500BP	Chimp.REF	-0.002281	0.000605	-3.768	22981	24114	496730			Ranis13.SG	AC16	Ethiopia_4500BP	Chimp.REF	-0.002526	0.000616	-4.1	23037	24290	496009			RNI	AC16	Ethiopia_4500BP	Chimp.REF	-0.001928	0.000579	-3.33	20155	20990	432893			RNI_deam	AC16	Ethiopia_4500BP	Chimp.REF	-0.001075	0.000581	-1.85	16476	16863	359677
ZlatyKun.SG_new	Anatolia_Pinarbasi	Ethiopia_4500BP	Chimp.REF	-0.002588	0.000608	-4.258	24132	25468	516172			Ranis13.SG	Anatolia_Pinarbasi	Ethiopia_4500BP	Chimp.REF	-0.002849	0.000603	-4.726	24224	25692	515320			RNI	Anatolia_Pinarbasi	Ethiopia_4500BP	Chimp.REF	-0.001941	0.000547	-3.547	20779	21634	440686			RNI_deam	Anatolia_Pinarbasi	Ethiopia_4500BP	Chimp.REF	-0.001598	0.000587	-2.721	16814	17395	363805
ZlatyKun.SG_new	Austria_Krems1_1	Ethiopia_4500BP	Chimp.REF	-0.0014	0.000606	-2.309	23936	24643	505094			Ranis13.SG	Austria_Krems1_1	Ethiopia_4500BP	Chimp.REF	-0.001807	0.000597	-3.027	23720	24631	504234			RNI	Austria_Krems1_1	Ethiopia_4500BP	Chimp.REF	-0.000777	0.000572	-1.359	20711	21052	438302			RNI_deam	Austria_Krems1_1	Ethiopia_4500BP	Chimp.REF	-9.6e-05	0.000607	-0.158	17086	17121	364451
ZlatyKun.SG_new	Austria_KremsWA3	Ethiopia_4500BP	Chimp.REF	-0.000739	0.000888	-0.832	7626	7744	159699			Ranis13.SG	Austria_KremsWA3	Ethiopia_4500BP	Chimp.REF	-0.001185	0.000914	-1.296	7565	7754	159432			RNI	Austria_KremsWA3	Ethiopia_4500BP	Chimp.REF	-0.000116	0.000844	-0.138	6651	6667	139166			RNI_deam	Austria_KremsWA3	Ethiopia_4500BP	Chimp.REF	-0.000313	0.000926	-0.338	5444	5480	116665
ZlatyKun.SG_new	BachoKiro_BB7_240_deam	Ethiopia_4500BP	Chimp.REF	0.001933	0.000705	2.74	17102	16416	354845			Ranis13.SG	BachoKiro_BB7_240_deam	Ethiopia_4500BP	Chimp.REF	0.001228	0.000658	1.866	16958	16523	354286			RNI	BachoKiro_BB7_240_deam	Ethiopia_4500BP	Chimp.REF	0.002311	0.000647	3.571	14983	14263	311880			RNI_deam	BachoKiro_BB7_240_deam	Ethiopia_4500BP	Chimp.REF	0.002399	0.000696	3.446	12269	11643	260964
ZlatyKun.SG_new	BachoKiro_CC7_335_deam	Ethiopia_4500BP	Chimp.REF	0.000163	0.000767	0.212	15129	15077	319569			Ranis13.SG	BachoKiro_CC7_335_deam	Ethiopia_4500BP	Chimp.REF	-0.000201	0.00072	-0.279	15141	15205	319089			RNI	BachoKiro_CC7_335_deam	Ethiopia_4500BP	Chimp.REF	0.001222	0.000679	1.798	13200	12859	279701			RNI_deam	BachoKiro_CC7_335_deam	Ethiopia_4500BP	Chimp.REF	0.001714	0.00075	2.285	10834	10434	233720
ZlatyKun.SG_new	BachoKiro_F6_620_all	Ethiopia_4500BP	Chimp.REF	0.000887	0.000624	1.421	29175	28645	597296			Ranis13.SG	BachoKiro_F6_620_all	Ethiopia_4500BP	Chimp.REF	0.0005	0.000585	0.854	28739	28441	596393			RNI	BachoKiro_F6_620_all	Ethiopia_4500BP	Chimp.REF	0.001328	0.000563	2.357	24410	23737	507302			RNI_deam	BachoKiro_F6_620_all	Ethiopia_4500BP	Chimp.REF	0.001826	0.000602	3.033	19905	19146	415728
ZlatyKun.SG_new	Belgium_GoyetQ2	Ethiopia_4500BP	Chimp.REF	-0.001686	0.000743	-2.269	11979	12406	253242			Ranis13.SG	Belgium_GoyetQ2	Ethiopia_4500BP	Chimp.REF	-0.002357	0.000737	-3.198	11726	12322	252867			RNI	Belgium_GoyetQ2	Ethiopia_4500BP	Chimp.REF	-0.001221	0.000681	-1.793	10263	10533	220417			RNI_deam	Belgium_GoyetQ2	Ethiopia_4500BP	Chimp.REF	-0.001215	0.000739	-1.645	8474	8698	184156
ZlatyKun.SG_new	BachoKiro_BK1653_deam	Ethiopia_4500BP	Chimp.REF	2.2e-05	0.000652	0.033	17678	17670	369464			Ranis13.SG	BachoKiro_BK1653_deam	Ethiopia_4500BP	Chimp.REF	-0.000624	0.00066	-0.945	17531	17761	368802			RNI	BachoKiro_BK1653_deam	Ethiopia_4500BP	Chimp.REF	0.000269	0.000596	0.452	15473	15385	326463			RNI_deam	BachoKiro_BK1653_deam	Ethiopia_4500BP	Chimp.REF	0.001462	0.000641	2.279	12995	12596	272728
ZlatyKun.SG_new	China_Tianyuan	Ethiopia_4500BP	Chimp.REF	-0.000662	0.000593	-1.116	26654	27026	562233			Ranis13.SG	China_Tianyuan	Ethiopia_4500BP	Chimp.REF	-0.000891	0.000606	-1.471	26477	26977	561345			RNI	China_Tianyuan	Ethiopia_4500BP	Chimp.REF	-0.000161	0.000552	-0.293	22632	22710	480960			RNI_deam	China_Tianyuan	Ethiopia_4500BP	Chimp.REF	0.000383	0.000582	0.658	18501	18349	396768
ZlatyKun.SG_new	Czech_Pavlov1	Ethiopia_4500BP	Chimp.REF	-0.002605	0.001648	-1.581	1853	1958	40306			Ranis13.SG	Czech_Pavlov1	Ethiopia_4500BP	Chimp.REF	-0.0041	0.001634	-2.51	1815	1980	40239			RNI	Czech_Pavlov1	Ethiopia_4500BP	Chimp.REF	-0.001093	0.001513	-0.723	1686	1725	36286			RNI_deam	Czech_Pavlov1	Ethiopia_4500BP	Chimp.REF	-0.0011	0.00173	-0.636	1397	1432	30971
ZlatyKun.SG_new	Czech_Vestonice16	Ethiopia_4500BP	Chimp.REF	-0.000868	0.000609	-1.425	22975	23399	488571			Ranis13.SG	Czech_Vestonice16	Ethiopia_4500BP	Chimp.REF	-0.001175	0.000617	-1.905	23040	23613	487778			RNI	Czech_Vestonice16	Ethiopia_4500BP	Chimp.REF	-0.000232	0.00059	-0.393	20155	20254	426376			RNI_deam	Czech_Vestonice16	Ethiopia_4500BP	Chimp.REF	0.000587	0.00062	0.947	16600	16392	354118
ZlatyKun.SG_new	Czech_Vestonice13	Ethiopia_4500BP	Chimp.REF	-0.002095	0.001155	-1.814	3900	4080	85902			Ranis13.SG	Czech_Vestonice13	Ethiopia_4500BP	Chimp.REF	-0.000618	0.001172	-0.528	4108	4161	85741			RNI	Czech_Vestonice13	Ethiopia_4500BP	Chimp.REF	-0.000237	0.0011	-0.215	3546	3564	76073			RNI_deam	Czech_Vestonice13	Ethiopia_4500BP	Chimp.REF	0.000915	0.00119	0.768	2957	2898	64607
ZlatyKun.SG_new	Czech_Vestonice43	Ethiopia_4500BP	Chimp.REF	0.001039	0.001113	0.933	4616	4514	98212			Ranis13.SG	Czech_Vestonice43	Ethiopia_4500BP	Chimp.REF	-0.000459	0.00108	-0.425	4636	4681	97989			RNI	Czech_Vestonice43	Ethiopia_4500BP	Chimp.REF	0.000621	0.001044	0.595	4169	4114	89046			RNI_deam	Czech_Vestonice43	Ethiopia_4500BP	Chimp.REF	0.000332	0.001071	0.31	3502	3477	76112
ZlatyKun.SG_new	DLV005	Ethiopia_4500BP	Chimp.REF	-0.00011	0.000636	-0.172	23089	23142	483949			Ranis13.SG	DLV005	Ethiopia_4500BP	Chimp.REF	-0.000673	0.000627	-1.073	22877	23202	483115			RNI	DLV005	Ethiopia_4500BP	Chimp.REF	7.6e-05	0.000586	0.129	19914	19883	419125			RNI_deam	DLV005	Ethiopia_4500BP	Chimp.REF	0.000621	0.000624	0.996	16317	16101	347847
ZlatyKun.SG_new	DLV006	Ethiopia_4500BP	Chimp.REF	-0.000927	0.000606	-1.53	20426	20826	431725			Ranis13.SG	DLV006	Ethiopia_4500BP	Chimp.REF	-0.001659	0.000619	-2.68	20251	20966	430949			RNI	DLV006	Ethiopia_4500BP	Chimp.REF	-0.000478	0.000584	-0.818	17655	17833	371906			RNI_deam	DLV006	Ethiopia_4500BP	Chimp.REF	-2.9e-05	0.000615	-0.047	14423	14432	308869
ZlatyKun.SG_new	England_AvelinesHole.SG	Ethiopia_4500BP	Chimp.REF	-0.001125	0.001037	-1.086	5273	5399	111982			Ranis13.SG	England_AvelinesHole.SG	Ethiopia_4500BP	Chimp.REF	-0.002832	0.001052	-2.691	5208	5524	111774			RNI	England_AvelinesHole.SG	Ethiopia_4500BP	Chimp.REF	-0.001087	0.000992	-1.096	4608	4714	97493			RNI_deam	England_AvelinesHole.SG	Ethiopia_4500BP	Chimp.REF	-0.000103	0.001063	-0.097	3832	3841	81785
ZlatyKun.SG_new	England_GoughsCave.SG	Ethiopia_4500BP	Chimp.REF	-0.001723	0.00059	-2.922	28348	29379	598315			Ranis13.SG	England_GoughsCave.SG	Ethiopia_4500BP	Chimp.REF	-0.002066	0.000593	-3.481	28130	29364	597403			RNI	England_GoughsCave.SG	Ethiopia_4500BP	Chimp.REF	-0.001227	0.000542	-2.265	23967	24587	505022			RNI_deam	England_GoughsCave.SG	Ethiopia_4500BP	Chimp.REF	-0.000524	0.000568	-0.922	19371	19588	414213
ZlatyKun.SG_new	FRL	Ethiopia_4500BP	Chimp.REF	-0.00126	0.000684	-1.842	17157	17625	371462			Ranis13.SG	FRL	Ethiopia_4500BP	Chimp.REF	-0.001873	0.000673	-2.785	16807	17502	370976			RNI	FRL	Ethiopia_4500BP	Chimp.REF	-0.000653	0.00064	-1.021	15084	15300	330022			RNI_deam	FRL	Ethiopia_4500BP	Chimp.REF	-0.000213	0.000674	-0.316	12552	12611	277402
ZlatyKun.SG_new	FRM	Ethiopia_4500BP	Chimp.REF	-0.001363	0.001143	-1.192	3676	3783	78488			Ranis13.SG	FRM	Ethiopia_4500BP	Chimp.REF	-0.001863	0.001168	-1.595	3672	3818	78354			RNI	FRM	Ethiopia_4500BP	Chimp.REF	-0.001715	0.001129	-1.518	3273	3395	70658			RNI_deam	FRM	Ethiopia_4500BP	Chimp.REF	-0.00116	0.001197	-0.969	2744	2814	60144
ZlatyKun.SG_new	Georgia_Kotias.SG	Ethiopia_4500BP	Chimp.REF	-0.00208	0.000561	-3.706	28359	29627	609647			Ranis13.SG	Georgia_Kotias.SG	Ethiopia_4500BP	Chimp.REF	-0.002428	0.00056	-4.333	28525	30003	608714			RNI	Georgia_Kotias.SG	Ethiopia_4500BP	Chimp.REF	-0.001562	0.000512	-3.049	24033	24834	513014			RNI_deam	Georgia_Kotias.SG	Ethiopia_4500BP	Chimp.REF	-0.000885	0.000551	-1.605	19320	19691	419983
ZlatyKun.SG_new	Georgia_Satsurblia.SG	Ethiopia_4500BP	Chimp.REF	-0.00237	0.000609	-3.89	19199	20179	413516			Ranis13.SG	Georgia_Satsurblia.SG	Ethiopia_4500BP	Chimp.REF	-0.002467	0.000645	-3.828	19379	20398	412990			RNI	Georgia_Satsurblia.SG	Ethiopia_4500BP	Chimp.REF	-0.001997	0.000604	-3.307	16279	16977	349578			RNI_deam	Georgia_Satsurblia.SG	Ethiopia_4500BP	Chimp.REF	-0.001176	0.000634	-1.855	13096	13432	285911
ZlatyKun.SG_new	GER_new	Ethiopia_4500BP	Chimp.REF	-0.002199	0.000898	-2.448	6004	6302	135768			Ranis13.SG	GER_new	Ethiopia_4500BP	Chimp.REF	-0.002084	0.000885	-2.356	5928	6210	135536			RNI	GER_new	Ethiopia_4500BP	Chimp.REF	-0.001837	0.000801	-2.292	5333	5558	122570			RNI_deam	GER_new	Ethiopia_4500BP	Chimp.REF	-0.001109	0.000891	-1.244	4521	4636	104250
ZlatyKun.SG_new	GOY	Ethiopia_4500BP	Chimp.REF	-0.002135	0.001038	-2.056	3933	4118	86889			Ranis13.SG	GOY	Ethiopia_4500BP	Chimp.REF	-0.001573	0.001044	-1.507	3934	4071	86772			RNI	GOY	Ethiopia_4500BP	Chimp.REF	-0.001508	0.00104	-1.449	3533	3651	78054			RNI_deam	GOY	Ethiopia_4500BP	Chimp.REF	-0.001556	0.001099	-1.416	2942	3046	66634
ZlatyKun.SG_new	GOY009.pmd	Ethiopia_4500BP	Chimp.REF	-0.001658	0.001187	-1.397	3152	3268	69953			Ranis13.SG	GOY009.pmd	Ethiopia_4500BP	Chimp.REF	-0.003063	0.00117	-2.617	3144	3358	69869			RNI	GOY009.pmd	Ethiopia_4500BP	Chimp.REF	-0.002211	0.001142	-1.937	2827	2967	63541			RNI_deam	GOY009.pmd	Ethiopia_4500BP	Chimp.REF	-0.001935	0.001212	-1.597	2383	2489	54694
ZlatyKun.SG_new	GoyetQ116-1	Ethiopia_4500BP	Chimp.REF	-0.000806	0.000693	-1.163	15658	15928	334927			Ranis13.SG	GoyetQ116-1	Ethiopia_4500BP	Chimp.REF	-0.001629	0.000697	-2.339	15504	16049	334499			RNI	GoyetQ116-1	Ethiopia_4500BP	Chimp.REF	-0.000848	0.000636	-1.334	13910	14165	300365			RNI_deam	GoyetQ116-1	Ethiopia_4500BP	Chimp.REF	9.4e-05	0.00066	0.142	11782	11758	254623
ZlatyKun.SG_new	GoyetQ376-3	Ethiopia_4500BP	Chimp.REF	-0.003667	0.002497	-1.469	686	742	15271			Ranis13.SG	GoyetQ376-3	Ethiopia_4500BP	Chimp.REF	-0.002883	0.002586	-1.115	690	734	15262			RNI	GoyetQ376-3	Ethiopia_4500BP	Chimp.REF	-0.004254	0.00245	-1.736	614	673	13753			RNI_deam	GoyetQ376-3	Ethiopia_4500BP	Chimp.REF	-0.000931	0.002571	-0.362	536	547	11910
ZlatyKun.SG_new	HohleFels	Ethiopia_4500BP	Chimp.REF	-0.003209	0.001352	-2.373	2752	2943	59360			Ranis13.SG	HohleFels	Ethiopia_4500BP	Chimp.REF	-0.002131	0.001287	-1.655	2761	2888	59359			RNI	HohleFels	Ethiopia_4500BP	Chimp.REF	-0.003747	0.001187	-3.157	2562	2775	56840			RNI_deam	HohleFels	Ethiopia_4500BP	Chimp.REF	-0.002757	0.001204	-2.29	2354	2498	52205
ZlatyKun.SG_new	Iboussieres	Ethiopia_4500BP	Chimp.REF	-0.000477	0.002339	-0.204	928	937	18873			Ranis13.SG	Iboussieres	Ethiopia_4500BP	Chimp.REF	0.000689	0.002284	0.302	966	953	18873			RNI	Iboussieres	Ethiopia_4500BP	Chimp.REF	-0.00048	0.002119	-0.226	912	921	18071			RNI_deam	Iboussieres	Ethiopia_4500BP	Chimp.REF	-0.000638	0.002169	-0.294	806	816	16470
ZlatyKun.SG_new	Iran_BeltCave_all_published	Ethiopia_4500BP	Chimp.REF	-0.001749	0.002017	-0.867	1152	1194	24011			Ranis13.SG	Iran_BeltCave_all_published	Ethiopia_4500BP	Chimp.REF	-0.005926	0.002029	-2.92	1105	1247	23961			RNI	Iran_BeltCave_all_published	Ethiopia_4500BP	Chimp.REF	-0.00521	0.002008	-2.595	967	1076	20920			RNI_deam	Iran_BeltCave_all_published	Ethiopia_4500BP	Chimp.REF	-0.003749	0.002207	-1.699	796	863	17702
ZlatyKun.SG_new	Israel_RaqefetCave_Natufian	Ethiopia_4500BP	Chimp.REF	-0.001797	0.000654	-2.748	17425	18083	366352			Ranis13.SG	Israel_RaqefetCave_Natufian	Ethiopia_4500BP	Chimp.REF	-0.00276	0.00065	-4.246	17323	18332	365725			RNI	Israel_RaqefetCave_Natufian	Ethiopia_4500BP	Chimp.REF	-0.002011	0.000581	-3.464	15022	15659	317003			RNI_deam	Israel_RaqefetCave_Natufian	Ethiopia_4500BP	Chimp.REF	-0.001599	0.000631	-2.534	12351	12775	264639
ZlatyKun.SG_new	Italy_GrottaContinenza.SG	Ethiopia_4500BP	Chimp.REF	-0.002058	0.000553	-3.72	28348	29590	603501			Ranis13.SG	Italy_GrottaContinenza.SG	Ethiopia_4500BP	Chimp.REF	-0.002392	0.000564	-4.244	28226	29667	602574			RNI	Italy_GrottaContinenza.SG	Ethiopia_4500BP	Chimp.REF	-0.001617	0.000523	-3.09	23836	24653	505200			RNI_deam	Italy_GrottaContinenza.SG	Ethiopia_4500BP	Chimp.REF	-0.000992	0.000522	-1.9	19231	19642	413705
ZlatyKun.SG_new	Italy_OrienteC	Ethiopia_4500BP	Chimp.REF	-0.002666	0.000813	-3.278	9442	9985	203680			Ranis13.SG	Italy_OrienteC	Ethiopia_4500BP	Chimp.REF	-0.002906	0.000838	-3.469	9404	9995	203346			RNI	Italy_OrienteC	Ethiopia_4500BP	Chimp.REF	-0.002131	0.000757	-2.815	8524	8913	182501			RNI_deam	Italy_OrienteC	Ethiopia_4500BP	Chimp.REF	-0.00122	0.000791	-1.543	6977	7163	152680
ZlatyKun.SG_new	Italy_Ostuni1	Ethiopia_4500BP	Chimp.REF	-0.001681	0.000774	-2.173	10738	11132	234376			Ranis13.SG	Italy_Ostuni1	Ethiopia_4500BP	Chimp.REF	-0.002945	0.000761	-3.872	10730	11419	233946			RNI	Italy_Ostuni1	Ethiopia_4500BP	Chimp.REF	-0.001099	0.000712	-1.543	9622	9851	208532			RNI_deam	Italy_Ostuni1	Ethiopia_4500BP	Chimp.REF	-0.000495	0.00077	-0.642	8033	8120	176526
ZlatyKun.SG_new	Italy_Uzzo_EM	Ethiopia_4500BP	Chimp.REF	-0.002293	0.000611	-3.754	22100	23202	480630			Ranis13.SG	Italy_Uzzo_EM	Ethiopia_4500BP	Chimp.REF	-0.002731	0.000631	-4.328	22050	23361	479888			RNI	Italy_Uzzo_EM	Ethiopia_4500BP	Chimp.REF	-0.001832	0.000588	-3.116	19621	20394	421819			RNI_deam	Italy_Uzzo_EM	Ethiopia_4500BP	Chimp.REF	-0.001384	0.000606	-2.284	16045	16530	350665
ZlatyKun.SG_new	Italy_Villabruna	Ethiopia_4500BP	Chimp.REF	-0.002055	0.000579	-3.551	26507	27666	564012			Ranis13.SG	Italy_Villabruna	Ethiopia_4500BP	Chimp.REF	-0.002332	0.000609	-3.828	26479	27792	563114			RNI	Italy_Villabruna	Ethiopia_4500BP	Chimp.REF	-0.001326	0.000561	-2.366	22876	23518	483608			RNI_deam	Italy_Villabruna	Ethiopia_4500BP	Chimp.REF	-0.000415	0.000578	-0.718	18692	18857	398947
ZlatyKun.SG_new	KRZ	Ethiopia_4500BP	Chimp.REF	-0.003622	0.001934	-1.873	1198	1296	27060			Ranis13.SG	KRZ	Ethiopia_4500BP	Chimp.REF	-0.003589	0.001971	-1.821	1229	1326	27026			RNI	KRZ	Ethiopia_4500BP	Chimp.REF	-0.003676	0.00185	-1.987	1112	1203	24710			RNI_deam	KRZ	Ethiopia_4500BP	Chimp.REF	-0.003404	0.002037	-1.671	944	1016	21174
ZlatyKun.SG_new	LMA	Ethiopia_4500BP	Chimp.REF	-0.004397	0.001939	-2.268	962	1065	23423			Ranis13.SG	LMA	Ethiopia_4500BP	Chimp.REF	-0.001883	0.001933	-0.974	987	1031	23367			RNI	LMA	Ethiopia_4500BP	Chimp.REF	-0.00171	0.001891	-0.904	919	956	21342			RNI_deam	LMA	Ethiopia_4500BP	Chimp.REF	-0.001474	0.002026	-0.728	787	814	18482
ZlatyKun.SG_new	MAZ003	Ethiopia_4500BP	Chimp.REF	-0.002721	0.001105	-2.463	3930	4168	87455			Ranis13.SG	MAZ003	Ethiopia_4500BP	Chimp.REF	-0.001878	0.00112	-1.676	3972	4136	87346			RNI	MAZ003	Ethiopia_4500BP	Chimp.REF	-0.003414	0.001085	-3.147	3480	3750	79242			RNI_deam	MAZ003	Ethiopia_4500BP	Chimp.REF	-0.003008	0.001137	-2.646	2997	3202	68303
ZlatyKun.SG_new	MLZ053	Ethiopia_4500BP	Chimp.REF	-0.002756	0.000856	-3.221	7446	7896	163281			Ranis13.SG	MLZ053	Ethiopia_4500BP	Chimp.REF	-0.002852	0.000858	-3.324	7417	7882	163020			RNI	MLZ053	Ethiopia_4500BP	Chimp.REF	-0.00222	0.000799	-2.778	6756	7087	149070			RNI_deam	MLZ053	Ethiopia_4500BP	Chimp.REF	-0.001573	0.000844	-1.864	5737	5938	127955
ZlatyKun.SG_new	MNN_1	Ethiopia_4500BP	Chimp.REF	-0.001733	0.000494	-3.505	28575	29625	606395			Ranis13.SG	MNN_1	Ethiopia_4500BP	Chimp.REF	-0.002143	0.000487	-4.402	28387	29684	605459			RNI	MNN_1	Ethiopia_4500BP	Chimp.REF	-0.001358	0.000432	-3.141	24041	24735	511369			RNI_deam	MNN_1	Ethiopia_4500BP	Chimp.REF	-0.000587	0.000441	-1.33	19565	19811	419069
ZlatyKun.SG_new	Morocco_Taforalt	Ethiopia_4500BP	Chimp.REF	-0.002858	0.000534	-5.355	30030	31763	606428			Ranis13.SG	Morocco_Taforalt	Ethiopia_4500BP	Chimp.REF	-0.003221	0.000524	-6.141	29900	31850	605498			RNI	Morocco_Taforalt	Ethiopia_4500BP	Chimp.REF	-0.002287	0.000473	-4.834	25343	26514	512005			RNI_deam	Morocco_Taforalt	Ethiopia_4500BP	Chimp.REF	-0.001791	0.000486	-3.686	20478	21229	419388
ZlatyKun.SG_new	MPR	Ethiopia_4500BP	Chimp.REF	-0.0017	0.000577	-2.945	27436	28418	577815			Ranis13.SG	MPR	Ethiopia_4500BP	Chimp.REF	-0.002083	0.000595	-3.5	27144	28346	576934			RNI	MPR	Ethiopia_4500BP	Chimp.REF	-0.001267	0.000553	-2.29	23480	24105	493216			RNI_deam	MPR	Ethiopia_4500BP	Chimp.REF	-0.000459	0.000568	-0.808	19074	19261	405435
ZlatyKun.SG_new	Muierii1	Ethiopia_4500BP	Chimp.REF	-2e-06	0.000569	-0.003	29318	29319	607995			Ranis13.SG	Muierii1	Ethiopia_4500BP	Chimp.REF	-0.000385	0.000573	-0.672	28741	28975	607064			RNI	Muierii1	Ethiopia_4500BP	Chimp.REF	0.000378	0.000512	0.739	24565	24371	511699			RNI_deam	Muierii1	Ethiopia_4500BP	Chimp.REF	0.00095	0.000529	1.795	19940	19542	418868
ZlatyKun.SG_new	Oase1_new	Ethiopia_4500BP	Chimp.REF	0.002352	0.000848	2.775	11389	10836	235072			Ranis13.SG	Oase1_new	Ethiopia_4500BP	Chimp.REF	0.001193	0.000841	1.419	10998	10718	234629			RNI	Oase1_new	Ethiopia_4500BP	Chimp.REF	0.003218	0.000787	4.086	9947	9278	207788			RNI_deam	Oase1_new	Ethiopia_4500BP	Chimp.REF	0.002496	0.00083	3.009	8177	7739	175273
ZlatyKun.SG_new	OKL	Ethiopia_4500BP	Chimp.REF	-0.00243	0.000556	-4.375	24788	26078	530588			Ranis13.SG	OKL	Ethiopia_4500BP	Chimp.REF	-0.00288	0.000564	-5.103	24613	26138	529771			RNI	OKL	Ethiopia_4500BP	Chimp.REF	-0.002389	0.000511	-4.678	21322	22420	459584			RNI_deam	OKL	Ethiopia_4500BP	Chimp.REF	-0.001663	0.000519	-3.207	17352	17984	380111
ZlatyKun.SG_new	ORM	Ethiopia_4500BP	Chimp.REF	-0.000611	0.000759	-0.805	12368	12528	261712			Ranis13.SG	ORM	Ethiopia_4500BP	Chimp.REF	-0.001263	0.000736	-1.715	12304	12634	261221			RNI	ORM	Ethiopia_4500BP	Chimp.REF	0.000184	0.000708	0.26	10835	10793	226437			RNI_deam	ORM	Ethiopia_4500BP	Chimp.REF	0.000315	0.000751	0.419	8892	8833	189051
ZlatyKun.SG_new	PA12	Ethiopia_4500BP	Chimp.REF	-0.002212	0.000614	-3.602	19497	20438	425314			Ranis13.SG	PA12	Ethiopia_4500BP	Chimp.REF	-0.003033	0.000639	-4.747	19313	20601	424710			RNI	PA12	Ethiopia_4500BP	Chimp.REF	-0.001909	0.000601	-3.179	17278	17996	376299			RNI_deam	PA12	Ethiopia_4500BP	Chimp.REF	-0.001529	0.000621	-2.464	14233	14714	314807
ZlatyKun.SG_new	PES	Ethiopia_4500BP	Chimp.REF	-0.001212	0.000568	-2.135	27914	28631	591557			Ranis13.SG	PES	Ethiopia_4500BP	Chimp.REF	-0.001464	0.000575	-2.548	27744	28609	590685			RNI	PES	Ethiopia_4500BP	Chimp.REF	-0.000617	0.000528	-1.169	23684	23992	498373			RNI_deam	PES	Ethiopia_4500BP	Chimp.REF	9.9e-05	0.000555	0.178	19179	19139	408474
ZlatyKun.SG_new	PIN	Ethiopia_4500BP	Chimp.REF	-0.00172	0.001851	-0.929	1283	1332	28495			Ranis13.SG	PIN	Ethiopia_4500BP	Chimp.REF	-0.003061	0.001896	-1.615	1269	1356	28423			RNI	PIN	Ethiopia_4500BP	Chimp.REF	-0.000224	0.001744	-0.128	1228	1234	26073			RNI_deam	PIN	Ethiopia_4500BP	Chimp.REF	-0.00182	0.001877	-0.97	996	1037	22514
ZlatyKun.SG_new	PRD	Ethiopia_4500BP	Chimp.REF	-0.002418	0.000877	-2.757	6964	7337	154274			Ranis13.SG	PRD	Ethiopia_4500BP	Chimp.REF	-0.002219	0.000922	-2.408	7063	7405	154119			RNI	PRD	Ethiopia_4500BP	Chimp.REF	-0.001576	0.000853	-1.848	6298	6515	137803			RNI_deam	PRD	Ethiopia_4500BP	Chimp.REF	-0.001623	0.000887	-1.829	5211	5400	116972
ZlatyKun.SG_new	Ranchot88	Ethiopia_4500BP	Chimp.REF	-0.002865	0.001102	-2.599	4284	4549	92511			Ranis13.SG	Ranchot88	Ethiopia_4500BP	Chimp.REF	-0.001286	0.001111	-1.158	4374	4493	92509			RNI	Ranchot88	Ethiopia_4500BP	Chimp.REF	-0.001943	0.000999	-1.946	4159	4331	88520			RNI_deam	Ranchot88	Ethiopia_4500BP	Chimp.REF	-0.000731	0.001049	-0.697	3813	3873	81127
ZlatyKun.SG_new	RNI	Ethiopia_4500BP	Chimp.REF	-0.000367	0.000519	-0.708	22396	22583	510454			Ranis13.SG	RNI	Ethiopia_4500BP	Chimp.REF	-0.000665	0.000487	-1.366	21001	21340	509737			RNI	RNI_deam	Ethiopia_4500BP	Chimp.REF	-0.000428	0.000341	-1.256	11916	12081	385947			RNI_deam	RNI	Ethiopia_4500BP	Chimp.REF	0.000428	0.000341	1.256	12081	11916	385947
ZlatyKun.SG_new	RNI_deam	Ethiopia_4500BP	Chimp.REF	-0.001226	0.000548	-2.236	18011	18523	417882			Ranis13.SG	RNI_deam	Ethiopia_4500BP	Chimp.REF	-0.001397	0.000539	-2.592	17521	18104	417368			RNI	Ranis13.SG	Ethiopia_4500BP	Chimp.REF	0.000665	0.000487	1.366	21340	21001	509737			RNI_deam	Ranis13.SG	Ethiopia_4500BP	Chimp.REF	0.001397	0.000539	2.592	18104	17521	417368
ZlatyKun.SG_new	Ranis13.SG	Ethiopia_4500BP	Chimp.REF	0.000327	0.000595	0.549	27592	27393	608837			Ranis13.SG	ZlatyKun.SG_new	Ethiopia_4500BP	Chimp.REF	-0.000327	0.000595	-0.549	27393	27592	608837			RNI	ZlatyKun.SG_new	Ethiopia_4500BP	Chimp.REF	0.000367	0.000519	0.708	22583	22396	510454			RNI_deam	ZlatyKun.SG_new	Ethiopia_4500BP	Chimp.REF	0.001226	0.000548	2.236	18523	18011	417882
ZlatyKun.SG_new	ZlatyKun	Ethiopia_4500BP	Chimp.REF	0.000548	0.000314	1.747	10212	9970	441467			Ranis13.SG	ZlatyKun	Ethiopia_4500BP	Chimp.REF	4.5e-05	0.000634	0.072	19982	19962	440654			RNI	ZlatyKun	Ethiopia_4500BP	Chimp.REF	0.000961	0.000563	1.706	17142	16772	384999			RNI_deam	ZlatyKun	Ethiopia_4500BP	Chimp.REF	0.001657	0.000605	2.74	14246	13714	320951
ZlatyKun.SG_new	Rigney1	Ethiopia_4500BP	Chimp.REF	-0.003831	0.002142	-1.788	998	1083	22190			Ranis13.SG	Rigney1	Ethiopia_4500BP	Chimp.REF	-0.003199	0.002102	-1.522	1018	1089	22191			RNI	Rigney1	Ethiopia_4500BP	Chimp.REF	-0.001805	0.001917	-0.941	978	1017	21332			RNI_deam	Rigney1	Ethiopia_4500BP	Chimp.REF	-0.002514	0.001989	-1.264	899	949	19622
ZlatyKun.SG_new	RIP	Ethiopia_4500BP	Chimp.REF	-0.002519	0.000695	-3.622	14495	15287	314467			Ranis13.SG	RIP	Ethiopia_4500BP	Chimp.REF	-0.0027	0.000697	-3.874	14402	15250	314048			RNI	RIP	Ethiopia_4500BP	Chimp.REF	-0.001594	0.000628	-2.54	12946	13390	278151			RNI_deam	RIP	Ethiopia_4500BP	Chimp.REF	-0.000893	0.000672	-1.328	10682	10890	233661
ZlatyKun.SG_new	Rochedane	Ethiopia_4500BP	Chimp.REF	-0.002473	0.001125	-2.197	4368	4605	95850			Ranis13.SG	Rochedane	Ethiopia_4500BP	Chimp.REF	-0.00284	0.001111	-2.558	4357	4629	95758			RNI	Rochedane	Ethiopia_4500BP	Chimp.REF	-0.002797	0.001055	-2.65	3977	4221	87529			RNI_deam	Rochedane	Ethiopia_4500BP	Chimp.REF	-0.002817	0.001087	-2.592	3366	3581	76338
ZlatyKun.SG_new	Russia_AfontovaGora2.SG	Ethiopia_4500BP	Chimp.REF	-0.002476	0.001339	-1.849	2774	2922	59784			Ranis13.SG	Russia_AfontovaGora2.SG	Ethiopia_4500BP	Chimp.REF	-0.003738	0.001327	-2.816	2718	2941	59662			RNI	Russia_AfontovaGora2.SG	Ethiopia_4500BP	Chimp.REF	-0.001	0.00138	-0.725	2372	2422	50014			RNI_deam	Russia_AfontovaGora2.SG	Ethiopia_4500BP	Chimp.REF	-0.00342	0.00145	-2.359	1882	2024	41544
ZlatyKun.SG_new	Russia_AfontovaGora3	Ethiopia_4500BP	Chimp.REF	-0.001201	0.000811	-1.482	8906	9140	194837			Ranis13.SG	Russia_AfontovaGora3	Ethiopia_4500BP	Chimp.REF	-0.001517	0.000791	-1.917	8858	9153	194494			RNI	Russia_AfontovaGora3	Ethiopia_4500BP	Chimp.REF	0.000558	0.000726	0.768	7900	7804	172182			RNI_deam	Russia_AfontovaGora3	Ethiopia_4500BP	Chimp.REF	0.000409	0.000794	0.515	6479	6420	145098
ZlatyKun.SG_new	Russia_Kostenki12	Ethiopia_4500BP	Chimp.REF	-0.004984	0.001655	-3.012	1683	1874	38325			Ranis13.SG	Russia_Kostenki12	Ethiopia_4500BP	Chimp.REF	-0.004363	0.001602	-2.724	1692	1859	38273			RNI	Russia_Kostenki12	Ethiopia_4500BP	Chimp.REF	-0.002305	0.001619	-1.424	1522	1600	33766			RNI_deam	Russia_Kostenki12	Ethiopia_4500BP	Chimp.REF	-0.001519	0.001703	-0.891	1263	1306	28404
ZlatyKun.SG_new	Russia_Kostenki14	Ethiopia_4500BP	Chimp.REF	-0.00105	0.000583	-1.803	27930	28545	585602			Ranis13.SG	Russia_Kostenki14	Ethiopia_4500BP	Chimp.REF	-0.001313	0.000574	-2.29	27610	28378	584721			RNI	Russia_Kostenki14	Ethiopia_4500BP	Chimp.REF	-0.000746	0.000542	-1.376	23170	23537	490683			RNI_deam	Russia_Kostenki14	Ethiopia_4500BP	Chimp.REF	-6.8e-05	0.000583	-0.116	18931	18958	400436
ZlatyKun.SG_new	Russia_MA1.SG	Ethiopia_4500BP	Chimp.REF	-0.000554	0.000642	-0.862	20965	21212	446078			Ranis13.SG	Russia_MA1.SG	Ethiopia_4500BP	Chimp.REF	-0.001024	0.000633	-1.617	20881	21337	445421			RNI	Russia_MA1.SG	Ethiopia_4500BP	Chimp.REF	7.6e-05	0.000603	0.126	17889	17860	376514			RNI_deam	Russia_MA1.SG	Ethiopia_4500BP	Chimp.REF	0.000759	0.000628	1.21	14488	14254	309078
ZlatyKun.SG_new	Russia_Sidelkino.SG	Ethiopia_4500BP	Chimp.REF	-0.002309	0.000608	-3.796	23303	24471	505926			Ranis13.SG	Russia_Sidelkino.SG	Ethiopia_4500BP	Chimp.REF	-0.002256	0.000614	-3.675	23317	24457	505238			RNI	Russia_Sidelkino.SG	Ethiopia_4500BP	Chimp.REF	-0.001486	0.000555	-2.675	19770	20403	426612			RNI_deam	Russia_Sidelkino.SG	Ethiopia_4500BP	Chimp.REF	-0.001022	0.0006	-1.704	15872	16229	349202
ZlatyKun.SG_new	Russia_Sunghir.SG	Ethiopia_4500BP	Chimp.REF	-3e-06	0.000492	-0.006	29266	29268	609954			Ranis13.SG	Russia_Sunghir.SG	Ethiopia_4500BP	Chimp.REF	-0.000361	0.000501	-0.721	28939	29158	609020			RNI	Russia_Sunghir.SG	Ethiopia_4500BP	Chimp.REF	0.000492	0.000428	1.149	24592	24340	513229			RNI_deam	Russia_Sunghir.SG	Ethiopia_4500BP	Chimp.REF	0.001015	0.000461	2.202	19894	19468	420153
ZlatyKun.SG_new	Russia_Ust_Ishim.DG	Ethiopia_4500BP	Chimp.REF	7.3e-05	0.000551	0.132	27358	27316	577045			Ranis13.SG	Russia_Ust_Ishim.DG	Ethiopia_4500BP	Chimp.REF	-0.000178	0.000568	-0.313	27240	27342	576213			RNI	Russia_Ust_Ishim.DG	Ethiopia_4500BP	Chimp.REF	0.00054	0.000515	1.048	23076	22813	486442			RNI_deam	Russia_Ust_Ishim.DG	Ethiopia_4500BP	Chimp.REF	0.000805	0.000532	1.513	18689	18368	399029
ZlatyKun.SG_new	Russia_Yana.SG	Ethiopia_4500BP	Chimp.REF	-0.000443	0.000533	-0.832	28912	29182	609942			Ranis13.SG	Russia_Yana.SG	Ethiopia_4500BP	Chimp.REF	-0.000779	0.000527	-1.478	28712	29186	609009			RNI	Russia_Yana.SG	Ethiopia_4500BP	Chimp.REF	4.1e-05	0.00045	0.091	24348	24327	513221			RNI_deam	Russia_Yana.SG	Ethiopia_4500BP	Chimp.REF	0.000657	0.000466	1.41	19639	19363	420148
ZlatyKun.SG_new	Serbia_IronGates_early	Ethiopia_4500BP	Chimp.REF	-0.001951	0.000493	-3.957	28618	29797	604416			Ranis13.SG	Serbia_IronGates_early	Ethiopia_4500BP	Chimp.REF	-0.002309	0.000511	-4.52	28484	29877	603499			RNI	Serbia_IronGates_early	Ethiopia_4500BP	Chimp.REF	-0.00137	0.00045	-3.045	24215	24915	511056			RNI_deam	Serbia_IronGates_early	Ethiopia_4500BP	Chimp.REF	-0.000879	0.000465	-1.889	19618	19986	418674
ZlatyKun.SG_new	Spain_BalmaGuilanya	Ethiopia_4500BP	Chimp.REF	-0.003064	0.000731	-4.19	11360	12109	244251			Ranis13.SG	Spain_BalmaGuilanya	Ethiopia_4500BP	Chimp.REF	-0.00339	0.000767	-4.42	11200	12027	243814			RNI	Spain_BalmaGuilanya	Ethiopia_4500BP	Chimp.REF	-0.002849	0.000739	-3.857	10080	10696	216254			RNI_deam	Spain_BalmaGuilanya	Ethiopia_4500BP	Chimp.REF	-0.001306	0.000785	-1.664	8414	8651	181356
ZlatyKun.SG_new	Spain_CarihuelaCave	Ethiopia_4500BP	Chimp.REF	-0.00211	0.000737	-2.865	14725	15383	311825			Ranis13.SG	Spain_CarihuelaCave	Ethiopia_4500BP	Chimp.REF	-0.002797	0.000742	-3.771	14520	15391	311352			RNI	Spain_CarihuelaCave	Ethiopia_4500BP	Chimp.REF	-0.001384	0.000658	-2.102	12930	13310	274291			RNI_deam	Spain_CarihuelaCave	Ethiopia_4500BP	Chimp.REF	-0.000761	0.000698	-1.089	10679	10852	228466
ZlatyKun.SG_new	Spain_Chan.SG	Ethiopia_4500BP	Chimp.REF	-0.001722	0.000552	-3.118	28186	29222	601627			Ranis13.SG	Spain_Chan.SG	Ethiopia_4500BP	Chimp.REF	-0.002096	0.000579	-3.617	28220	29479	600696			RNI	Spain_Chan.SG	Ethiopia_4500BP	Chimp.REF	-0.000919	0.000539	-1.703	24059	24524	507046			RNI_deam	Spain_Chan.SG	Ethiopia_4500BP	Chimp.REF	-0.000169	0.000561	-0.301	19521	19591	416012
ZlatyKun.SG_new	Spain_ElMiron	Ethiopia_4500BP	Chimp.REF	-0.001775	0.000628	-2.828	20332	21109	437694			Ranis13.SG	Spain_ElMiron	Ethiopia_4500BP	Chimp.REF	-0.002341	0.000629	-3.725	20168	21191	436939			RNI	Spain_ElMiron	Ethiopia_4500BP	Chimp.REF	-0.00132	0.000584	-2.26	17897	18405	385039			RNI_deam	Spain_ElMiron	Ethiopia_4500BP	Chimp.REF	-0.000753	0.000623	-1.208	14790	15033	321881
ZlatyKun.SG_new	STO	Ethiopia_4500BP	Chimp.REF	-0.001282	0.000577	-2.223	25754	26449	542267			Ranis13.SG	STO	Ethiopia_4500BP	Chimp.REF	-0.001821	0.000597	-3.052	25582	26568	541438			RNI	STO	Ethiopia_4500BP	Chimp.REF	-0.000873	0.000551	-1.585	21995	22401	464091			RNI_deam	STO	Ethiopia_4500BP	Chimp.REF	-0.000418	0.00057	-0.732	17886	18046	382665
ZlatyKun.SG_new	Switzerland_Bichon.SG	Ethiopia_4500BP	Chimp.REF	-0.001892	0.000599	-3.157	28848	30001	609319			Ranis13.SG	Switzerland_Bichon.SG	Ethiopia_4500BP	Chimp.REF	-0.002221	0.000598	-3.711	28594	29945	608387			RNI	Switzerland_Bichon.SG	Ethiopia_4500BP	Chimp.REF	-0.001348	0.000566	-2.38	24301	24992	512729			RNI_deam	Switzerland_Bichon.SG	Ethiopia_4500BP	Chimp.REF	-0.00083	0.000579	-1.432	19584	19932	419776
ZlatyKun.SG_new	WCX	Ethiopia_4500BP	Chimp.REF	-0.002311	0.001047	-2.207	4074	4286	91290			Ranis13.SG	WCX	Ethiopia_4500BP	Chimp.REF	-0.002852	0.001115	-2.558	4106	4366	91179			RNI	WCX	Ethiopia_4500BP	Chimp.REF	-0.003603	0.000981	-3.675	3614	3914	83118			RNI_deam	WCX	Ethiopia_4500BP	Chimp.REF	-0.001956	0.001051	-1.861	3061	3201	71782
ZlatyKun.SG_new	BuKa3C	Ethiopia_4500BP	Chimp.REF	-0.00267	0.002779	-0.961	639	676	13859			Ranis13.SG	BuKa3C	Ethiopia_4500BP	Chimp.REF	-0.004334	0.002608	-1.662	624	684	13845			RNI	BuKa3C	Ethiopia_4500BP	Chimp.REF	-0.002614	0.002761	-0.947	549	580	11796			RNI_deam	BuKa3C	Ethiopia_4500BP	Chimp.REF	-0.004901	0.003141	-1.56	435	482	9669
ZlatyKun.SG_new	BuKa3A	Ethiopia_4500BP	Chimp.REF	-0.004685	0.003154	-1.486	407	452	9605			Ranis13.SG	BuKa3A	Ethiopia_4500BP	Chimp.REF	-0.005211	0.003047	-1.71	388	438	9596			RNI	BuKa3A	Ethiopia_4500BP	Chimp.REF	-0.000583	0.003028	-0.192	358	363	8297			RNI_deam	BuKa3A	Ethiopia_4500BP	Chimp.REF	-0.00491	0.003263	-1.505	277	310	6850
ZlatyKun.SG_new	AC16	Cameroon_SMA.DG	Chimp.REF	-0.001528	0.000466	-3.279	34816	36020	787873			Ranis13.SG	AC16	Cameroon_SMA.DG	Chimp.REF	-0.001455	0.000472	-3.082	34950	36096	787131			RNI	AC16	Cameroon_SMA.DG	Chimp.REF	-0.001374	0.000447	-3.07	28674	29567	650084			RNI_deam	AC16	Cameroon_SMA.DG	Chimp.REF	-0.000995	0.000459	-2.167	22142	22649	509796
ZlatyKun.SG_new	Anatolia_Pinarbasi	Cameroon_SMA.DG	Chimp.REF	-0.001254	0.000466	-2.689	35876	36885	804470			Ranis13.SG	Anatolia_Pinarbasi	Cameroon_SMA.DG	Chimp.REF	-0.001182	0.00047	-2.513	36144	37094	803550			RNI	Anatolia_Pinarbasi	Cameroon_SMA.DG	Chimp.REF	-0.000965	0.00043	-2.246	29182	29809	649707			RNI_deam	Anatolia_Pinarbasi	Cameroon_SMA.DG	Chimp.REF	-0.000795	0.000468	-1.7	22419	22822	507031
ZlatyKun.SG_new	Austria_Krems1_1	Cameroon_SMA.DG	Chimp.REF	-0.00098	0.000496	-1.975	30240	30898	671193			Ranis13.SG	Austria_Krems1_1	Cameroon_SMA.DG	Chimp.REF	-0.001117	0.000499	-2.239	30262	31011	670285			RNI	Austria_Krems1_1	Cameroon_SMA.DG	Chimp.REF	-0.000621	0.000469	-1.324	25548	25902	570051			RNI_deam	Austria_Krems1_1	Cameroon_SMA.DG	Chimp.REF	-0.000314	0.000485	-0.647	20262	20406	458840
ZlatyKun.SG_new	Austria_KremsWA3	Cameroon_SMA.DG	Chimp.REF	-4.1e-05	0.000673	-0.061	9344	9352	207358			Ranis13.SG	Austria_KremsWA3	Cameroon_SMA.DG	Chimp.REF	-0.000377	0.000691	-0.545	9380	9458	207080			RNI	Austria_KremsWA3	Cameroon_SMA.DG	Chimp.REF	0.000267	0.000652	0.41	8005	7957	177011			RNI_deam	Austria_KremsWA3	Cameroon_SMA.DG	Chimp.REF	0.000175	0.000698	0.251	6313	6288	143764
ZlatyKun.SG_new	BachoKiro_BB7_240_deam	Cameroon_SMA.DG	Chimp.REF	0.001491	0.000549	2.717	22273	21538	493040			Ranis13.SG	BachoKiro_BB7_240_deam	Cameroon_SMA.DG	Chimp.REF	0.001508	0.000535	2.817	22432	21689	492467			RNI	BachoKiro_BB7_240_deam	Cameroon_SMA.DG	Chimp.REF	0.001697	0.000517	3.284	18911	18200	419479			RNI_deam	BachoKiro_BB7_240_deam	Cameroon_SMA.DG	Chimp.REF	0.001588	0.000547	2.904	14875	14339	337273
ZlatyKun.SG_new	BachoKiro_CC7_335_deam	Cameroon_SMA.DG	Chimp.REF	0.000609	0.000561	1.086	19883	19612	443931			Ranis13.SG	BachoKiro_CC7_335_deam	Cameroon_SMA.DG	Chimp.REF	-8.3e-05	0.000558	-0.15	19832	19868	443423			RNI	BachoKiro_CC7_335_deam	Cameroon_SMA.DG	Chimp.REF	0.000695	0.000536	1.298	16612	16351	375802			RNI_deam	BachoKiro_CC7_335_deam	Cameroon_SMA.DG	Chimp.REF	0.000933	0.000568	1.644	13076	12795	301745
ZlatyKun.SG_new	BachoKiro_F6_620_all	Cameroon_SMA.DG	Chimp.REF	0.000658	0.000478	1.377	46178	45516	1005407			Ranis13.SG	BachoKiro_F6_620_all	Cameroon_SMA.DG	Chimp.REF	0.000514	0.000471	1.091	46010	45494	1004453			RNI	BachoKiro_F6_620_all	Cameroon_SMA.DG	Chimp.REF	0.000636	0.000425	1.498	35954	35447	795916			RNI_deam	BachoKiro_F6_620_all	Cameroon_SMA.DG	Chimp.REF	0.000972	0.000456	2.13	27416	26824	609741
ZlatyKun.SG_new	Belgium_GoyetQ2	Cameroon_SMA.DG	Chimp.REF	-0.001235	0.00055	-2.245	16057	16502	360317			Ranis13.SG	Belgium_GoyetQ2	Cameroon_SMA.DG	Chimp.REF	-0.00104	0.000568	-1.833	15973	16348	359940			RNI	Belgium_GoyetQ2	Cameroon_SMA.DG	Chimp.REF	-0.001085	0.000544	-1.993	13251	13579	302116			RNI_deam	Belgium_GoyetQ2	Cameroon_SMA.DG	Chimp.REF	-0.001057	0.000586	-1.805	10457	10713	242004
ZlatyKun.SG_new	BachoKiro_BK1653_deam	Cameroon_SMA.DG	Chimp.REF	-5.4e-05	0.000494	-0.109	23274	23302	513400			Ranis13.SG	BachoKiro_BK1653_deam	Cameroon_SMA.DG	Chimp.REF	-0.000617	0.000525	-1.175	23078	23395	512711			RNI	BachoKiro_BK1653_deam	Cameroon_SMA.DG	Chimp.REF	-0.000307	0.00046	-0.668	19620	19755	438910			RNI_deam	BachoKiro_BK1653_deam	Cameroon_SMA.DG	Chimp.REF	0.000122	0.000482	0.254	15616	15573	352456
ZlatyKun.SG_new	China_Tianyuan	Cameroon_SMA.DG	Chimp.REF	7.5e-05	0.000453	0.166	37604	37540	840883			Ranis13.SG	China_Tianyuan	Cameroon_SMA.DG	Chimp.REF	4.8e-05	0.000479	0.099	37708	37668	839936			RNI	China_Tianyuan	Cameroon_SMA.DG	Chimp.REF	-2.3e-05	0.000428	-0.054	30506	30522	690019			RNI_deam	China_Tianyuan	Cameroon_SMA.DG	Chimp.REF	0.00026	0.000454	0.572	23734	23593	543016
ZlatyKun.SG_new	Czech_Pavlov1	Cameroon_SMA.DG	Chimp.REF	0.001318	0.001253	1.052	2290	2224	50844			Ranis13.SG	Czech_Pavlov1	Cameroon_SMA.DG	Chimp.REF	0.000394	0.001247	0.316	2256	2236	50771			RNI	Czech_Pavlov1	Cameroon_SMA.DG	Chimp.REF	0.000197	0.001216	0.162	1980	1971	44802			RNI_deam	Czech_Pavlov1	Cameroon_SMA.DG	Chimp.REF	0.000607	0.001335	0.455	1621	1598	37143
ZlatyKun.SG_new	Czech_Vestonice16	Cameroon_SMA.DG	Chimp.REF	4.7e-05	0.000488	0.097	31089	31056	695107			Ranis13.SG	Czech_Vestonice16	Cameroon_SMA.DG	Chimp.REF	-9.7e-05	0.00048	-0.203	31228	31295	694250			RNI	Czech_Vestonice16	Cameroon_SMA.DG	Chimp.REF	0.000101	0.000452	0.223	26089	26030	586261			RNI_deam	Czech_Vestonice16	Cameroon_SMA.DG	Chimp.REF	0.000217	0.000465	0.466	20505	20404	467071
ZlatyKun.SG_new	Czech_Vestonice13	Cameroon_SMA.DG	Chimp.REF	-0.000418	0.000883	-0.474	4708	4754	107570			Ranis13.SG	Czech_Vestonice13	Cameroon_SMA.DG	Chimp.REF	-0.000661	0.000876	-0.755	4783	4854	107404			RNI	Czech_Vestonice13	Cameroon_SMA.DG	Chimp.REF	-0.000126	0.000848	-0.149	4137	4148	93282			RNI_deam	Czech_Vestonice13	Cameroon_SMA.DG	Chimp.REF	0.00026	0.000935	0.278	3331	3311	77016
ZlatyKun.SG_new	Czech_Vestonice43	Cameroon_SMA.DG	Chimp.REF	0.002144	0.000849	2.526	5424	5170	118488			Ranis13.SG	Czech_Vestonice43	Cameroon_SMA.DG	Chimp.REF	0.000681	0.000836	0.814	5368	5287	118264			RNI	Czech_Vestonice43	Cameroon_SMA.DG	Chimp.REF	0.001515	0.000795	1.905	4762	4602	105861			RNI_deam	Czech_Vestonice43	Cameroon_SMA.DG	Chimp.REF	0.001671	0.000886	1.886	3923	3776	88429
ZlatyKun.SG_new	DLV005	Cameroon_SMA.DG	Chimp.REF	-0.000221	0.000488	-0.453	31718	31873	702370			Ranis13.SG	DLV005	Cameroon_SMA.DG	Chimp.REF	-0.000213	0.000491	-0.434	31626	31776	701477			RNI	DLV005	Cameroon_SMA.DG	Chimp.REF	-6.8e-05	0.000477	-0.142	26324	26363	584212			RNI_deam	DLV005	Cameroon_SMA.DG	Chimp.REF	0.000295	0.000484	0.609	20509	20372	462704
ZlatyKun.SG_new	DLV006	Cameroon_SMA.DG	Chimp.REF	3.1e-05	0.000462	0.067	28264	28244	629941			Ranis13.SG	DLV006	Cameroon_SMA.DG	Chimp.REF	-0.000448	0.000501	-0.895	28297	28579	629121			RNI	DLV006	Cameroon_SMA.DG	Chimp.REF	0.000106	0.000469	0.226	23468	23413	519187			RNI_deam	DLV006	Cameroon_SMA.DG	Chimp.REF	0.000134	0.000494	0.271	18147	18092	410976
ZlatyKun.SG_new	England_AvelinesHole.SG	Cameroon_SMA.DG	Chimp.REF	-0.000544	0.000781	-0.697	6530	6609	145592			Ranis13.SG	England_AvelinesHole.SG	Cameroon_SMA.DG	Chimp.REF	-0.000841	0.000774	-1.087	6566	6688	145378			RNI	England_AvelinesHole.SG	Cameroon_SMA.DG	Chimp.REF	-0.000934	0.000752	-1.241	5522	5638	123876			RNI_deam	England_AvelinesHole.SG	Cameroon_SMA.DG	Chimp.REF	-0.001124	0.000806	-1.394	4439	4552	100780
ZlatyKun.SG_new	England_GoughsCave.SG	Cameroon_SMA.DG	Chimp.REF	-0.00136	0.000456	-2.985	46394	47796	1030933			Ranis13.SG	England_GoughsCave.SG	Cameroon_SMA.DG	Chimp.REF	-0.001474	0.000466	-3.16	46257	47775	1029962			RNI	England_GoughsCave.SG	Cameroon_SMA.DG	Chimp.REF	-0.00122	0.000428	-2.852	35467	36435	793731			RNI_deam	England_GoughsCave.SG	Cameroon_SMA.DG	Chimp.REF	-0.00082	0.000437	-1.878	26701	27199	606519
ZlatyKun.SG_new	FRL	Cameroon_SMA.DG	Chimp.REF	-0.000119	0.000518	-0.229	24557	24622	552313			Ranis13.SG	FRL	Cameroon_SMA.DG	Chimp.REF	-0.000317	0.000525	-0.604	24306	24482	551816			RNI	FRL	Cameroon_SMA.DG	Chimp.REF	-1e-05	0.000497	-0.02	20414	20419	468889			RNI_deam	FRL	Cameroon_SMA.DG	Chimp.REF	0.000294	0.000516	0.571	16129	16018	375033
ZlatyKun.SG_new	FRM	Cameroon_SMA.DG	Chimp.REF	-0.000662	0.000868	-0.762	4368	4432	98173			Ranis13.SG	FRM	Cameroon_SMA.DG	Chimp.REF	-0.000342	0.000929	-0.368	4435	4468	98036			RNI	FRM	Cameroon_SMA.DG	Chimp.REF	-0.000586	0.000895	-0.655	3816	3867	86624			RNI_deam	FRM	Cameroon_SMA.DG	Chimp.REF	0.000492	0.001015	0.484	3151	3115	71633
ZlatyKun.SG_new	Georgia_Kotias.SG	Cameroon_SMA.DG	Chimp.REF	-0.001848	0.000452	-4.088	48246	50254	1086328			Ranis13.SG	Georgia_Kotias.SG	Cameroon_SMA.DG	Chimp.REF	-0.001942	0.000461	-4.214	48458	50566	1085320			RNI	Georgia_Kotias.SG	Cameroon_SMA.DG	Chimp.REF	-0.001713	0.000418	-4.096	36716	38131	825928			RNI_deam	Georgia_Kotias.SG	Cameroon_SMA.DG	Chimp.REF	-0.00134	0.000423	-3.17	27362	28201	626672
ZlatyKun.SG_new	Georgia_Satsurblia.SG	Cameroon_SMA.DG	Chimp.REF	-0.002045	0.000478	-4.281	33624	35176	758621			Ranis13.SG	Georgia_Satsurblia.SG	Cameroon_SMA.DG	Chimp.REF	-0.002001	0.000497	-4.028	33842	35359	758047			RNI	Georgia_Satsurblia.SG	Cameroon_SMA.DG	Chimp.REF	-0.002164	0.000468	-4.623	25382	26629	576316			RNI_deam	Georgia_Satsurblia.SG	Cameroon_SMA.DG	Chimp.REF	-0.001625	0.000482	-3.371	18843	19551	435395
ZlatyKun.SG_new	GER_new	Cameroon_SMA.DG	Chimp.REF	-0.001285	0.000666	-1.928	7896	8136	186823			Ranis13.SG	GER_new	Cameroon_SMA.DG	Chimp.REF	-0.001316	0.000656	-2.006	7898	8144	186578			RNI	GER_new	Cameroon_SMA.DG	Chimp.REF	-0.001062	0.000627	-1.695	6837	7010	163214			RNI_deam	GER_new	Cameroon_SMA.DG	Chimp.REF	-0.000844	0.000689	-1.224	5498	5611	133680
ZlatyKun.SG_new	GOY	Cameroon_SMA.DG	Chimp.REF	-0.000976	0.000797	-1.225	5109	5224	117558			Ranis13.SG	GOY	Cameroon_SMA.DG	Chimp.REF	5.3e-05	0.000796	0.067	5158	5152	117425			RNI	GOY	Cameroon_SMA.DG	Chimp.REF	-0.000829	0.000809	-1.025	4432	4518	102715			RNI_deam	GOY	Cameroon_SMA.DG	Chimp.REF	-0.000423	0.00087	-0.486	3618	3654	84682
ZlatyKun.SG_new	GOY009.pmd	Cameroon_SMA.DG	Chimp.REF	-0.001054	0.000893	-1.18	4029	4128	93485			Ranis13.SG	GOY009.pmd	Cameroon_SMA.DG	Chimp.REF	-0.001884	0.000916	-2.058	4030	4206	93400			RNI	GOY009.pmd	Cameroon_SMA.DG	Chimp.REF	-0.001546	0.000907	-1.705	3534	3661	82636			RNI_deam	GOY009.pmd	Cameroon_SMA.DG	Chimp.REF	-0.001643	0.000967	-1.7	2857	2970	68692
ZlatyKun.SG_new	GoyetQ116-1	Cameroon_SMA.DG	Chimp.REF	-0.000442	0.000549	-0.806	20714	20920	464544			Ranis13.SG	GoyetQ116-1	Cameroon_SMA.DG	Chimp.REF	-0.000498	0.00053	-0.938	20685	20916	464105			RNI	GoyetQ116-1	Cameroon_SMA.DG	Chimp.REF	-0.000836	0.000509	-1.644	17804	18143	405871			RNI_deam	GoyetQ116-1	Cameroon_SMA.DG	Chimp.REF	-0.000488	0.000533	-0.916	14400	14562	331795
ZlatyKun.SG_new	GoyetQ376-3	Cameroon_SMA.DG	Chimp.REF	-0.002067	0.001776	-1.164	928	972	21042			Ranis13.SG	GoyetQ376-3	Cameroon_SMA.DG	Chimp.REF	-0.002353	0.001819	-1.294	952	1002	21034			RNI	GoyetQ376-3	Cameroon_SMA.DG	Chimp.REF	-0.00274	0.001796	-1.525	810	861	18434			RNI_deam	GoyetQ376-3	Cameroon_SMA.DG	Chimp.REF	-0.00121	0.001991	-0.608	682	701	15374
ZlatyKun.SG_new	HohleFels	Cameroon_SMA.DG	Chimp.REF	-0.000593	0.001008	-0.588	3777	3826	83020			Ranis13.SG	HohleFels	Cameroon_SMA.DG	Chimp.REF	-0.001165	0.00101	-1.153	3763	3860	83020			RNI	HohleFels	Cameroon_SMA.DG	Chimp.REF	-0.001797	0.000884	-2.033	3416	3556	77922			RNI_deam	HohleFels	Cameroon_SMA.DG	Chimp.REF	-0.001812	0.000951	-1.906	3010	3135	68889
ZlatyKun.SG_new	Iboussieres	Cameroon_SMA.DG	Chimp.REF	-0.000791	0.001583	-0.5	1292	1314	28447			Ranis13.SG	Iboussieres	Cameroon_SMA.DG	Chimp.REF	-0.001564	0.001586	-0.986	1295	1339	28448			RNI	Iboussieres	Cameroon_SMA.DG	Chimp.REF	-0.001359	0.001488	-0.914	1213	1249	26545			RNI_deam	Iboussieres	Cameroon_SMA.DG	Chimp.REF	-0.001452	0.00153	-0.949	1035	1068	23136
ZlatyKun.SG_new	Iran_BeltCave_all_published	Cameroon_SMA.DG	Chimp.REF	-0.000541	0.00163	-0.332	1316	1332	28657			Ranis13.SG	Iran_BeltCave_all_published	Cameroon_SMA.DG	Chimp.REF	-0.001241	0.001655	-0.75	1305	1340	28603			RNI	Iran_BeltCave_all_published	Cameroon_SMA.DG	Chimp.REF	-0.003266	0.001615	-2.023	1085	1165	24670			RNI_deam	Iran_BeltCave_all_published	Cameroon_SMA.DG	Chimp.REF	-0.002127	0.001754	-1.213	891	935	20431
ZlatyKun.SG_new	Israel_RaqefetCave_Natufian	Cameroon_SMA.DG	Chimp.REF	-0.000534	0.000503	-1.062	23021	23292	507239			Ranis13.SG	Israel_RaqefetCave_Natufian	Cameroon_SMA.DG	Chimp.REF	-0.000931	0.000511	-1.822	23147	23618	506570			RNI	Israel_RaqefetCave_Natufian	Cameroon_SMA.DG	Chimp.REF	-0.000469	0.00045	-1.044	19267	19467	424912			RNI_deam	Israel_RaqefetCave_Natufian	Cameroon_SMA.DG	Chimp.REF	-0.000429	0.00049	-0.874	15140	15286	340663
ZlatyKun.SG_new	Italy_GrottaContinenza.SG	Cameroon_SMA.DG	Chimp.REF	-0.000824	0.000438	-1.88	48377	49261	1072699			Ranis13.SG	Italy_GrottaContinenza.SG	Cameroon_SMA.DG	Chimp.REF	-0.0009	0.000461	-1.951	48498	49462	1071694			RNI	Italy_GrottaContinenza.SG	Cameroon_SMA.DG	Chimp.REF	-0.00066	0.000409	-1.614	36704	37241	812505			RNI_deam	Italy_GrottaContinenza.SG	Cameroon_SMA.DG	Chimp.REF	-0.000527	0.000434	-1.213	27337	27662	616874
ZlatyKun.SG_new	Italy_OrienteC	Cameroon_SMA.DG	Chimp.REF	-0.00149	0.00062	-2.403	12092	12496	271479			Ranis13.SG	Italy_OrienteC	Cameroon_SMA.DG	Chimp.REF	-0.001584	0.000627	-2.527	12069	12498	271139			RNI	Italy_OrienteC	Cameroon_SMA.DG	Chimp.REF	-0.001652	0.000604	-2.733	10509	10901	237157			RNI_deam	Italy_OrienteC	Cameroon_SMA.DG	Chimp.REF	-0.001362	0.000663	-2.053	8299	8560	192075
ZlatyKun.SG_new	Italy_Ostuni1	Cameroon_SMA.DG	Chimp.REF	0.000171	0.000608	0.281	13126	13076	298730			Ranis13.SG	Italy_Ostuni1	Cameroon_SMA.DG	Chimp.REF	-0.000417	0.000586	-0.713	13190	13315	298284			RNI	Italy_Ostuni1	Cameroon_SMA.DG	Chimp.REF	0.000216	0.000561	0.385	11358	11302	260168			RNI_deam	Italy_Ostuni1	Cameroon_SMA.DG	Chimp.REF	0.000689	0.000586	1.176	9199	9052	214040
ZlatyKun.SG_new	Italy_Uzzo_EM	Cameroon_SMA.DG	Chimp.REF	-0.001089	0.000477	-2.284	33014	33828	748250			Ranis13.SG	Italy_Uzzo_EM	Cameroon_SMA.DG	Chimp.REF	-0.001061	0.000484	-2.194	33221	34014	747457			RNI	Italy_Uzzo_EM	Cameroon_SMA.DG	Chimp.REF	-0.000733	0.000463	-1.585	27817	28275	624650			RNI_deam	Italy_Uzzo_EM	Cameroon_SMA.DG	Chimp.REF	-0.000524	0.00049	-1.07	21394	21651	491473
ZlatyKun.SG_new	Italy_Villabruna	Cameroon_SMA.DG	Chimp.REF	-0.001191	0.00047	-2.536	37446	38445	838907			Ranis13.SG	Italy_Villabruna	Cameroon_SMA.DG	Chimp.REF	-0.001261	0.00049	-2.577	37528	38586	837930			RNI	Italy_Villabruna	Cameroon_SMA.DG	Chimp.REF	-0.000941	0.000437	-2.154	30861	31513	692097			RNI_deam	Italy_Villabruna	Cameroon_SMA.DG	Chimp.REF	-0.000464	0.000448	-1.036	23889	24142	544425
ZlatyKun.SG_new	KRZ	Cameroon_SMA.DG	Chimp.REF	-0.000462	0.001462	-0.316	1564	1580	35683			Ranis13.SG	KRZ	Cameroon_SMA.DG	Chimp.REF	-0.001613	0.001521	-1.061	1583	1640	35643			RNI	KRZ	Cameroon_SMA.DG	Chimp.REF	-7.3e-05	0.001361	-0.054	1397	1399	31759			RNI_deam	KRZ	Cameroon_SMA.DG	Chimp.REF	-0.000103	0.001534	-0.067	1154	1156	26369
ZlatyKun.SG_new	LMA	Cameroon_SMA.DG	Chimp.REF	-0.001487	0.001425	-1.043	1286	1332	31274			Ranis13.SG	LMA	Cameroon_SMA.DG	Chimp.REF	-0.001025	0.00144	-0.712	1294	1326	31219			RNI	LMA	Cameroon_SMA.DG	Chimp.REF	-0.000874	0.001389	-0.629	1146	1170	27571			RNI_deam	LMA	Cameroon_SMA.DG	Chimp.REF	-0.000764	0.001541	-0.496	943	960	23016
ZlatyKun.SG_new	MAZ003	Cameroon_SMA.DG	Chimp.REF	-0.002057	0.000901	-2.283	5010	5249	115960			Ranis13.SG	MAZ003	Cameroon_SMA.DG	Chimp.REF	-0.002067	0.000827	-2.499	4982	5221	115845			RNI	MAZ003	Cameroon_SMA.DG	Chimp.REF	-0.002962	0.000786	-3.77	4299	4603	102486			RNI_deam	MAZ003	Cameroon_SMA.DG	Chimp.REF	-0.003047	0.000885	-3.445	3487	3748	85413
ZlatyKun.SG_new	MLZ053	Cameroon_SMA.DG	Chimp.REF	-0.000756	0.000659	-1.148	9404	9567	214916			Ranis13.SG	MLZ053	Cameroon_SMA.DG	Chimp.REF	-0.000382	0.00067	-0.571	9416	9498	214640			RNI	MLZ053	Cameroon_SMA.DG	Chimp.REF	-0.000714	0.000622	-1.149	8267	8404	191508			RNI_deam	MLZ053	Cameroon_SMA.DG	Chimp.REF	-0.000303	0.000679	-0.446	6811	6859	158972
ZlatyKun.SG_new	MNN_1	Cameroon_SMA.DG	Chimp.REF	-0.001154	0.0004	-2.886	45974	47160	1027388			Ranis13.SG	MNN_1	Cameroon_SMA.DG	Chimp.REF	-0.001249	0.000403	-3.096	45917	47199	1026384			RNI	MNN_1	Cameroon_SMA.DG	Chimp.REF	-0.000969	0.000363	-2.666	35777	36555	803100			RNI_deam	MNN_1	Cameroon_SMA.DG	Chimp.REF	-0.00058	0.000363	-1.595	27092	27448	614884
ZlatyKun.SG_new	Morocco_Taforalt	Cameroon_SMA.DG	Chimp.REF	-0.002014	0.000408	-4.931	49283	51385	1043895			Ranis13.SG	Morocco_Taforalt	Cameroon_SMA.DG	Chimp.REF	-0.002087	0.000433	-4.82	49440	51617	1042900			RNI	Morocco_Taforalt	Cameroon_SMA.DG	Chimp.REF	-0.001924	0.000374	-5.139	38165	39730	813193			RNI_deam	Morocco_Taforalt	Cameroon_SMA.DG	Chimp.REF	-0.001588	0.000381	-4.17	28726	29711	620401
ZlatyKun.SG_new	MPR	Cameroon_SMA.DG	Chimp.REF	-0.001814	0.000449	-4.041	42342	44060	947152			Ranis13.SG	MPR	Cameroon_SMA.DG	Chimp.REF	-0.001773	0.00048	-3.694	42284	43962	946204			RNI	MPR	Cameroon_SMA.DG	Chimp.REF	-0.001548	0.000431	-3.593	33814	34987	757644			RNI_deam	MPR	Cameroon_SMA.DG	Chimp.REF	-0.001159	0.000442	-2.624	25624	26302	584450
ZlatyKun.SG_new	Muierii1	Cameroon_SMA.DG	Chimp.REF	-0.0002	0.00044	-0.454	49424	49640	1084650			Ranis13.SG	Muierii1	Cameroon_SMA.DG	Chimp.REF	-0.000284	0.000454	-0.626	49168	49476	1083633			RNI	Muierii1	Cameroon_SMA.DG	Chimp.REF	-1.2e-05	0.000427	-0.029	37445	37455	824503			RNI_deam	Muierii1	Cameroon_SMA.DG	Chimp.REF	0.000217	0.000441	0.493	27963	27827	625489
ZlatyKun.SG_new	Oase1_new	Cameroon_SMA.DG	Chimp.REF	0.003174	0.000679	4.677	14238	13258	308786			Ranis13.SG	Oase1_new	Cameroon_SMA.DG	Chimp.REF	0.002659	0.000671	3.964	13970	13150	308332			RNI	Oase1_new	Cameroon_SMA.DG	Chimp.REF	0.003507	0.000655	5.353	12169	11237	265813			RNI_deam	Oase1_new	Cameroon_SMA.DG	Chimp.REF	0.003075	0.000676	4.546	9690	9022	217080
ZlatyKun.SG_new	OKL	Cameroon_SMA.DG	Chimp.REF	-0.001676	0.00043	-3.897	37526	38946	847301			Ranis13.SG	OKL	Cameroon_SMA.DG	Chimp.REF	-0.001821	0.000447	-4.078	37552	39093	846424			RNI	OKL	Cameroon_SMA.DG	Chimp.REF	-0.001751	0.000393	-4.452	30470	31679	690939			RNI_deam	OKL	Cameroon_SMA.DG	Chimp.REF	-0.00135	0.000418	-3.229	23377	24105	538766
ZlatyKun.SG_new	ORM	Cameroon_SMA.DG	Chimp.REF	-0.000582	0.000566	-1.029	16716	16932	371850			Ranis13.SG	ORM	Cameroon_SMA.DG	Chimp.REF	-0.000353	0.00058	-0.608	16793	16924	371336			RNI	ORM	Cameroon_SMA.DG	Chimp.REF	0.000208	0.000551	0.377	14006	13942	308639			RNI_deam	ORM	Cameroon_SMA.DG	Chimp.REF	-0.000309	0.000588	-0.525	10877	10953	246131
ZlatyKun.SG_new	PA12	Cameroon_SMA.DG	Chimp.REF	-0.00111	0.000492	-2.256	29087	29820	659746			Ranis13.SG	PA12	Cameroon_SMA.DG	Chimp.REF	-0.001431	0.00049	-2.92	28939	29882	659112			RNI	PA12	Cameroon_SMA.DG	Chimp.REF	-0.000855	0.000468	-1.828	24299	24774	555349			RNI_deam	PA12	Cameroon_SMA.DG	Chimp.REF	-0.000937	0.000494	-1.897	18861	19273	440144
ZlatyKun.SG_new	PES	Cameroon_SMA.DG	Chimp.REF	-0.001379	0.000452	-3.048	46298	47723	1033176			Ranis13.SG	PES	Cameroon_SMA.DG	Chimp.REF	-0.001508	0.000444	-3.395	46094	47651	1032241			RNI	PES	Cameroon_SMA.DG	Chimp.REF	-0.001164	0.000438	-2.658	35500	36422	791800			RNI_deam	PES	Cameroon_SMA.DG	Chimp.REF	-0.000897	0.000442	-2.028	26597	27139	603439
ZlatyKun.SG_new	PIN	Cameroon_SMA.DG	Chimp.REF	-0.001519	0.001398	-1.087	1522	1577	35879			Ranis13.SG	PIN	Cameroon_SMA.DG	Chimp.REF	-0.001355	0.001429	-0.948	1548	1597	35806			RNI	PIN	Cameroon_SMA.DG	Chimp.REF	-0.001053	0.001281	-0.822	1361	1395	32145			RNI_deam	PIN	Cameroon_SMA.DG	Chimp.REF	-0.001101	0.001409	-0.781	1107	1137	26931
ZlatyKun.SG_new	PRD	Cameroon_SMA.DG	Chimp.REF	-0.001536	0.000661	-2.325	9596	9938	222618			Ranis13.SG	PRD	Cameroon_SMA.DG	Chimp.REF	-0.00149	0.000685	-2.176	9698	10030	222448			RNI	PRD	Cameroon_SMA.DG	Chimp.REF	-0.001419	0.000638	-2.223	8194	8465	191314			RNI_deam	PRD	Cameroon_SMA.DG	Chimp.REF	-0.000801	0.000681	-1.176	6556	6680	155267
ZlatyKun.SG_new	Ranchot88	Cameroon_SMA.DG	Chimp.REF	-0.000337	0.000864	-0.39	5880	5924	129256			Ranis13.SG	Ranchot88	Cameroon_SMA.DG	Chimp.REF	0.000251	0.000852	0.295	5931	5898	129255			RNI	Ranchot88	Cameroon_SMA.DG	Chimp.REF	-0.000849	0.000794	-1.069	5464	5567	121592			RNI_deam	Ranchot88	Cameroon_SMA.DG	Chimp.REF	-0.000255	0.000804	-0.318	4786	4813	107697
ZlatyKun.SG_new	RNI	Cameroon_SMA.DG	Chimp.REF	-4.2e-05	0.000398	-0.104	34341	34376	822472			Ranis13.SG	RNI	Cameroon_SMA.DG	Chimp.REF	-0.00017	0.000387	-0.44	32631	32771	821702			RNI	RNI_deam	Cameroon_SMA.DG	Chimp.REF	-0.000245	0.000251	-0.979	15899	16038	564675			RNI_deam	RNI	Cameroon_SMA.DG	Chimp.REF	0.000245	0.000251	0.979	16038	15899	564675
ZlatyKun.SG_new	RNI_deam	Cameroon_SMA.DG	Chimp.REF	-0.000214	0.000416	-0.513	25687	25820	623975			Ranis13.SG	RNI_deam	Cameroon_SMA.DG	Chimp.REF	-0.000374	0.000433	-0.863	25041	25274	623432			RNI	Ranis13.SG	Cameroon_SMA.DG	Chimp.REF	0.00017	0.000387	0.44	32771	32631	821702			RNI_deam	Ranis13.SG	Cameroon_SMA.DG	Chimp.REF	0.000374	0.000433	0.863	25274	25041	623432
ZlatyKun.SG_new	Ranis13.SG	Cameroon_SMA.DG	Chimp.REF	8.8e-05	0.000457	0.193	46314	46218	1085830			Ranis13.SG	ZlatyKun.SG_new	Cameroon_SMA.DG	Chimp.REF	-8.8e-05	0.000457	-0.193	46218	46314	1085830			RNI	ZlatyKun.SG_new	Cameroon_SMA.DG	Chimp.REF	4.2e-05	0.000398	0.104	34376	34341	822472			RNI_deam	ZlatyKun.SG_new	Cameroon_SMA.DG	Chimp.REF	0.000214	0.000416	0.513	25820	25687	623975
ZlatyKun.SG_new	ZlatyKun	Cameroon_SMA.DG	Chimp.REF	0.000142	0.000229	0.62	13459	13371	619707			Ranis13.SG	ZlatyKun	Cameroon_SMA.DG	Chimp.REF	-0.000183	0.000504	-0.362	26304	26417	618828			RNI	ZlatyKun	Cameroon_SMA.DG	Chimp.REF	0.000353	0.000424	0.832	21813	21629	522054			RNI_deam	ZlatyKun	Cameroon_SMA.DG	Chimp.REF	0.000566	0.000464	1.219	17305	17068	417679
ZlatyKun.SG_new	Rigney1	Cameroon_SMA.DG	Chimp.REF	-0.00128	0.001513	-0.846	1356	1398	32021			Ranis13.SG	Rigney1	Cameroon_SMA.DG	Chimp.REF	-0.000359	0.001513	-0.237	1400	1411	32023			RNI	Rigney1	Cameroon_SMA.DG	Chimp.REF	-0.000277	0.001362	-0.203	1279	1288	30088			RNI_deam	Rigney1	Cameroon_SMA.DG	Chimp.REF	-0.000805	0.001519	-0.53	1137	1159	26568
ZlatyKun.SG_new	RIP	Cameroon_SMA.DG	Chimp.REF	-0.001046	0.000552	-1.896	20932	21425	471757			Ranis13.SG	RIP	Cameroon_SMA.DG	Chimp.REF	-0.001454	0.000547	-2.661	20672	21358	471319			RNI	RIP	Cameroon_SMA.DG	Chimp.REF	-0.001275	0.000507	-2.513	17630	18139	398765			RNI_deam	RIP	Cameroon_SMA.DG	Chimp.REF	-0.000427	0.000553	-0.772	13785	13921	318552
ZlatyKun.SG_new	Rochedane	Cameroon_SMA.DG	Chimp.REF	-0.000893	0.000832	-1.073	5951	6070	133324			Ranis13.SG	Rochedane	Cameroon_SMA.DG	Chimp.REF	-0.00173	0.000807	-2.145	5874	6104	133229			RNI	Rochedane	Cameroon_SMA.DG	Chimp.REF	-0.001323	0.000789	-1.678	5235	5392	118480			RNI_deam	Rochedane	Cameroon_SMA.DG	Chimp.REF	-0.001882	0.000837	-2.249	4251	4438	99290
ZlatyKun.SG_new	Russia_AfontovaGora2.SG	Cameroon_SMA.DG	Chimp.REF	-0.001054	0.001004	-1.05	3605	3690	80616			Ranis13.SG	Russia_AfontovaGora2.SG	Cameroon_SMA.DG	Chimp.REF	-0.001808	0.000998	-1.81	3574	3720	80487			RNI	Russia_AfontovaGora2.SG	Cameroon_SMA.DG	Chimp.REF	-0.000864	0.001034	-0.836	2922	2977	64501			RNI_deam	Russia_AfontovaGora2.SG	Cameroon_SMA.DG	Chimp.REF	-0.002495	0.001127	-2.214	2249	2379	51715
ZlatyKun.SG_new	Russia_AfontovaGora3	Cameroon_SMA.DG	Chimp.REF	-0.00093	0.000667	-1.394	10981	11215	251516			Ranis13.SG	Russia_AfontovaGora3	Cameroon_SMA.DG	Chimp.REF	-0.001023	0.000634	-1.613	10912	11170	251160			RNI	Russia_AfontovaGora3	Cameroon_SMA.DG	Chimp.REF	-0.000505	0.000619	-0.815	9359	9468	216812			RNI_deam	Russia_AfontovaGora3	Cameroon_SMA.DG	Chimp.REF	-0.000138	0.000646	-0.214	7459	7484	177202
ZlatyKun.SG_new	Russia_Kostenki12	Cameroon_SMA.DG	Chimp.REF	-0.001703	0.00121	-1.407	2334	2426	54024			Ranis13.SG	Russia_Kostenki12	Cameroon_SMA.DG	Chimp.REF	-0.001464	0.001191	-1.229	2357	2436	53969			RNI	Russia_Kostenki12	Cameroon_SMA.DG	Chimp.REF	-0.002401	0.001164	-2.063	1932	2042	45750			RNI_deam	Russia_Kostenki12	Cameroon_SMA.DG	Chimp.REF	-0.002728	0.001301	-2.097	1540	1641	36917
ZlatyKun.SG_new	Russia_Kostenki14	Cameroon_SMA.DG	Chimp.REF	-0.00064	0.000471	-1.359	45512	46160	1012903			Ranis13.SG	Russia_Kostenki14	Cameroon_SMA.DG	Chimp.REF	-0.000738	0.000455	-1.622	45370	46116	1011950			RNI	Russia_Kostenki14	Cameroon_SMA.DG	Chimp.REF	-0.00059	0.000435	-1.356	34898	35362	785639			RNI_deam	Russia_Kostenki14	Cameroon_SMA.DG	Chimp.REF	-0.000333	0.000435	-0.766	26299	26498	597524
ZlatyKun.SG_new	Russia_MA1.SG	Cameroon_SMA.DG	Chimp.REF	-0.000885	0.000502	-1.764	34017	34692	763069			Ranis13.SG	Russia_MA1.SG	Cameroon_SMA.DG	Chimp.REF	-0.001057	0.000494	-2.142	33966	34772	762365			RNI	Russia_MA1.SG	Cameroon_SMA.DG	Chimp.REF	-0.000687	0.000468	-1.468	26298	26703	588448			RNI_deam	Russia_MA1.SG	Cameroon_SMA.DG	Chimp.REF	-0.000635	0.000494	-1.287	19610	19896	450379
ZlatyKun.SG_new	Russia_Sidelkino.SG	Cameroon_SMA.DG	Chimp.REF	-0.001391	0.000457	-3.047	40552	41826	915275			Ranis13.SG	Russia_Sidelkino.SG	Cameroon_SMA.DG	Chimp.REF	-0.001444	0.000455	-3.172	40884	42204	914534			RNI	Russia_Sidelkino.SG	Cameroon_SMA.DG	Chimp.REF	-0.001211	0.00043	-2.818	30743	31585	695304			RNI_deam	Russia_Sidelkino.SG	Cameroon_SMA.DG	Chimp.REF	-0.000795	0.000434	-1.833	22795	23214	526734
ZlatyKun.SG_new	Russia_Sunghir.SG	Cameroon_SMA.DG	Chimp.REF	-0.000317	0.000397	-0.797	49390	49734	1087105			Ranis13.SG	Russia_Sunghir.SG	Cameroon_SMA.DG	Chimp.REF	-0.00041	0.00039	-1.05	49143	49588	1086089			RNI	Russia_Sunghir.SG	Cameroon_SMA.DG	Chimp.REF	-0.000189	0.00035	-0.541	37268	37425	826350			RNI_deam	Russia_Sunghir.SG	Cameroon_SMA.DG	Chimp.REF	-3.8e-05	0.000349	-0.108	27801	27825	626963
ZlatyKun.SG_new	Russia_Ust_Ishim.DG	Cameroon_SMA.DG	Chimp.REF	-0.000211	0.000462	-0.457	45213	45426	1008541			Ranis13.SG	Russia_Ust_Ishim.DG	Cameroon_SMA.DG	Chimp.REF	-0.000283	0.000485	-0.583	45084	45368	1007676			RNI	Russia_Ust_Ishim.DG	Cameroon_SMA.DG	Chimp.REF	6.5e-05	0.000431	0.15	34546	34496	772216			RNI_deam	Russia_Ust_Ishim.DG	Cameroon_SMA.DG	Chimp.REF	7.3e-05	0.00044	0.166	25899	25856	588735
ZlatyKun.SG_new	Russia_Yana.SG	Cameroon_SMA.DG	Chimp.REF	-0.000849	0.000419	-2.025	48785	49707	1087102			Ranis13.SG	Russia_Yana.SG	Cameroon_SMA.DG	Chimp.REF	-0.000947	0.000405	-2.337	48751	49780	1086087			RNI	Russia_Yana.SG	Cameroon_SMA.DG	Chimp.REF	-0.000808	0.000365	-2.216	36782	37450	826344			RNI_deam	Russia_Yana.SG	Cameroon_SMA.DG	Chimp.REF	-0.000588	0.000385	-1.529	27417	27786	626962
ZlatyKun.SG_new	Serbia_IronGates_early	Cameroon_SMA.DG	Chimp.REF	-0.001155	0.00039	-2.959	46616	47810	1034071			Ranis13.SG	Serbia_IronGates_early	Cameroon_SMA.DG	Chimp.REF	-0.001206	0.000399	-3.02	46696	47941	1033095			RNI	Serbia_IronGates_early	Cameroon_SMA.DG	Chimp.REF	-0.000981	0.000357	-2.749	36321	37115	808356			RNI_deam	Serbia_IronGates_early	Cameroon_SMA.DG	Chimp.REF	-0.000858	0.000367	-2.34	27278	27808	617575
ZlatyKun.SG_new	Spain_BalmaGuilanya	Cameroon_SMA.DG	Chimp.REF	-0.001435	0.000601	-2.386	14397	14864	325452			Ranis13.SG	Spain_BalmaGuilanya	Cameroon_SMA.DG	Chimp.REF	-0.001346	0.000598	-2.253	14364	14801	324994			RNI	Spain_BalmaGuilanya	Cameroon_SMA.DG	Chimp.REF	-0.001515	0.000569	-2.663	12381	12806	280446			RNI_deam	Spain_BalmaGuilanya	Cameroon_SMA.DG	Chimp.REF	-0.001366	0.000593	-2.302	9842	10152	227310
ZlatyKun.SG_new	Spain_CarihuelaCave	Cameroon_SMA.DG	Chimp.REF	-0.001141	0.000543	-2.102	19434	19932	436599			Ranis13.SG	Spain_CarihuelaCave	Cameroon_SMA.DG	Chimp.REF	-0.001089	0.000564	-1.932	19449	19924	436088			RNI	Spain_CarihuelaCave	Cameroon_SMA.DG	Chimp.REF	-0.000834	0.00051	-1.634	16540	16851	372026			RNI_deam	Spain_CarihuelaCave	Cameroon_SMA.DG	Chimp.REF	-0.000538	0.000529	-1.017	12966	13126	297944
ZlatyKun.SG_new	Spain_Chan.SG	Cameroon_SMA.DG	Chimp.REF	-0.001446	0.000432	-3.352	43426	44846	981858			Ranis13.SG	Spain_Chan.SG	Cameroon_SMA.DG	Chimp.REF	-0.001433	0.000468	-3.065	43956	45362	980835			RNI	Spain_Chan.SG	Cameroon_SMA.DG	Chimp.REF	-0.001185	0.00043	-2.754	34435	35348	770213			RNI_deam	Spain_Chan.SG	Cameroon_SMA.DG	Chimp.REF	-0.000707	0.000436	-1.621	26207	26627	595029
ZlatyKun.SG_new	Spain_ElMiron	Cameroon_SMA.DG	Chimp.REF	-0.001288	0.000502	-2.568	26116	26882	595109			Ranis13.SG	Spain_ElMiron	Cameroon_SMA.DG	Chimp.REF	-0.001151	0.000517	-2.228	26179	26863	594313			RNI	Spain_ElMiron	Cameroon_SMA.DG	Chimp.REF	-0.001057	0.000481	-2.2	22309	22847	509202			RNI_deam	Spain_ElMiron	Cameroon_SMA.DG	Chimp.REF	-0.000765	0.000483	-1.582	17726	18040	410723
ZlatyKun.SG_new	STO	Cameroon_SMA.DG	Chimp.REF	-0.000842	0.000475	-1.771	39526	40265	877906			Ranis13.SG	STO	Cameroon_SMA.DG	Chimp.REF	-0.001116	0.000483	-2.313	39446	40424	877019			RNI	STO	Cameroon_SMA.DG	Chimp.REF	-0.0006	0.000461	-1.302	31602	32024	703748			RNI_deam	STO	Cameroon_SMA.DG	Chimp.REF	-0.000311	0.000477	-0.652	24104	24273	545816
ZlatyKun.SG_new	Switzerland_Bichon.SG	Cameroon_SMA.DG	Chimp.REF	-0.001763	0.000452	-3.902	48450	50360	1083242			Ranis13.SG	Switzerland_Bichon.SG	Cameroon_SMA.DG	Chimp.REF	-0.001829	0.000463	-3.951	48508	50488	1082226			RNI	Switzerland_Bichon.SG	Cameroon_SMA.DG	Chimp.REF	-0.001541	0.000437	-3.529	36963	38233	824489			RNI_deam	Switzerland_Bichon.SG	Cameroon_SMA.DG	Chimp.REF	-0.001509	0.000444	-3.403	27435	28380	625862
ZlatyKun.SG_new	WCX	Cameroon_SMA.DG	Chimp.REF	-0.001343	0.000778	-1.727	5168	5330	120470			Ranis13.SG	WCX	Cameroon_SMA.DG	Chimp.REF	-0.000679	0.000829	-0.82	5279	5361	120355			RNI	WCX	Cameroon_SMA.DG	Chimp.REF	-0.001942	0.000789	-2.46	4532	4739	106844			RNI_deam	WCX	Cameroon_SMA.DG	Chimp.REF	-0.00052	0.000829	-0.628	3700	3747	89338
ZlatyKun.SG_new	BuKa3C	Cameroon_SMA.DG	Chimp.REF	-0.003308	0.001688	-1.959	1047	1130	24942			Ranis13.SG	BuKa3C	Cameroon_SMA.DG	Chimp.REF	-0.001584	0.001653	-0.959	1058	1097	24929			RNI	BuKa3C	Cameroon_SMA.DG	Chimp.REF	-0.001439	0.001763	-0.816	825	853	19282			RNI_deam	BuKa3C	Cameroon_SMA.DG	Chimp.REF	0.003614	0.002062	1.753	650	597	14635
ZlatyKun.SG_new	BuKa3A	Cameroon_SMA.DG	Chimp.REF	-0.003693	0.001908	-1.935	684	747	16924			Ranis13.SG	BuKa3A	Cameroon_SMA.DG	Chimp.REF	-0.00068	0.001973	-0.345	712	724	16914			RNI	BuKa3A	Cameroon_SMA.DG	Chimp.REF	7.5e-05	0.002005	0.037	550	549	13366			RNI_deam	BuKa3A	Cameroon_SMA.DG	Chimp.REF	-0.002062	0.002341	-0.881	421	442	10293
ZlatyKun.SG_new	AC16	Ethiopia_4500BP.SG	Chimp.REF	-0.001914	0.000528	-3.624	36992	38508	791929			Ranis13.SG	AC16	Ethiopia_4500BP.SG	Chimp.REF	-0.002216	0.000551	-4.023	36992	38744	791185			RNI	AC16	Ethiopia_4500BP.SG	Chimp.REF	-0.002426	0.000517	-4.693	30368	31952	652892			RNI_deam	AC16	Ethiopia_4500BP.SG	Chimp.REF	-0.00151	0.000508	-2.971	23459	24232	511813
ZlatyKun.SG_new	Anatolia_Pinarbasi	Ethiopia_4500BP.SG	Chimp.REF	-0.002369	0.000525	-4.514	37934	39848	808283			Ranis13.SG	Anatolia_Pinarbasi	Ethiopia_4500BP.SG	Chimp.REF	-0.002487	0.000543	-4.576	38172	40180	807359			RNI	Anatolia_Pinarbasi	Ethiopia_4500BP.SG	Chimp.REF	-0.002523	0.000491	-5.136	30599	32244	652415			RNI_deam	Anatolia_Pinarbasi	Ethiopia_4500BP.SG	Chimp.REF	-0.001748	0.000508	-3.441	23589	24479	508993
ZlatyKun.SG_new	Austria_Krems1_1	Ethiopia_4500BP.SG	Chimp.REF	-0.001051	0.000551	-1.907	32118	32826	673725			Ranis13.SG	Austria_Krems1_1	Ethiopia_4500BP.SG	Chimp.REF	-0.001399	0.000549	-2.547	31928	32870	672817			RNI	Austria_Krems1_1	Ethiopia_4500BP.SG	Chimp.REF	-0.00129	0.00049	-2.633	26963	27701	572064			RNI_deam	Austria_Krems1_1	Ethiopia_4500BP.SG	Chimp.REF	-0.000412	0.000521	-0.791	21533	21722	460428
ZlatyKun.SG_new	Austria_KremsWA3	Ethiopia_4500BP.SG	Chimp.REF	-0.000425	0.000757	-0.562	9919	10008	208065			Ranis13.SG	Austria_KremsWA3	Ethiopia_4500BP.SG	Chimp.REF	-0.000602	0.000777	-0.774	9948	10074	207786			RNI	Austria_KremsWA3	Ethiopia_4500BP.SG	Chimp.REF	-0.000131	0.000734	-0.179	8495	8518	177570			RNI_deam	Austria_KremsWA3	Ethiopia_4500BP.SG	Chimp.REF	-0.000212	0.000815	-0.26	6734	6765	144210
ZlatyKun.SG_new	BachoKiro_BB7_240_deam	Ethiopia_4500BP.SG	Chimp.REF	0.001985	0.000609	3.259	23854	22871	494956			Ranis13.SG	BachoKiro_BB7_240_deam	Ethiopia_4500BP.SG	Chimp.REF	0.001488	0.000602	2.473	23744	23008	494377			RNI	BachoKiro_BB7_240_deam	Ethiopia_4500BP.SG	Chimp.REF	0.001705	0.000572	2.983	20084	19366	421011			RNI_deam	BachoKiro_BB7_240_deam	Ethiopia_4500BP.SG	Chimp.REF	0.002222	0.000603	3.687	15946	15193	338468
ZlatyKun.SG_new	BachoKiro_CC7_335_deam	Ethiopia_4500BP.SG	Chimp.REF	0.000385	0.00065	0.592	21114	20942	445660			Ranis13.SG	BachoKiro_CC7_335_deam	Ethiopia_4500BP.SG	Chimp.REF	-3.9e-05	0.000649	-0.061	21220	21238	445153			RNI	BachoKiro_CC7_335_deam	Ethiopia_4500BP.SG	Chimp.REF	0.000258	0.00059	0.436	17604	17507	377151			RNI_deam	BachoKiro_CC7_335_deam	Ethiopia_4500BP.SG	Chimp.REF	0.001386	0.000634	2.187	14027	13607	302808
ZlatyKun.SG_new	BachoKiro_F6_620_all	Ethiopia_4500BP.SG	Chimp.REF	0.001334	0.000555	2.404	49560	48212	1010768			Ranis13.SG	BachoKiro_F6_620_all	Ethiopia_4500BP.SG	Chimp.REF	0.000877	0.000546	1.606	48994	48108	1009812			RNI	BachoKiro_F6_620_all	Ethiopia_4500BP.SG	Chimp.REF	0.000899	0.000502	1.79	38355	37637	799504			RNI_deam	BachoKiro_F6_620_all	Ethiopia_4500BP.SG	Chimp.REF	0.001688	0.000528	3.201	29302	28268	612257
ZlatyKun.SG_new	Belgium_GoyetQ2	Ethiopia_4500BP.SG	Chimp.REF	-0.001291	0.000647	-1.995	17136	17602	361839			Ranis13.SG	Belgium_GoyetQ2	Ethiopia_4500BP.SG	Chimp.REF	-0.001625	0.000648	-2.507	16908	17496	361459			RNI	Belgium_GoyetQ2	Ethiopia_4500BP.SG	Chimp.REF	-0.001634	0.000631	-2.59	14137	14632	303295			RNI_deam	Belgium_GoyetQ2	Ethiopia_4500BP.SG	Chimp.REF	-0.001281	0.000633	-2.023	11165	11476	242893
ZlatyKun.SG_new	BachoKiro_BK1653_deam	Ethiopia_4500BP.SG	Chimp.REF	0.000331	0.000586	0.564	24762	24591	515314			Ranis13.SG	BachoKiro_BK1653_deam	Ethiopia_4500BP.SG	Chimp.REF	-0.000529	0.000604	-0.875	24493	24765	514623			RNI	BachoKiro_BK1653_deam	Ethiopia_4500BP.SG	Chimp.REF	-0.000399	0.000533	-0.75	20802	20978	440444			RNI_deam	BachoKiro_BK1653_deam	Ethiopia_4500BP.SG	Chimp.REF	0.000391	0.000555	0.705	16638	16500	353643
ZlatyKun.SG_new	China_Tianyuan	Ethiopia_4500BP.SG	Chimp.REF	-9.1e-05	0.000514	-0.177	39962	40038	844347			Ranis13.SG	China_Tianyuan	Ethiopia_4500BP.SG	Chimp.REF	-0.000383	0.000536	-0.715	39750	40074	843397			RNI	China_Tianyuan	Ethiopia_4500BP.SG	Chimp.REF	-0.000677	0.000488	-1.388	32208	32677	692647			RNI_deam	China_Tianyuan	Ethiopia_4500BP.SG	Chimp.REF	0.000223	0.000508	0.439	25360	25238	545025
ZlatyKun.SG_new	Czech_Pavlov1	Ethiopia_4500BP.SG	Chimp.REF	-0.0005	0.001385	-0.361	2364	2389	51035			Ranis13.SG	Czech_Pavlov1	Ethiopia_4500BP.SG	Chimp.REF	-0.001393	0.001378	-1.011	2340	2412	50963			RNI	Czech_Pavlov1	Ethiopia_4500BP.SG	Chimp.REF	-0.000117	0.001322	-0.088	2085	2090	44968			RNI_deam	Czech_Pavlov1	Ethiopia_4500BP.SG	Chimp.REF	-0.000405	0.001504	-0.269	1686	1701	37282
ZlatyKun.SG_new	Czech_Vestonice16	Ethiopia_4500BP.SG	Chimp.REF	-0.000386	0.000535	-0.722	32870	33140	697856			Ranis13.SG	Czech_Vestonice16	Ethiopia_4500BP.SG	Chimp.REF	-0.000867	0.000547	-1.584	32978	33582	696997			RNI	Czech_Vestonice16	Ethiopia_4500BP.SG	Chimp.REF	-0.00083	0.000511	-1.626	27617	28106	588418			RNI_deam	Czech_Vestonice16	Ethiopia_4500BP.SG	Chimp.REF	0.000169	0.000532	0.318	21818	21739	468747
ZlatyKun.SG_new	Czech_Vestonice13	Ethiopia_4500BP.SG	Chimp.REF	-0.001093	0.001035	-1.056	5016	5134	107961			Ranis13.SG	Czech_Vestonice13	Ethiopia_4500BP.SG	Chimp.REF	-0.000404	0.001002	-0.403	5187	5230	107793			RNI	Czech_Vestonice13	Ethiopia_4500BP.SG	Chimp.REF	-0.000656	0.000939	-0.699	4362	4423	93610			RNI_deam	Czech_Vestonice13	Ethiopia_4500BP.SG	Chimp.REF	0.000684	0.001049	0.652	3560	3507	77283
ZlatyKun.SG_new	Czech_Vestonice43	Ethiopia_4500BP.SG	Chimp.REF	0.002335	0.000969	2.41	5719	5442	118866			Ranis13.SG	Czech_Vestonice43	Ethiopia_4500BP.SG	Chimp.REF	0.000346	0.000926	0.373	5690	5649	118639			RNI	Czech_Vestonice43	Ethiopia_4500BP.SG	Chimp.REF	0.001047	0.000895	1.17	4998	4887	106171			RNI_deam	Czech_Vestonice43	Ethiopia_4500BP.SG	Chimp.REF	0.00162	0.00094	1.723	4144	4001	88685
ZlatyKun.SG_new	DLV005	Ethiopia_4500BP.SG	Chimp.REF	-0.000365	0.00056	-0.652	33669	33926	705453			Ranis13.SG	DLV005	Ethiopia_4500BP.SG	Chimp.REF	-0.000802	0.000555	-1.445	33420	33985	704558			RNI	DLV005	Ethiopia_4500BP.SG	Chimp.REF	-0.000825	0.000529	-1.56	27767	28251	586489			RNI_deam	DLV005	Ethiopia_4500BP.SG	Chimp.REF	-0.000156	0.000541	-0.288	21767	21840	464426
ZlatyKun.SG_new	DLV006	Ethiopia_4500BP.SG	Chimp.REF	-0.000425	0.000528	-0.805	30094	30363	632716			Ranis13.SG	DLV006	Ethiopia_4500BP.SG	Chimp.REF	-0.001175	0.000567	-2.072	29854	30596	631896			RNI	DLV006	Ethiopia_4500BP.SG	Chimp.REF	-0.000769	0.000514	-1.496	24760	25161	521227			RNI_deam	DLV006	Ethiopia_4500BP.SG	Chimp.REF	-0.000105	0.00053	-0.198	19302	19345	412514
ZlatyKun.SG_new	England_AvelinesHole.SG	Ethiopia_4500BP.SG	Chimp.REF	-0.00038	0.000903	-0.42	6991	7047	146151			Ranis13.SG	England_AvelinesHole.SG	Ethiopia_4500BP.SG	Chimp.REF	-0.001576	0.000887	-1.777	6937	7167	145937			RNI	England_AvelinesHole.SG	Ethiopia_4500BP.SG	Chimp.REF	-0.001399	0.000886	-1.579	5907	6081	124327			RNI_deam	England_AvelinesHole.SG	Ethiopia_4500BP.SG	Chimp.REF	2e-06	0.000913	0.002	4741	4741	101132
ZlatyKun.SG_new	England_GoughsCave.SG	Ethiopia_4500BP.SG	Chimp.REF	-0.001668	0.000505	-3.304	49407	51140	1038700			Ranis13.SG	England_GoughsCave.SG	Ethiopia_4500BP.SG	Chimp.REF	-0.001991	0.000533	-3.738	49168	51234	1037724			RNI	England_GoughsCave.SG	Ethiopia_4500BP.SG	Chimp.REF	-0.001964	0.000488	-4.027	37621	39188	797746			RNI_deam	England_GoughsCave.SG	Ethiopia_4500BP.SG	Chimp.REF	-0.001043	0.000474	-2.202	28356	28992	609172
ZlatyKun.SG_new	FRL	Ethiopia_4500BP.SG	Chimp.REF	-0.00047	0.000583	-0.807	26059	26320	554838			Ranis13.SG	FRL	Ethiopia_4500BP.SG	Chimp.REF	-0.001059	0.000599	-1.767	25583	26170	554341			RNI	FRL	Ethiopia_4500BP.SG	Chimp.REF	-0.000822	0.000555	-1.481	21659	22045	470747			RNI_deam	FRL	Ethiopia_4500BP.SG	Chimp.REF	-0.000248	0.000594	-0.417	17149	17242	376405
[truncated: 258 more rows]

## Sheet: S4.6
A	B	test	out	f4_value	St.err.	Zscore	BABA	ABBA	SNPs
[truncated: 168 more rows]

## Sheet: S4.7
A	B	out	f3	st.err	Zscore	SNPs			A	B	out	f3	st.err	Zscore	SNPs
[truncated: 104 more rows]

## Sheet: S4.8
A	B	test	out	f4_value	St.err.	Zscore	BABA	ABBA	SNPs
[truncated: 780 more rows]

[truncated: 7 more sheets: S4.9, S4.10, S4.11, S4.12, S4.13, S4.14, S4.15]
